# Supplementary material for: Biotic interactions between benthic infauna and aerobic methanotrophs mediate methane fluxes from coastal sediments
Source: ISME J. 2024 Jan 31;18(1):wrae013. doi: 10.1093/ismejo/wrae013 (PMC10942774; doi:10.1093/ismejo/wrae013)
Supplement: Supplementary_Data_1_wrae013 [file supplementary_data_1_wrae013.xlsx]

## Sheet: Fluxes, pore-water, OM, RT-qPCR
Core #	CH4 flux (μmol m-2 d-1)	DIC flux (μmol m-2 h-1)	O2 consumption (μmol m-2 h-1)	CH4 pore-water (µM)	OM %	RT-qPCR 16S rRNA Ct
LM 1	29.7291		-1300.93	4.53666	16.3577	13.635
LM 2	32.4931	1770.8	-1172.81	15.799	16.0744	12.925
LM 3	45.9266	522.598	-638.287	2.62209	18.0992	12.855
LM 4				5.53326		13.335
LM 5	1.60838	660.401	-1135.49	9.3185	16.2787	12.955
LM 6	9.94865	592.661	-826.299	17.8665	15.0381	13.115
LM 7	69.039	834.698	-1276.88	2.29555	15.69	12.98
LM 8	0.250783	757.943	-951.724	12.7908	15.2908	12.965
HM 1	135.924	1095.5	-1441.1	5.098	14.8075	13.085
HM 2	3.50854	1507.04	-1079.03	3.18699	16.3811	13.09
HM 3	91.8395	1725.31	-1232.68	1.79865	16.5711	12.765
HM 4	4.90329	726.621	-974	21.7128	15.7565	12.235
HM 5	19.3507	609.548	-871.264	0.788198	15.6907	12.69
HM 6	40.0486	1350.4	-1397.83	3.57535	17.0825	12.73
HM 7	6.37032	594.728	-1115.19	1.03622	15.8881	13.05
HM 8				11.0538		12.615
LMM 1				0.780599		13.02
LMM 2	51.7181	482.11	-1329.41	2.50918	15.352	12.875
LMM 3	55.4814	-3.72694	-4914	5.21449	14.2501	13.05
LMM 4	165.773	3162.66	-1138.94	3.78833	15.1756	13.68
LMM 5	138.881	1161.72	-1865.06	0.715797	17.1527	12.95
LMM 6	182.633	2015.29	-3068.82	3.83818	16.6189	12.505
LMM 7	308.909	1419.91	-1707.39	1.19669	16.5472	12.935
LMM 8	229.554	1380.66	-2113.23	1.1248	16.2303	12.73
HMM 1	172.962	1873.19	-1300.82	4.18523	15.6332	12.075
HMM 2	57.4351	312.065	-922.205	6.29886	15.6177	13.155
HMM 3	37.6314	711.192	-1297.57	1.85484	14.8611	12.565
HMM 4				2.16839		12.67
HMM 5	121.762	1837.93	-3000.59	0.828863	16.3239	12.885
HMM 6				2.74892	15.4695	12.985
HMM 7	108.19	1079.58	-1612.25	2.53418	16.8733	12.975
HMM 8	94.1711	1296.44	-1483.06	0.648142	18.2704	12.96
CTRL 1	11.7913	910.795	-1121.37	0.79832	15.5135	13.125
CTRL 2	12.3886	745.079	-1250.67	2.88711	17.3904	13.005
CTRL 3	31.6138	784.508	-1100.8	4.92651	16.7131	13.265
CTRL 4	200.253	1340.38	-1745.62	3.79946	19.3185	12.965
CTRL 5	35.9067	733.953	-986.182	1.29662	15.4482	13.59
CTRL 6				0.670716		13.48
CTRL 7	141.145	1117.35	-1417.64	1.47315	16.6142	13.25
CTRL 8	10.4643	345.821	-527.429	3.74325	16.7542	13.445
Field 1				1.84949	17.7579	13.515
Field 2				0.934658	18.7732	13.285
Field 3				1.48731	18.4641	23.355

## Sheet: CH4 tracer data
Core replicate	CH4 turnover 14CO2/(14CH4+14CO2)	CH4 oxidation (nmol cm-3 d-1)
LM tracer 1	0.259938	7.26599
LM tracer 2	0.276554	6.23809
LM tracer 3	0.616362	19.0328
HM tracer 1	0.138783	0.570276
HM tracer 2	0.499374	2.40686
HM tracer 3	0.500489	2.25079
LMM tracer 1	0.671684	3.54278
LMM tracer 2	0.505605	2.11739
LMM tracer 3	0.292208	1.20176
HMM tracer 1	0.2302	0.578008
HMM tracer 2	0.910119	2.80895
HMM tracer 3	0.875993	3.06801
CTRL tracer 1	0.632739	3.4877
CTRL tracer 2	0.549642	3.22446
CTRL tracer 3	0.787801	4.96948

## Sheet: CH4 depth profiles
Core #	Depth (cm)	CH4 pore-water (µM)
CTRL 6	0_1	2.44939
CTRL 6	1_2	12.6627
CTRL 6	2_3	29.395
CTRL 6	3_4	53.2955
HMM 4	0_1	2.65843
HMM 4	1_2	4.11744
HMM 4	2_3	19.6486
HMM 4	3_4	30.1104
HM 8	0_1	6.03125
HM 8	1_2	6.62974
HM 8	2_3	30.2429
HM 8	3_4	45.2602
LMM 1	0_1	2.39601
LMM 1	1_2	9.68983
LMM 1	2_3	24.3347
LMM 1	3_4	58.2124
LM 4	0_1	8.84529
LM 4	1_2	76.9827
LM 4	2_3	88.7293
LM 4	3_4	154.914

## Sheet: Oxygen penetration depth
O2 profile (treatment-core # replicate profile #)	Oxygen penetration depth (mm)
LM-1-R1	2.9
LM-1-R2	2.8
LM-1-R3	2.6
LM-3-R1	2.5
LM-3-R2	3
LM-3-R3	3.5
LM-6-R1	3.5
LM-6-R2	3.5
LM-6-R3	3.7
HM-3-R1	6
HM-3-R2	6
HM-3-R3	5.9
HM-7-R1	4.7
HM-7-R2	4.8
HM-7-R3	4.6
HM-2-R1	4
HM-2-R2	3.8
HM-2-R3	3.8
LMM-3-R1	2.2
LMM-3-R2	2
LMM-3-R3	2.4
LMM-4-R1	2
LMM-4-R2	3.3
LMM-4-R3	3.5
LMM-4-R4	2.6
LMM-7-R1	7.1
LMM-7-R2	7.1
LMM-7-R3	6.3
LMM-7-R4	6.8
HMM-1-R1	4.2
HMM-1-R2	4.7
HMM-1-R3	4.7
HMM-5-R1	7.3
HMM-5-R2	7.2
HMM-8-R1	6.6
HMM-8-R2	7.7
CTRL-8-R1	3.3
CTRL-8-R2	3.4
CTRL-8-R3	3.6
CTRL-3-R1	5.3
CTRL-3-R2	5.1
CTRL-3-R3	5.4
CTRL-2-R1	7.3
CTRL-2-R2	7
CTRL-2-R3	6.7

## Sheet: Macrofauna biomass
Core #	Macrofauna biomass (dw g)	animal	number of animals
LM 1	0.0011	Marenzelleria spp.	1
LM 7	below detection limit	Marenzelleria spp.	1
HM 1	0.56679	Macoma balthica	1
LMM 2	0.21782	Macoma balthica	2
LMM 3	0.36092	Macoma balthica	2
LMM 4	0.49715	Macoma balthica	3
LMM 5	0.35595	Macoma balthica	2
LMM 6	0.5197	Macoma balthica	3
LMM 7	0.25505	Macoma balthica	2
LMM 8	0.19308	Macoma balthica	2
HMM 1	0.25997	Macoma balthica	2
HMM 2	0.21599	Macoma balthica	3
HMM 3	0.16625	Macoma balthica	2
HMM 5	1.04744	Macoma balthica	3
HMM 6	0.00065	Marenzelleria spp.	1
HMM 6	0.23801	Macoma balthica	2
HMM 7	0.20392	Macoma balthica	2
HMM 8	0.17837	Macoma balthica	2
HMM 8	below detection limit	Chironomus sp.	1
CTRL 4	0.26601	Macoma balthica	1
CTRL 5	0.19308	Macoma balthica	1
CTRL 7	0.00579	Hediste diversicolor	1
CTRL 7	0.00028	Chironomus sp.	2

## Sheet: Meiofauna abundance
Core #	Sediment volume (ml)	Nematoda	Ostracoda	Copepoda	Kinorhyncha	Turbellaria	Halacaridae	Oligochaeta	Bosmina	Monoporeia	Platyhelminthes
LM 1	4	7	2
LM 2	4	13	11	4
LM 3	4	10	6	5
LM 5	10	37	11	7
LM 6	8	17	5	14		1
LM 7	8	11		11					1	1
LM 8	3	4	3	6
HM 1	3	13	15	10	1
HM 2	8	135	85	5		3
HM 3	7	80	32	10			1
HM 4	5	84	3	24	2		1		1
HM 5	7	42	22	4	1
HM 6	4	40	6	11		1	1		5
HM 7	2	22	1	3
LMM 2	8	26	3	1			1
LMM 3	5	23	3
LMM 4	8	27	3	1
LMM 5	1	4								1
LMM 6	3	9
LMM 7	2	3	3	3
LMM 8	5	15	1	3
HMM 1	5	51	1	17					4
HMM 2	3	55	14	3		1
HMM 3	3	30	8	16	1	1	1
HMM 5	3	59	5	19	1	1			6
HMM 6	3	23	1	6					1
HMM 7	5	156	3	24	1		2		16
HMM 8	5	29	9	14			1			1
Ctrl 1	4	74	9	86		5
Ctrl 2	3	29	1	33	1	2	2
Ctrl 3	8	115	56	49		4			3
Ctrl 4	5	58	2	2		1			4		1
Ctrl 5	5	55	5	104		2	1			2
Ctrl 7	7	70	15	43	1	4			1	1
Ctrl 8	5	52	10	41		3	1
