# Supplementary material for: Biotic interactions between benthic infauna and aerobic methanotrophs mediate methane fluxes from coastal sediments
Source: ISME J. 2024 Jan 31;18(1):wrae013. doi: 10.1093/ismejo/wrae013 (PMC10942774; doi:10.1093/ismejo/wrae013)
Supplement: Supplementary_Data_2_wrae013 [file supplementary_data_2_wrae013.xlsx]

## Sheet: RNA-seq taxonomy
Kraken2 + Bracken2 16S rRNA taxonomy (SILVA database). The table shows sequence counts	FIELD 1	FIELD 2	FIELD 3	CTRL 1	CTRL 2	CTRL 3	CTRL 4	CTRL 5	CTRL 6	CTRL 7	CTRL 8	HM 1	HM 2	HM 3	HM 4	HM 5	HM 6	HM 7	HM 8	HMM 1	HMM 2	HMM 3	HMM 4	HMM 5	HMM 6	HMM 7	HMM 8	LM 1	LM 2	LM 3	LM 4	LM 5	LM 6	LM 7	LM 8	LMM 1	LMM 2	LMM 3	LMM 4	LMM 5	LMM 6	LMM 7	LMM 8
Archaea/Aenigmarchaeota/Aenigmarchaeia/Aenigmarchaeales/Candidatus Aenigmarchaeum	370	252	213	317	241	358	321	254	128	238	204	277	170	358	349	216	242	340	243	335	482	315	441	236	532	385	284	423	409	259	325	254	280	416	346	274	234	408	247	372	396	242	324
Archaea/Altiarchaeota/Altiarchaeia/Altiarchaeales/Altiarchaeaceae/Candidatus Altiarchaeum	1869	1163	1534	1975	1404	2385	2242	1315	1130	1290	1433	1424	1237	1952	2421	1337	1603	2080	1711	1960	2894	1902	2641	1464	3026	1890	1997	2559	2090	1654	2165	1910	2135	2868	2324	1719	1404	2472	1125	2209	2370	1485	2068
Archaea/Crenarchaeota/Nitrososphaeria/Caldiarchaeales/Caldiarchaeaceae/Candidatus Caldiarchaeum	23	14	0	14	17	16	0	12	0	12	20	11	0	14	14	0	0	15	0	14	14	17	12	0	18	11	0	18	11	0	0	0	0	16	15	0	0	18	0	13	16	0	0
Archaea/Crenarchaeota/Nitrososphaeria/Nitrosocaldales/Nitrosocaldaceae/uncultured	0	0	0	0	0	0	0	0	0	0	0	0	0	0	10	0	0	0	0	0	0	0	0	0	0	0	0	0	0	0	0	0	0	0	0	0	0	0	0	0	0	0	13
Archaea/Crenarchaeota/Nitrososphaeria/Nitrosopumilales/Nitrosopumilaceae/Candidatus Nitrosopelagicus	2513	2400	1361	1366	2414	2373	1418	2301	878	2405	2114	1156	525	1748	1061	996	639	1354	570	1320	1712	1196	1352	892	2072	1291	1221	1473	1631	1062	1096	846	1225	1810	1663	1118	641	1129	547	1592	1133	964	1259
Archaea/Crenarchaeota/Nitrososphaeria/Nitrosopumilales/Nitrosopumilaceae/Candidatus Nitrosopumilus	232491	228273	148411	139054	244294	226934	132296	233037	86749	219494	216087	106682	52064	173673	131927	99648	72554	137328	63942	119134	154977	119566	152284	82659	185141	134705	125241	148824	179616	112275	114269	97455	116793	168335	153357	119323	59524	120072	55752	155503	117939	102659	131071
Archaea/Crenarchaeota/Nitrososphaeria/Nitrosopumilales/Nitrosopumilaceae/Candidatus Nitrosotenuis	185	225	152	104	222	174	91	157	65	182	276	59	27	91	131	68	54	73	63	86	134	72	105	43	95	65	92	115	101	87	144	81	126	147	105	84	28	93	20	107	65	91	97
Archaea/Crenarchaeota/Nitrososphaeria/Nitrosopumilales/Nitrosopumilaceae/Cenarchaeum	682	442	416	340	695	562	373	535	228	644	624	239	123	496	469	247	232	244	307	423	475	285	411	246	494	322	370	438	411	293	359	283	343	514	386	301	158	322	187	430	334	372	377
Archaea/Crenarchaeota/Nitrososphaeria/Nitrosopumilales/Nitrosopumilaceae/Nitrosarchaeum	9321	9334	5296	5836	8152	7785	4451	7417	3504	9538	9303	3653	2111	5703	6257	3740	2917	5117	3325	5806	5600	3937	6141	3414	5955	4495	4756	5230	6814	3893	3612	3955	4458	5973	4996	4503	2435	4328	2212	6558	4516	4120	4180
Archaea/Crenarchaeota/Nitrososphaeria/Nitrososphaerales/Nitrososphaeraceae/Candidatus Nitrocosmicus	212	217	0	0	246	176	101	155	0	204	157	0	0	141	122	0	0	117	0	179	177	0	175	0	178	147	135	137	144	0	0	0	151	181	128	0	0	0	0	162	120	105	0
Archaea/Crenarchaeota/Nitrososphaeria/Nitrososphaerales/Nitrososphaeraceae/Candidatus Nitrososphaera	190	105	233	171	125	140	97	172	0	126	160	150	0	113	118	122	114	76	95	98	100	175	103	0	117	67	85	96	140	155	186	167	106	68	107	176	71	160	0	125	57	58	192
Archaea/Crenarchaeota/Thermoprotei/Desulfurococcales/Ignisphaeraceae/uncultured	0	0	0	0	0	1246	0	0	0	0	0	0	0	0	0	0	0	0	0	0	0	0	0	0	0	0	0	0	0	0	0	0	0	0	0	0	0	0	0	0	0	0	0
Archaea/Crenarchaeota/Thermoprotei/Desulfurococcales/Pyrodictiaceae/Pyrodictium	0	0	0	0	0	0	0	0	0	0	0	0	0	0	0	0	0	0	0	0	0	0	0	0	0	0	0	0	0	0	0	0	0	0	0	0	0	0	99	0	0	0	0
Archaea/Euryarchaeota/Methanobacteria/Methanobacteriales/Methanobacteriaceae/Methanobacterium	12	15	0	0	15	15	11	0	13	0	11	0	12	0	11	0	0	0	0	0	14	0	0	0	20	0	0	0	0	0	12	0	15	0	0	0	0	0	11	0	0	0	0
Archaea/Euryarchaeota/Methanobacteria/Methanobacteriales/Methanobacteriaceae/Methanobrevibacter	133	117	87	103	116	89	71	93	51	86	112	56	43	82	50	42	39	43	25	54	86	55	65	37	83	84	55	86	95	64	55	46	53	84	75	59	29	52	28	81	61	33	68
Archaea/Euryarchaeota/Thermococci/Methanofastidiosales/Methanofastidiosaceae/Candidatus Methanofastidiosum	0	0	0	0	0	32	0	0	0	0	0	0	0	40	41	0	0	36	0	45	43	0	0	0	37	0	0	0	0	0	0	40	31	50	0	39	0	0	0	0	0	31	0
Archaea/Euryarchaeota/Thermococci/Thermococcales/Thermococcaceae/Thermococcus	135	107	160	158	77	139	147	78	105	96	153	90	134	124	195	84	96	134	160	230	183	127	182	120	189	107	144	140	116	91	127	143	154	146	106	94	113	153	150	152	134	144	128
Archaea/Halobacterota/Halobacteria/Halobacterales/Halobacteriaceae/Halanaeroarchaeum	0	0	0	0	0	0	30	0	0	0	0	0	0	0	0	0	0	0	0	0	0	0	0	0	0	0	0	0	0	0	0	0	0	0	0	0	0	0	0	0	0	0	0
Archaea/Halobacterota/Halobacteria/Halobacterales/Halococcaceae/Halococcus	44	0	18	34	21	22	0	15	0	24	0	0	0	18	35	0	26	18	31	45	29	27	46	0	46	19	28	47	23	15	27	19	16	26	33	31	0	33	25	31	17	29	29
Archaea/Halobacterota/Halobacteria/Halobacterales/Haloferacaceae/Halobellus	0	0	26	0	0	29	20	0	0	0	0	0	0	15	0	0	0	28	0	0	0	0	0	0	37	0	0	0	0	0	0	0	0	0	0	0	0	25	0	0	0	0	0
Archaea/Halobacterota/Halobacteria/Halobacterales/Haloferacaceae/Halorubrum	0	0	0	0	0	0	0	0	0	0	0	0	0	24	0	0	0	0	0	0	0	0	0	0	0	0	0	0	29	0	0	0	36	31	0	0	0	0	0	0	0	0	0
Archaea/Halobacterota/Halobacteria/Halobacterales/Halomicrobiaceae/Haloarcula	0	0	0	0	0	0	0	19	0	0	0	0	0	0	0	0	0	0	0	0	22	0	0	0	0	0	0	0	0	20	0	0	0	0	0	0	0	0	0	0	21	0	0
Archaea/Halobacterota/Methanocellia/Methanocellales/uncultured	0	0	0	0	0	0	0	0	0	0	0	0	0	0	0	0	0	0	0	0	0	0	0	0	0	0	0	0	0	0	11	0	0	0	0	0	0	0	0	0	0	0	0
Archaea/Halobacterota/Methanocellia/Methanocellales/Methanocellaceae/Methanocella	0	0	0	0	0	0	0	0	0	0	0	0	0	0	0	0	0	0	0	0	0	0	0	0	11	0	0	0	0	0	0	0	0	0	0	0	0	0	0	0	0	0	0
Archaea/Halobacterota/Methanomicrobia/Methanomicrobiales/Methanocorpusculaceae/Methanocorpusculum	18	0	0	0	0	12	14	0	0	0	0	0	0	13	15	0	0	0	56	0	0	0	0	0	0	0	0	0	0	0	13	13	0	13	0	0	0	0	0	0	0	0	0
Archaea/Halobacterota/Methanomicrobia/Methanomicrobiales/Methanomicrobiaceae/Methanoculleus	37	23	38	21	19	26	40	23	32	19	33	25	0	21	22	21	23	30	22	69	38	25	53	36	28	0	24	22	34	19	29	37	34	48	28	33	48	31	21	20	40	26	22
Archaea/Halobacterota/Methanomicrobia/Methanomicrobiales/Methanomicrobiaceae/Methanogenium	344	257	392	227	272	230	326	222	429	241	197	191	311	223	381	241	262	252	180	297	290	162	309	255	279	244	242	196	250	276	252	321	338	348	236	219	268	312	264	253	253	239	253
Archaea/Halobacterota/Methanomicrobia/Methanomicrobiales/Methanomicrobiaceae/SDB	0	0	0	0	0	0	0	0	0	0	0	0	0	0	0	0	0	0	0	0	0	0	0	0	0	0	0	0	0	0	0	28	0	0	0	0	0	0	0	0	0	0	0
Archaea/Halobacterota/Methanomicrobia/Methanomicrobiales/Methanomicrobiaceae/uncultured	145	142	114	77	169	150	79	148	87	124	132	52	53	98	93	81	43	81	41	96	116	95	122	88	116	92	77	77	91	70	84	88	87	115	87	64	66	99	80	104	83	73	97
Archaea/Halobacterota/Methanomicrobia/Methanomicrobiales/Methanoregulaceae/Methanolinea	53	0	0	0	30	33	29	0	0	0	29	0	0	24	39	24	0	34	0	0	0	0	35	37	27	38	36	0	27	0	23	0	26	28	0	0	0	0	0	34	29	0	0
Archaea/Halobacterota/Methanomicrobia/Methanomicrobiales/Methanoregulaceae/Methanoregula	46	31	50	58	32	51	55	23	35	31	54	33	20	68	53	27	33	40	40	99	47	46	52	29	95	49	40	59	34	33	28	38	33	89	46	42	172	39	26	51	50	38	40
Archaea/Halobacterota/Methanomicrobia/Methanomicrobiales/Methanospirillaceae/Methanospirillum	15	0	0	18	19	16	19	0	0	0	0	18	0	25	24	0	0	26	21	36	30	18	35	0	35	0	28	36	21	0	17	23	20	50	23	21	45	18	0	32	27	18	26
Archaea/Halobacterota/Methanosarcinia/Methanosarciniales/ANME-2a-2b/ANME-2b	129	166	1888	850	515	277	1061	269	1114	408	762	506	625	809	1388	592	623	818	621	2818	994	750	993	680	3728	1010	689	862	744	757	847	896	1394	1668	887	869	9966	1220	801	1059	986	836	757
Archaea/Halobacterota/Methanosarcinia/Methanosarciniales/Methanoperedenaceae/Candidatus Methanoperedens	0	0	0	0	0	0	0	0	0	0	0	0	0	0	0	0	0	0	0	20	0	0	0	0	0	0	0	0	0	0	0	0	0	0	0	0	0	0	0	0	0	0	0
Archaea/Halobacterota/Methanosarcinia/Methanosarciniales/Methanosaetaceae/Methanosaeta	213	145	274	251	360	223	314	156	377	262	228	187	176	213	410	177	231	292	176	467	298	190	310	237	372	261	261	201	217	228	290	286	317	336	186	257	1111	230	165	351	475	247	282
Archaea/Halobacterota/Methanosarcinia/Methanosarciniales/Methanosarcinaceae/ANME-3	38	31	75	50	45	47	52	38	67	39	40	36	38	50	64	37	42	45	54	63	45	43	57	48	79	37	49	41	70	61	52	59	55	77	42	50	71	37	44	72	58	46	43
Archaea/Halobacterota/Methanosarcinia/Methanosarciniales/Methanosarcinaceae/Methanohalophilus	0	0	0	0	0	0	0	0	0	0	0	0	0	0	0	0	0	0	0	0	0	0	0	0	19	0	0	0	0	0	0	0	0	0	0	0	0	0	0	0	0	0	0
Archaea/Halobacterota/Methanosarcinia/Methanosarciniales/Methanosarcinaceae/Methanolobus	67	49	65	38	37	55	52	54	68	43	36	27	73	61	31	40	37	46	75	57	69	47	44	53	104	62	43	48	36	42	70	65	75	43	64	33	103	69	48	77	58	32	43
Archaea/Halobacterota/Methanosarcinia/Methanosarciniales/Methanosarcinaceae/Methanosarcina	2475	1535	2169	1149	2111	1391	1949	1475	3093	1780	1617	1334	1895	1235	1977	1284	1524	1348	1290	2389	1584	1130	2050	1743	1851	1354	1696	1160	1497	1499	1717	2398	2049	1916	1423	1337	2840	1757	1707	1681	1627	1872	1571
Archaea/Halobacterota/Methanosarcinia/Methanosarciniales/Syntrophoarchaeaceae/Candidatus Syntrophoarchaeum	0	0	0	0	0	0	0	0	0	0	0	0	0	0	0	0	0	0	0	0	0	0	0	0	11	0	0	0	0	0	0	0	0	0	0	0	0	0	0	0	0	0	0
Archaea/Iainarchaeota/Iainarchaeia/Iainarchaeales/Candidatus Iainarchaeum	1049	765	448	590	818	821	747	811	204	726	570	504	189	779	626	439	281	652	348	624	1019	714	946	310	1248	683	676	989	875	555	605	329	647	933	889	606	255	619	241	743	676	362	636
Archaea/Korarchaeota/Korarchaeia/Korarchaeales/Korarchaeaceae/Candidatus Korarchaeum	0	0	0	0	0	10	0	0	0	0	11	0	0	0	0	0	0	0	0	0	0	0	0	0	0	0	0	0	0	0	0	0	0	0	0	0	0	0	0	0	0	0	0
Archaea/Micrarchaeota/Micrarchaeia/Micrarchaeales/Candidatus Micrarchaeum	100	67	48	72	73	91	91	61	18	80	66	53	28	92	85	66	47	84	51	86	123	83	121	52	155	81	72	119	98	65	67	53	89	143	94	61	55	96	42	70	72	45	79
Archaea/Nanoarchaeota/Nanoarchaeia/Woesearchaeales/GW2011/AR15	30630	22682	15545	20671	23780	24906	22553	23832	7045	23761	21056	18430	6519	25665	25445	14392	12064	22697	12905	23404	35853	23897	33265	12733	36498	24755	22221	31080	28101	19070	21294	13632	21700	32437	26850	21507	10066	22381	10819	27570	22831	13614	21344
Archaea/Nanoarchaeota/Nanoarchaeia/Woesearchaeales/GW2011/AR20	3821	2823	1531	2698	2777	2689	2674	2909	637	2724	2506	2051	624	2826	3223	1534	1277	2584	1486	2934	4294	2730	4154	1283	4412	3544	3034	3831	3604	2275	2612	1266	2723	3967	3144	2725	907	2380	887	3492	2687	1755	2553
Archaea/Thermoplasmatota/uncultured	681	351	502	778	394	655	608	357	157	400	373	573	237	810	943	510	581	705	682	967	1147	762	1090	557	959	807	708	989	839	619	758	526	758	1204	858	719	449	791	545	1003	938	526	806
Archaea/Thermoplasmatota/Thermoplasmata/Acidiprofundales/Aciduliprofundaceae/Aciduliprofundum	420	264	378	531	261	464	354	224	267	254	362	325	360	408	354	210	338	459	358	460	684	413	477	347	630	435	413	523	419	328	388	416	513	635	419	389	368	411	348	438	442	371	436
Archaea/Thermoplasmatota/Thermoplasmata/Methanomassiliicoccales/Methanomassiliicoccaceae/Marine Group III	66	30	30	35	28	112	102	31	0	52	0	42	0	68	113	0	35	40	54	101	114	57	131	0	114	65	43	102	81	49	63	55	61	84	65	40	0	84	0	56	77	45	77
Archaea/Thermoplasmatota/Thermoplasmata/Methanomassiliicoccales/Methanomassiliicoccaceae/Methanomassiliicoccus	33	16	15	24	0	38	24	0	0	14	14	0	0	24	23	25	0	37	0	23	38	0	31	0	27	17	0	28	22	30	17	0	23	23	23	20	0	20	0	21	0	0	24
Archaea/Thermoplasmatota/Thermoplasmata/Methanomassiliicoccales/Methanomassiliicoccaceae/uncultured	75	34	63	56	41	59	113	57	34	28	46	49	30	85	67	26	65	83	72	116	81	60	81	62	110	101	96	90	80	47	61	87	54	108	67	58	57	47	47	86	91	48	71
Archaea/Thermoplasmatota/Thermoplasmata/Methanomassiliicoccales/Methanomethylophilaceae/uncultured	130	138	83	190	105	117	133	93	54	123	151	104	45	184	257	98	88	144	168	283	277	152	321	111	203	121	168	223	172	167	152	117	144	249	170	203	227	194	104	273	201	133	115
Bacteria/Abditibacteriota/Abditibacteria/Abditibacteriales/Abditibacteriaceae/Abditibacterium	2113	1615	1970	1767	1694	2272	1719	1703	1623	1580	1724	1120	891	1431	1698	1022	1357	1492	1238	1515	2075	1469	1904	1383	2672	1445	1504	1663	1634	1277	1561	1524	1652	2090	1555	1306	1115	1920	1556	1638	1675	1359	1661
Bacteria/Acidobacteriota/Acidobacteriae/Acidobacteriales/Acidobacteriaceae (Subgroup 1)/Acidicapsa	41	37	48	34	40	45	34	37	29	36	30	40	31	50	0	22	24	0	32	54	42	35	32	42	43	25	0	36	36	26	55	51	34	54	39	35	23	20	39	39	39	41	35
Bacteria/Acidobacteriota/Acidobacteriae/Acidobacteriales/Acidobacteriaceae (Subgroup 1)/Acidipila-Silvibacterium	921	609	908	846	593	799	801	711	836	648	879	453	840	823	1010	536	839	745	857	1120	1013	642	999	814	845	627	764	894	701	600	859	756	738	940	722	696	651	929	862	828	806	656	762
Bacteria/Acidobacteriota/Acidobacteriae/Acidobacteriales/Acidobacteriaceae (Subgroup 1)/Acidobacterium	0	0	0	0	0	0	0	0	0	0	0	0	0	0	0	0	35	0	0	0	30	0	0	0	31	0	0	0	0	0	0	0	0	0	0	0	0	0	0	0	0	0	0
Bacteria/Acidobacteriota/Acidobacteriae/Acidobacteriales/Acidobacteriaceae (Subgroup 1)/Bryocella	78	70	67	42	119	40	28	38	78	65	45	30	29	359	72	46	35	41	31	90	37	108	45	47	74	38	33	27	40	30	52	55	54	58	51	31	32	56	42	53	30	25	37
Bacteria/Acidobacteriota/Acidobacteriae/Acidobacteriales/Acidobacteriaceae (Subgroup 1)/Edaphobacter	347	324	208	208	242	269	233	210	242	266	323	162	145	205	241	239	267	207	205	272	238	160	292	166	235	156	137	162	171	177	219	282	176	248	274	137	94	198	154	337	284	193	204
Bacteria/Acidobacteriota/Acidobacteriae/Acidobacteriales/Acidobacteriaceae (Subgroup 1)/Granulicella	251	282	293	241	200	246	262	273	320	247	200	212	218	381	288	160	239	192	233	310	297	307	310	257	349	232	243	317	290	256	229	279	264	332	228	254	168	233	253	352	222	162	186
Bacteria/Acidobacteriota/Acidobacteriae/Acidobacteriales/Acidobacteriaceae (Subgroup 1)/Occallatibacter	209	202	284	205	180	213	183	146	232	143	203	115	140	215	256	160	179	151	188	238	263	139	248	173	264	167	221	232	235	198	182	194	202	246	161	190	202	226	155	184	146	156	141
Bacteria/Acidobacteriota/Acidobacteriae/Acidobacteriales/Acidobacteriaceae (Subgroup 1)/Telmatobacter	189	126	93	76	167	125	47	115	100	121	111	41	61	54	72	75	62	54	50	49	89	37	100	62	84	54	32	82	85	70	65	83	60	102	83	50	37	73	50	64	102	44	91
Bacteria/Acidobacteriota/Acidobacteriae/Acidobacteriales/Acidobacteriaceae (Subgroup 1)/Terriglobus	0	0	0	0	0	0	0	25	26	0	0	0	0	55	0	0	0	0	0	0	0	0	0	0	26	0	0	0	0	0	0	0	0	0	0	0	0	0	0	0	0	0	0
Bacteria/Acidobacteriota/Acidobacteriae/Acidobacteriales/Acidobacteriaceae (Subgroup 1)/uncultured	709	595	654	643	465	599	492	442	584	530	541	360	532	476	618	260	553	592	526	544	577	496	601	483	642	425	461	484	559	382	459	583	500	740	514	326	372	446	548	646	448	424	511
Bacteria/Acidobacteriota/Acidobacteriae/Acidobacteriales/Koribacteraceae/Candidatus Koribacter	167	199	254	174	187	206	169	219	197	141	203	98	112	121	174	85	138	138	168	123	153	167	126	100	235	137	121	137	135	165	163	157	144	135	83	129	101	136	195	118	193	91	164
Bacteria/Acidobacteriota/Acidobacteriae/Bryobacterales/Bryobacteraceae/Bryobacter	15642	15035	14208	13022	13022	15053	10438	13100	12425	11911	13081	9917	10249	13210	13681	8656	11579	13833	8972	12095	14946	10293	13355	10326	15838	10615	11557	12874	13747	10892	13385	11624	12000	16594	13322	10028	7514	12098	9791	13637	11393	9176	11984
Bacteria/Acidobacteriota/Acidobacteriae/Solibacterales/Solibacteraceae/Candidatus Solibacter	4859	4395	4860	4187	3765	4815	3472	3967	3677	3465	4055	2937	3351	4025	4332	2562	3743	3995	3135	4284	4788	3201	4553	3252	5143	3320	3347	4025	3920	3292	4126	3804	3529	5106	3846	3204	2617	3851	3402	4036	3569	2986	3709
Bacteria/Acidobacteriota/Acidobacteriae/Solibacterales/Solibacteraceae/Paludibaculum	4442	4391	4620	4201	3910	4627	3413	3931	3725	3463	3802	3071	3651	3906	3841	2674	3906	4178	3089	3634	4707	3092	4237	3585	5199	3162	3600	3850	3858	3376	3955	3771	3577	4925	3826	3330	2931	4149	3575	4070	3855	3120	3932
Bacteria/Acidobacteriota/Blastocatellia/Blastocatellales/Blastocatellaceae/Aridibacter	0	16	26	18	20	33	0	23	0	24	20	24	14	0	29	0	30	28	0	25	0	14	38	22	33	18	15	23	23	36	27	0	23	29	22	0	0	20	0	24	14	21	26
Bacteria/Acidobacteriota/Blastocatellia/Blastocatellales/Blastocatellaceae/Blastocatella	1583	1562	1385	1034	1488	1325	1093	1305	1862	1212	1097	940	1005	1170	1232	898	1026	1169	659	1021	1054	834	1259	1092	1548	1004	1207	949	1177	1144	1223	1240	1241	1285	1144	914	668	1143	1085	1322	976	1162	1156
Bacteria/Acidobacteriota/Blastocatellia/Blastocatellales/Blastocatellaceae/JGI 0001001-H03	1395	1512	1700	1209	1508	1294	1063	1438	2149	1198	1260	1085	1189	1235	1270	1079	1302	1316	764	1087	1076	1020	1302	1178	1404	937	1280	957	1289	1272	1173	1316	1164	1266	1118	1118	759	1107	1348	1434	1125	1165	1190
Bacteria/Acidobacteriota/Blastocatellia/Blastocatellales/Blastocatellaceae/Stenotrophobacter	62	100	84	48	63	73	42	61	68	49	66	45	59	86	51	47	60	59	38	53	54	29	60	47	51	37	59	40	41	29	71	40	39	68	68	55	53	38	49	56	59	59	44
Bacteria/Acidobacteriota/Blastocatellia/Blastocatellales/Blastocatellaceae/Tellurimicrobium	225	195	198	169	142	209	148	179	204	206	202	104	193	155	230	106	163	169	184	247	206	131	218	163	230	131	117	186	164	136	166	148	133	211	169	142	126	155	148	202	166	164	221
Bacteria/Acidobacteriota/Blastocatellia/Blastocatellales/Blastocatellaceae/uncultured	530	574	522	570	473	495	384	521	449	441	568	376	411	471	594	299	506	473	474	650	509	444	553	414	633	408	532	473	393	375	480	433	489	633	485	359	320	419	436	465	427	412	479
Bacteria/Acidobacteriota/Blastocatellia/Chloracidobacteriales/Chloracidobacteriaceae/Chloracidobacterium	33	38	27	31	34	41	28	24	30	17	23	24	18	32	23	20	15	25	28	39	28	16	35	13	39	25	24	31	28	23	27	22	26	40	38	12	15	28	28	45	30	24	24
Bacteria/Acidobacteriota/Blastocatellia/Pyrinomonadales/Pyrinomonadaceae/Pyrinomonas	14	0	0	0	0	10	0	0	0	0	0	0	0	0	0	0	0	0	0	0	0	0	0	0	0	0	0	0	0	0	13	0	10	14	0	0	0	0	0	0	0	0	0
Bacteria/Acidobacteriota/Blastocatellia/Pyrinomonadales/Pyrinomonadaceae/RB41	3653	3599	2722	2234	3171	3251	2123	3419	2019	3163	2887	1488	1199	2034	2279	1405	1710	2086	1646	2043	2522	1734	2672	1589	2932	1923	1903	2371	2071	1667	2035	1850	1969	2572	2222	1616	1196	1815	1407	2276	1963	1496	1889
Bacteria/Acidobacteriota/Holophagae/Acanthopleuribacterales/Acanthopleuribacteraceae/Acanthopleuribacter	8749	10984	8982	5867	9317	7530	4576	13239	5984	8224	10067	3891	3752	5530	4905	3883	3529	5525	3353	3262	5948	3773	5185	2713	7053	3836	3839	5557	5655	4973	4787	4301	4823	6325	5850	3394	2357	4738	2989	4761	4284	2690	3882
Bacteria/Acidobacteriota/Holophagae/Acanthopleuribacterales/Acanthopleuribacteraceae/Thermotomaculum	150	119	119	134	131	152	157	87	152	102	118	86	115	123	132	78	96	126	99	125	135	116	138	108	144	112	126	148	125	96	128	141	108	151	151	83	84	141	83	142	132	88	108
Bacteria/Acidobacteriota/Holophagae/Holophagales/Holophagaceae/Geothrix	214	230	271	224	232	361	150	213	183	193	210	182	155	224	293	111	209	194	235	226	322	162	282	145	369	176	191	308	223	202	206	226	234	324	223	199	169	311	255	256	274	155	233
Bacteria/Acidobacteriota/Holophagae/Holophagales/Holophagaceae/Holophaga	96	92	84	80	98	103	51	99	75	86	110	47	52	77	85	31	64	83	69	69	112	47	101	60	114	67	75	88	57	65	80	47	62	113	77	50	53	56	66	72	77	40	60
Bacteria/Acidobacteriota/Holophagae/Holophagales/Holophagaceae/marine group	435	250	343	195	147	477	244	205	181	168	124	77	145	142	125	122	112	96	122	189	221	102	224	132	299	115	139	134	110	184	145	194	170	198	122	117	153	221	190	121	179	89	181
Bacteria/Acidobacteriota/Holophagae/Holophagales/Holophagaceae/uncultured	1738	886	1293	792	896	1845	1304	917	782	889	909	561	650	813	1024	616	661	874	764	836	1248	704	985	746	1902	726	659	815	730	702	765	869	1034	998	868	598	687	1226	826	698	912	573	804
Bacteria/Acidobacteriota/Thermoanaerobaculia/Thermoanaerobaculales/Thermoanaerobaculaceae/B276-D12	352	242	260	225	245	346	333	223	200	197	195	153	121	241	247	151	227	211	161	183	277	222	248	199	320	210	219	251	216	165	256	193	218	345	222	183	142	252	157	203	241	148	252
Bacteria/Acidobacteriota/Thermoanaerobaculia/Thermoanaerobaculales/Thermoanaerobaculaceae/Subgroup 10	31676	30922	35276	26654	31038	32263	20987	26018	35954	24804	32142	15939	21973	24930	24025	16816	22962	21401	17698	25670	22609	17155	22420	23233	29346	18987	21798	20097	21442	19773	22827	29322	24683	27944	22972	17495	14672	21229	24186	24532	20579	24654	26081
Bacteria/Acidobacteriota/Thermoanaerobaculia/Thermoanaerobaculales/Thermoanaerobaculaceae/Subgroup 23	83100	73209	105097	99517	75426	77084	90010	70443	116048	66482	97666	71912	119998	83086	89833	66426	110762	98930	96203	95479	119729	78591	108226	105408	123741	85956	97634	82733	91315	80666	109158	118886	113917	135640	101255	79277	83071	117970	117665	93913	109452	95515	103779
Bacteria/Acidobacteriota/Thermoanaerobaculia/Thermoanaerobaculales/Thermoanaerobaculaceae/Thermoanaerobaculum	2633	2024	2520	2624	2048	2646	1874	1582	2739	2062	2942	2073	2913	2049	2409	1450	2529	2776	2238	2928	3686	2059	2694	2235	3075	2376	2693	2270	2376	1948	2454	2328	3346	3833	2681	2208	1948	2531	2308	2317	2562	2170	2408
Bacteria/Acidobacteriota/Thermoanaerobaculia/Thermoanaerobaculales/Thermoanaerobaculaceae/TPD-58	8030	5635	8167	8592	6001	8573	8088	6029	7499	5543	6351	6131	9205	8142	8238	5932	8107	9027	6960	7545	11490	7172	10301	7038	12309	7032	7781	9204	8443	7613	8877	9104	9054	12154	8962	6791	6529	9689	9005	8107	9498	5551	8375
Bacteria/Acidobacteriota/Vicinamibacteria/Vicinamibacterales/Vicinamibacteraceae/Luteitalea	42289	38884	36472	31764	42010	39866	24751	34253	43529	35111	40238	22414	30834	33313	32960	22702	30611	30946	21965	32055	32839	23464	31368	31765	38330	27188	33008	27548	31783	27029	31596	33283	35629	38043	31746	25325	18834	27919	26652	35515	27583	31357	31880
Bacteria/Acidobacteriota/Vicinamibacteria/Vicinamibacterales/Vicinamibacteraceae/uncultured	6296	6225	6347	4467	6057	7834	3640	6213	5576	6032	8029	3121	3253	4817	4696	3704	3307	4255	3656	5066	4536	2824	3985	2851	4077	3504	3557	3922	4281	3405	3892	3864	3666	4260	4698	2676	2109	3177	2863	3910	3424	3494	3592
Bacteria/Acidobacteriota/Vicinamibacteria/Vicinamibacterales/Vicinamibacteraceae/Vicinamibacter	8602	7964	7477	7017	7959	8341	5011	7954	5386	6584	8565	4055	4131	6873	6198	3760	5816	4984	3857	6150	6061	4565	6355	4347	7434	4652	4719	5580	5450	4569	6210	5681	4655	7602	5775	5368	3568	5203	4508	6238	5089	4621	5344
Bacteria/Actinobacteriota/Acidimicrobiia/Acidimicrobiales/Acidimicrobiaceae/Acidimicrobium	24	0	16	18	20	0	22	14	33	25	0	0	23	16	0	20	20	0	0	0	0	0	21	35	0	0	0	0	0	0	26	31	25	20	19	0	0	18	30	0	0	25	25
Bacteria/Actinobacteriota/Acidimicrobiia/Acidimicrobiales/Acidimicrobiaceae/Acidithrix	24	32	24	0	17	21	0	14	45	28	25	0	35	0	34	14	32	0	22	37	20	19	23	23	21	24	23	21	40	28	27	35	57	31	27	23	19	26	41	32	33	51	16
Bacteria/Actinobacteriota/Acidimicrobiia/Acidimicrobiales/Acidimicrobiaceae/Ferrimicrobium	0	0	0	85	0	0	0	0	0	0	0	0	0	0	0	0	0	0	0	153	0	0	0	0	0	0	0	0	0	0	0	0	0	0	0	0	0	0	0	0	0	0	0
Bacteria/Actinobacteriota/Acidimicrobiia/Acidimicrobiales/Acidimicrobiaceae/Ferrithrix	128	67	70	46	72	97	37	32	82	102	67	53	61	46	118	60	54	49	53	88	70	34	96	81	100	46	65	0	75	43	101	91	111	39	50	54	72	74	55	75	76	115	79
Bacteria/Actinobacteriota/Acidimicrobiia/Acidimicrobiales/Acidimicrobiaceae/uncultured	384	222	194	91	378	185	226	208	502	291	235	188	206	139	224	182	176	190	131	236	159	120	249	293	188	186	313	133	195	263	193	300	378	189	259	162	130	198	167	191	194	291	180
Bacteria/Actinobacteriota/Acidimicrobiia/Actinomarinales/Actinomarinaceae/Candidatus Actinomarina	721	519	525	444	741	543	536	525	1026	541	559	415	625	499	610	441	524	578	468	739	470	322	670	589	522	406	600	391	480	545	595	761	723	536	518	404	354	434	495	555	490	701	515
Bacteria/Actinobacteriota/Acidimicrobiia/Microtrichales/Iamiaceae/Iamia	10385	5445	5918	4479	10551	4948	6561	5558	15408	7802	6243	5197	7227	4065	7208	6104	6619	5057	4715	9851	4960	3764	7632	8949	5668	4870	7825	3519	5748	6725	8167	9987	10830	6198	6197	5237	4476	5903	6333	5967	5161	11091	5992
Bacteria/Actinobacteriota/Acidimicrobiia/Microtrichales/Ilumatobacteraceae/CL500-29 marine group	4513	5055	4655	1688	3786	2802	2167	3556	5022	3378	3012	1639	2295	1812	2290	1828	2128	2059	1824	2643	2158	1439	2657	2352	2748	1781	2357	1683	2042	2017	2276	2776	2833	2262	1970	1723	1612	2478	2468	2300	1950	2697	2067
Bacteria/Actinobacteriota/Acidimicrobiia/Microtrichales/Ilumatobacteraceae/Ilumatobacter	475133	266709	302940	242325	464956	226079	328821	281029	713742	361937	281464	292580	402510	207097	353408	328092	375762	273319	231640	456697	260158	204375	435359	473528	298864	252141	397771	184535	280195	364379	407865	527692	520996	333106	325554	290581	305747	355814	395769	322136	297546	503784	331217
Bacteria/Actinobacteriota/Acidimicrobiia/Microtrichales/Ilumatobacteraceae/uncultured	9011	6020	6207	5720	8753	5418	5778	6161	11640	7076	6541	5826	7997	5104	6812	6513	7333	6013	5077	7913	5887	4588	8307	8013	6109	5256	7215	4878	6151	7028	8095	9021	9111	7431	6650	5764	4752	6310	6737	6987	5832	9204	6249
Bacteria/Actinobacteriota/Acidimicrobiia/Microtrichales/Microtrichaceae/Candidatus Microthrix	1223	574	662	546	938	502	686	638	1679	821	705	529	803	440	1026	676	789	529	663	1386	560	356	925	1147	703	585	867	482	526	701	1040	1118	1297	665	640	567	566	699	858	735	531	1418	760
Bacteria/Actinobacteriota/Acidimicrobiia/Microtrichales/Microtrichaceae/IMCC26207	23742	10442	13382	9654	20436	9844	18259	10535	33053	15710	11818	11870	16988	8093	17946	13970	16903	10997	11843	24281	11887	8534	19688	22721	13568	10796	17959	7818	12200	15787	19563	24368	25892	14774	14278	11654	11353	14728	16748	13423	12942	23691	14533
Bacteria/Actinobacteriota/Acidimicrobiia/Microtrichales/Microtrichaceae/Sva0996 marine group	19896	11988	11497	9035	21197	10997	11082	12177	27123	17037	12656	10200	13369	8443	12495	11877	12881	10436	7824	16618	9020	7490	13987	16779	10722	9458	15097	6472	11889	12607	14356	17950	19482	12073	12083	10181	7872	10513	11969	12234	9434	20296	11408
Bacteria/Actinobacteriota/Acidimicrobiia/Microtrichales/Microtrichaceae/uncultured	18857	11127	11977	8716	19108	10589	12845	11133	25153	14745	9947	9978	14161	9180	13372	11923	12523	10532	7372	14098	9745	7415	14969	17353	12402	9741	15833	7375	12367	13280	13278	18632	17931	12105	11734	10425	8602	11826	13306	12545	10475	20486	12418
Bacteria/Actinobacteriota/Actinobacteria/Actinomycetales/Actinomycetaceae/Actinomyces	1816	1058	1551	1234	1314	1430	1753	1072	1991	1198	1168	1138	1696	1097	1421	1033	1339	1261	1232	1849	1430	907	1696	1531	2056	1071	1376	1050	1182	1263	1591	1855	1524	1642	1265	1196	1231	1636	1594	1320	1415	1498	1389
Bacteria/Actinobacteriota/Actinobacteria/Actinomycetales/Actinomycetaceae/Actinotignum	15	11	0	0	11	27	24	0	21	16	0	0	16	0	0	23	0	0	0	0	0	0	0	0	13	0	0	0	11	11	0	14	13	0	20	0	0	0	0	0	0	0	0
Bacteria/Actinobacteriota/Actinobacteria/Actinomycetales/Actinomycetaceae/Arcanobacterium	60	31	42	27	40	21	49	35	46	23	45	28	36	49	78	20	50	40	45	66	46	30	41	38	58	26	41	45	41	35	28	43	43	32	41	51	27	37	29	39	40	61	42
Bacteria/Actinobacteriota/Actinobacteria/Actinomycetales/Actinomycetaceae/F0332	12	0	0	12	0	0	0	0	0	0	0	0	12	0	0	0	17	0	0	16	0	0	0	0	12	17	0	13	0	0	0	17	13	15	0	0	0	13	0	0	0	0	0
Bacteria/Actinobacteriota/Actinobacteria/Actinomycetales/Actinomycetaceae/Flaviflexus	0	0	0	0	0	0	0	0	21	0	0	0	0	0	11	0	0	0	0	0	0	0	0	0	12	0	0	0	0	0	0	11	11	0	0	0	0	12	0	0	0	0	0
Bacteria/Actinobacteriota/Actinobacteria/Actinomycetales/Actinomycetaceae/Trueperella	155	121	107	130	118	132	52	117	80	141	103	69	88	102	122	37	95	79	71	76	126	90	125	107	127	109	99	96	105	82	115	121	88	121	91	77	60	111	89	122	91	93	94
Bacteria/Actinobacteriota/Actinobacteria/Actinomycetales/Actinomycetaceae/Varibaculum	22	23	40	36	66	73	28	76	31	41	37	28	14	14	23	25	23	44	16	27	49	14	38	14	34	27	32	40	28	32	33	43	31	46	35	31	24	44	26	20	36	15	31
Bacteria/Actinobacteriota/Actinobacteria/Actinomycetales/Actinomycetales Incertae Sedis/Candidatus Ancillula	196	138	158	113	140	168	157	107	167	134	177	71	142	129	173	102	156	128	129	181	163	128	176	146	169	117	105	127	120	143	164	150	159	187	142	101	111	163	169	135	138	150	138
Bacteria/Actinobacteriota/Actinobacteria/Bifidobacteriales/Bifidobacteriaceae/Aeriscardovia	28	17	32	27	23	27	17	18	41	22	14	0	25	0	15	0	0	23	21	37	19	0	22	27	21	20	20	21	0	20	27	40	28	32	23	22	33	17	21	22	23	36	20
Bacteria/Actinobacteriota/Actinobacteria/Bifidobacteriales/Bifidobacteriaceae/Alloscardovia	23	0	23	25	20	23	0	0	0	21	0	0	0	0	26	0	0	0	20	0	0	0	28	0	30	0	0	0	27	0	0	20	0	30	20	0	20	0	39	0	0	30	0
Bacteria/Actinobacteriota/Actinobacteria/Bifidobacteriales/Bifidobacteriaceae/Bifidobacterium	384	272	339	331	412	276	437	383	483	319	294	301	358	316	309	293	286	359	244	374	442	319	478	299	449	275	316	398	321	384	370	408	332	447	352	324	232	370	370	338	355	268	360
Bacteria/Actinobacteriota/Actinobacteria/Bifidobacteriales/Bifidobacteriaceae/Bombiscardovia	55	64	48	0	72	48	34	63	42	56	84	0	0	28	21	0	0	37	0	0	0	27	0	0	25	44	0	38	27	0	0	0	0	25	29	0	0	28	0	28	42	22	0
Bacteria/Actinobacteriota/Actinobacteria/Bifidobacteriales/Bifidobacteriaceae/Gardnerella	0	0	0	0	0	31	0	0	0	30	0	0	0	0	0	0	0	0	0	0	0	0	0	0	0	0	0	0	0	0	37	0	0	40	0	0	0	0	0	0	0	0	0
Bacteria/Actinobacteriota/Actinobacteria/Catenulisporales/Actinospicaceae/Actinospica	27	0	20	0	21	16	26	0	39	18	27	23	0	0	0	20	0	25	17	30	0	0	24	0	17	0	18	0	22	0	0	30	38	24	16	0	19	22	25	0	27	0	16
Bacteria/Actinobacteriota/Actinobacteria/Catenulisporales/Catenulisporaceae/Catenulispora	319	276	213	192	361	248	200	257	330	253	303	160	265	179	213	171	209	214	199	227	234	158	232	217	264	188	209	157	198	182	232	295	333	243	220	156	172	240	228	190	189	191	208
Bacteria/Actinobacteriota/Actinobacteria/Corynebacteriales/Corynebacteriaceae/Corynebacterium	6424	4012	5687	3814	5064	4526	5720	3594	8124	4592	4535	3561	5537	3260	5041	3771	4680	3557	3854	6872	4069	2798	5191	5277	5178	3439	4472	3277	3870	4353	5020	6091	5291	4830	4060	3957	3802	4441	5469	4395	3956	6037	4420
Bacteria/Actinobacteriota/Actinobacteria/Corynebacteriales/Corynebacteriaceae/Lawsonella	748	538	673	437	649	589	730	462	1042	604	616	491	835	392	650	480	649	477	509	812	615	406	793	769	877	493	602	445	537	531	710	879	737	661	533	570	578	611	776	487	675	710	590
Bacteria/Actinobacteriota/Actinobacteria/Corynebacteriales/Dietziaceae/Dietzia	266	237	203	248	198	238	407	172	343	180	200	174	268	210	352	174	232	225	203	428	231	159	376	334	273	224	194	207	210	276	311	340	339	284	190	275	190	269	284	237	227	284	237
Bacteria/Actinobacteriota/Actinobacteria/Corynebacteriales/Mycobacteriaceae/Hoyosella	0	0	0	0	0	0	0	0	0	0	0	0	0	0	0	0	0	0	0	0	0	0	0	0	161	288	40	0	0	0	0	206	0	0	0	0	0	0	0	0	0	0	0
Bacteria/Actinobacteriota/Actinobacteria/Corynebacteriales/Mycobacteriaceae/Mycobacterium	11623	9858	13315	5271	11536	7959	11040	7324	14982	9417	8058	4472	5921	3698	5366	4643	4387	5168	3479	6981	5446	3820	6748	5174	8918	4112	6402	4239	4706	4377	4436	6854	7085	6401	5017	4817	3996	5073	5514	5355	4520	7274	5544
Bacteria/Actinobacteriota/Actinobacteria/Corynebacteriales/Nocardiaceae/Gordonia	313	155	254	163	263	199	229	178	357	223	214	185	292	149	270	128	256	172	171	325	214	155	265	254	229	173	178	146	206	173	356	430	279	253	142	196	224	194	295	250	213	317	186
Bacteria/Actinobacteriota/Actinobacteria/Corynebacteriales/Nocardiaceae/Nocardia	6009	3601	4110	2933	4108	2832	4049	2729	7519	4001	3283	3404	5700	2250	3599	2926	4187	3489	2697	5290	3553	2222	4446	4212	3607	2745	3999	2115	3412	3546	3959	5168	5520	4088	3413	3224	3049	3590	4578	3227	3381	4516	3723
Bacteria/Actinobacteriota/Actinobacteria/Corynebacteriales/Nocardiaceae/Rhodococcus	3752	2283	2811	1834	2774	1867	2745	1725	4428	2637	2314	1845	3171	1779	3222	1973	2786	2251	2306	4545	2266	1540	3068	3327	2586	1999	2617	1673	2032	2405	3036	4070	3507	2834	2295	2312	2652	2415	2951	2485	2202	3900	2464
Bacteria/Actinobacteriota/Actinobacteria/Corynebacteriales/Nocardiaceae/Smaragdicoccus	56	46	42	22	58	31	49	30	96	41	34	28	41	24	52	28	51	26	32	53	32	40	52	75	36	33	59	26	39	30	59	64	87	38	52	36	47	45	58	30	39	62	47
Bacteria/Actinobacteriota/Actinobacteria/Corynebacteriales/Nocardiaceae/Williamsia	32	43	55	31	53	42	43	26	49	24	39	23	44	0	36	0	35	43	38	58	24	26	38	25	47	0	23	0	29	0	37	35	29	39	0	27	49	39	51	40	31	75	33
Bacteria/Actinobacteriota/Actinobacteria/Corynebacteriales/Segniliparaceae/uncultured	32	29	40	38	28	25	31	16	59	20	28	0	33	20	30	25	26	0	35	55	27	0	45	27	28	16	15	17	21	14	16	20	29	29	14	23	29	24	44	16	29	27	41
Bacteria/Actinobacteriota/Actinobacteria/Euzebyales/Euzebyaceae/Egibacter	39	30	24	27	44	42	40	27	30	28	27	18	19	26	17	25	33	17	16	32	24	19	38	20	47	20	30	27	29	12	21	29	42	27	26	12	15	20	24	26	20	24	31
Bacteria/Actinobacteriota/Actinobacteria/Euzebyales/Euzebyaceae/Euzebya	27	46	27	15	36	0	16	16	29	14	20	14	19	16	21	0	31	0	27	22	26	0	24	28	24	28	18	16	27	17	31	36	27	17	15	14	0	26	33	22	20	33	29
Bacteria/Actinobacteriota/Actinobacteria/Euzebyales/Euzebyaceae/uncultured	377	281	310	258	292	328	289	264	475	300	281	210	318	242	307	213	286	227	192	308	314	201	334	309	343	219	314	220	256	251	310	370	372	335	302	270	262	308	280	280	234	270	276
Bacteria/Actinobacteriota/Actinobacteria/Frankiales/Acidothermaceae/Acidothermus	2517	1306	2222	1428	2200	1202	3025	1215	4097	1845	1269	2018	2512	1125	1764	2384	1603	1173	1164	2333	949	863	1965	2213	1887	1204	1856	1000	1288	1959	1715	2443	2105	1321	1676	1647	1343	1551	2228	1594	1264	2818	1517
Bacteria/Actinobacteriota/Actinobacteria/Frankiales/Cryptosporangiaceae/Cryptosporangium	90	67	130	150	196	108	158	66	236	127	97	119	120	79	104	108	117	107	119	142	66	0	110	133	90	0	121	62	87	113	159	178	220	131	165	90	123	80	155	114	130	130	84
Bacteria/Actinobacteriota/Actinobacteria/Frankiales/Frankiaceae/Frankia	7037	3114	3670	2246	6968	2547	4056	2550	11496	5386	3205	3870	5636	1830	4159	3798	3735	3063	3778	8992	3765	2197	5969	6711	3821	3182	6204	1894	3638	4316	6019	8378	9360	4259	3898	3848	3524	3610	4598	3055	3451	8840	3833
Bacteria/Actinobacteriota/Actinobacteria/Frankiales/Frankiaceae/Jatrophihabitans	9712	5344	6359	5250	8721	4603	6434	4514	14402	7064	5570	5765	8929	3346	5937	4924	5952	5195	4055	8864	5161	3424	7018	7903	5836	4282	7359	3276	5212	5996	6240	9705	10715	5896	5573	4908	5765	5633	6469	4335	5060	9467	5613
Bacteria/Actinobacteriota/Actinobacteria/Frankiales/Geodermatophilaceae/Antricoccus	1605	955	1878	606	1411	913	1551	741	3313	1049	976	1106	1485	328	537	725	734	596	615	955	516	431	591	1370	1165	489	1176	231	629	978	653	1445	1405	459	800	679	650	1149	902	492	751	1045	1110
Bacteria/Actinobacteriota/Actinobacteria/Frankiales/Geodermatophilaceae/Blastococcus	1469	1106	1055	752	1235	723	1021	917	1789	904	1155	744	1028	648	1166	840	820	856	704	1756	730	548	1086	1155	1096	787	868	535	836	938	870	1555	1387	948	882	875	875	1009	1108	864	869	1372	965
Bacteria/Actinobacteriota/Actinobacteria/Frankiales/Geodermatophilaceae/Geodermatophilus	1055	600	671	361	974	588	669	470	1581	834	758	590	989	390	722	534	771	603	561	1072	653	368	1014	1126	671	522	766	379	496	606	913	1059	1120	678	686	410	551	714	811	529	686	1133	636
Bacteria/Actinobacteriota/Actinobacteria/Frankiales/Geodermatophilaceae/Klenkia	102	46	55	50	93	43	61	46	117	66	43	0	108	0	72	53	46	58	61	73	36	37	62	105	55	69	71	40	0	63	83	96	88	50	43	44	0	47	66	47	79	82	48
Bacteria/Actinobacteriota/Actinobacteria/Frankiales/Geodermatophilaceae/Modestobacter	12472	7518	8559	9171	10786	8027	9416	8468	14445	9062	10434	7508	13518	8321	15206	8501	12209	10607	10886	16230	12044	8612	16586	12913	12869	9242	11554	10033	10124	10347	13885	15941	14395	13708	11144	9225	9975	12269	15493	11149	11481	12655	11073
Bacteria/Actinobacteriota/Actinobacteria/Frankiales/Nakamurellaceae/Nakamurella	2658	1302	1828	1313	2410	1279	1956	1263	3934	2203	1627	1405	2385	937	1711	1608	1670	1347	1199	1977	1211	885	2099	2286	1744	1313	2208	809	1379	1607	1865	2995	2831	1500	1539	1484	1453	1740	2007	1407	1513	2750	1908
Bacteria/Actinobacteriota/Actinobacteria/Frankiales/Sporichthyaceae/Candidatus Planktophila	253	133	230	269	246	172	291	178	374	216	182	224	311	238	282	270	244	275	236	348	313	265	419	320	483	285	359	242	302	284	267	409	419	390	337	236	299	353	292	223	326	313	301
Bacteria/Actinobacteriota/Actinobacteria/Frankiales/Sporichthyaceae/hgcI clade	2477	2082	2209	1655	2213	1527	1995	1907	3269	2019	1897	1839	1857	1324	1756	1429	1692	1630	1849	2297	1566	1217	2131	2072	2003	1406	1951	1286	1487	1741	2177	2438	2109	2007	1640	1542	1368	1911	2303	1536	1764	2112	1678
Bacteria/Actinobacteriota/Actinobacteria/Frankiales/Sporichthyaceae/Longivirga	11118	5297	7067	4458	9624	5126	8312	5254	18175	7527	5085	6865	9836	3626	7392	6443	6740	6162	4605	9262	6190	3963	9371	10010	8226	5166	9523	3795	6279	7485	8078	12856	12973	6937	6817	6279	6736	7717	9536	5591	6282	11548	7198
Bacteria/Actinobacteriota/Actinobacteria/Frankiales/Sporichthyaceae/Sporichthya	10199	4264	5107	3383	8613	3856	5623	3913	14858	7071	5234	4680	7174	2873	6714	4818	5905	4337	4859	10163	4874	2872	7584	8832	5026	4096	7319	2928	4864	5676	7153	9883	12158	5552	5263	4745	4657	5193	5972	4407	5061	10621	5250
Bacteria/Actinobacteriota/Actinobacteria/Frankiales/Sporichthyaceae/uncultured	617	339	540	336	678	449	449	343	1137	560	447	294	631	180	600	380	418	365	313	931	370	181	529	521	407	325	496	199	406	509	468	842	919	414	489	396	291	474	546	462	623	854	544
Bacteria/Actinobacteriota/Actinobacteria/Glycomycetales/Glycomycetaceae/Glycomyces	49	33	23	27	54	33	35	33	39	30	33	21	29	31	36	30	32	32	22	46	30	28	33	38	34	28	33	38	36	27	39	33	32	30	25	28	28	32	31	37	29	45	26
Bacteria/Actinobacteriota/Actinobacteria/Glycomycetales/Glycomycetaceae/uncultured	0	0	0	0	0	0	0	0	0	0	0	0	0	0	0	0	0	0	0	0	0	0	0	0	0	0	0	0	0	0	0	14	0	0	0	0	0	0	0	0	0	0	0
Bacteria/Actinobacteriota/Actinobacteria/Kineosporiales/Kineosporiaceae/Angustibacter	0	0	0	0	42	0	43	0	53	61	0	0	0	0	0	42	0	0	28	0	0	0	0	48	46	0	28	0	0	0	0	0	0	0	0	0	34	0	34	0	0	45	35
Bacteria/Actinobacteriota/Actinobacteria/Kineosporiales/Kineosporiaceae/Kineococcus	143	65	101	71	57	48	57	47	148	86	80	69	84	32	81	43	54	59	34	97	64	44	73	100	106	47	63	58	86	54	65	88	108	112	52	55	86	105	112	71	77	95	94
Bacteria/Actinobacteriota/Actinobacteria/Kineosporiales/Kineosporiaceae/Kineosporia	46	65	37	0	32	0	37	0	75	122	36	0	39	0	0	31	0	0	31	41	0	0	0	39	54	0	30	0	0	0	27	60	0	0	0	27	41	39	38	0	0	0	0
Bacteria/Actinobacteriota/Actinobacteria/Kineosporiales/Kineosporiaceae/Pseudokineococcus	0	0	0	0	0	0	0	0	0	0	0	0	0	0	0	0	0	30	0	0	0	0	0	0	0	0	0	0	0	0	0	38	0	0	0	0	0	0	0	0	0	0	0
Bacteria/Actinobacteriota/Actinobacteria/Kineosporiales/Kineosporiaceae/Quadrisphaera	321	88	207	101	251	137	146	142	352	238	156	98	198	100	315	115	208	128	137	350	159	77	229	253	207	129	207	114	138	171	180	304	246	184	109	103	110	169	148	165	156	180	218
Bacteria/Actinobacteriota/Actinobacteria/Kineosporiales/Kineosporiaceae/uncultured	0	0	0	0	0	0	0	0	0	0	65	0	0	0	0	0	0	0	0	0	0	0	0	0	0	0	0	0	0	0	0	0	0	0	0	0	0	0	0	0	0	0	0
Bacteria/Actinobacteriota/Actinobacteria/Micrococcales/Bogoriellaceae/Bogoriella	0	0	0	0	0	0	0	0	0	20	0	0	18	0	0	16	16	0	0	19	0	0	0	18	0	0	0	0	0	0	0	0	0	0	0	0	0	0	0	0	0	0	0
Bacteria/Actinobacteriota/Actinobacteria/Micrococcales/Bogoriellaceae/Georgenia	22	0	0	0	0	0	0	0	28	0	0	0	0	0	0	0	0	0	0	25	0	0	0	0	24	0	0	0	26	0	0	0	28	0	0	0	0	21	0	0	0	0	0
Bacteria/Actinobacteriota/Actinobacteria/Micrococcales/Brevibacteriaceae/Brevibacterium	530	385	576	423	466	426	548	340	769	391	431	385	571	395	530	356	514	365	388	646	506	316	557	504	574	356	437	369	415	445	550	684	483	566	408	397	541	571	576	440	420	495	459
Bacteria/Actinobacteriota/Actinobacteria/Micrococcales/Brevibacteriaceae/Sediminivirga	0	0	0	0	0	0	0	0	16	16	0	0	0	0	0	0	0	0	0	0	0	0	0	0	0	0	0	0	0	0	0	0	0	17	0	0	0	0	0	0	0	0	0
Bacteria/Actinobacteriota/Actinobacteria/Micrococcales/Cellulomonadaceae/Actinotalea	261	158	194	113	208	146	249	147	330	135	221	131	212	91	156	128	163	139	110	159	137	0	177	131	260	126	196	118	134	152	191	252	220	165	156	109	149	106	189	92	136	105	108
Bacteria/Actinobacteriota/Actinobacteria/Micrococcales/Cellulomonadaceae/Cellulomonas	2008	1157	1533	1135	1774	1080	1503	1154	2664	1508	1251	1279	1469	820	1612	1031	1210	1262	1092	2177	1147	832	1723	1463	1621	1103	1710	887	1262	1250	1368	1856	1836	1350	1353	1098	1033	1207	1246	1295	1105	1949	1386
Bacteria/Actinobacteriota/Actinobacteria/Micrococcales/Cellulomonadaceae/Oerskovia	50	0	0	0	0	0	0	0	0	0	0	0	0	0	0	0	0	0	0	52	0	0	0	0	0	0	0	0	0	0	0	0	0	0	0	0	0	0	0	0	0	0	0
Bacteria/Actinobacteriota/Actinobacteria/Micrococcales/Cellulomonadaceae/Paraoerskovia	33	30	0	0	40	32	0	0	38	0	33	0	32	0	31	0	0	0	36	34	0	0	31	42	30	0	0	0	0	0	77	49	33	33	28	0	0	40	34	0	35	58	0
Bacteria/Actinobacteriota/Actinobacteria/Micrococcales/Cellulomonadaceae/Pseudactinotalea	298	129	269	133	200	162	358	117	405	223	194	96	167	74	175	130	142	49	85	244	48	68	164	157	146	83	144	47	84	102	148	192	159	93	78	153	141	113	225	143	130	181	149
Bacteria/Actinobacteriota/Actinobacteria/Micrococcales/Cellulomonadaceae/Tropheryma	48	33	28	15	22	24	0	38	33	24	30	27	23	30	0	21	15	36	0	20	34	23	37	0	39	30	18	26	26	30	29	28	28	33	31	14	15	27	28	21	24	17	21
Bacteria/Actinobacteriota/Actinobacteria/Micrococcales/Demequinaceae/Demequina	334	364	286	132	350	289	1184	300	321	307	523	69	140	104	171	119	154	105	84	132	205	66	118	144	431	211	127	84	107	122	108	211	220	99	103	80	134	238	273	116	119	159	136
Bacteria/Actinobacteriota/Actinobacteria/Micrococcales/Demequinaceae/Lysinimicrobium	788	491	566	430	960	398	550	358	1500	752	665	700	901	271	658	462	676	573	650	1061	581	425	986	1046	702	553	868	373	609	702	778	1037	1274	677	703	597	673	659	722	558	619	1091	659
Bacteria/Actinobacteriota/Actinobacteria/Micrococcales/Demequinaceae/uncultured	16	0	19	0	0	14	0	0	28	0	0	0	16	0	20	0	0	0	0	0	0	0	0	18	0	0	20	0	0	0	0	21	15	0	0	0	0	0	20	14	0	19	0
Bacteria/Actinobacteriota/Actinobacteria/Micrococcales/Dermabacteraceae/Brachybacterium	605	353	569	345	421	573	521	339	776	433	408	339	465	273	451	358	454	305	347	551	429	272	556	591	514	291	427	287	342	413	551	532	491	458	436	353	392	464	569	419	378	507	382
Bacteria/Actinobacteriota/Actinobacteria/Micrococcales/Dermabacteraceae/Dermabacter	125	70	80	59	88	70	71	69	140	83	73	49	99	35	65	57	53	66	105	123	68	57	78	76	83	40	62	51	54	75	82	123	72	78	69	80	76	78	103	104	66	97	53
Bacteria/Actinobacteriota/Actinobacteria/Micrococcales/Dermabacteraceae/uncultured	0	0	0	25	0	0	26	0	0	0	0	0	0	41	131	23	27	33	35	51	121	19	39	22	337	95	27	104	28	41	51	43	54	62	43	0	21	87	71	41	35	0	46
Bacteria/Actinobacteriota/Actinobacteria/Micrococcales/Dermacoccaceae/Dermacoccus	123	58	69	47	62	85	74	69	181	110	75	45	109	30	71	60	85	90	85	103	91	65	114	87	72	66	89	41	57	40	73	127	106	88	52	75	95	82	96	55	90	131	89
Bacteria/Actinobacteriota/Actinobacteria/Micrococcales/Dermatophilaceae/Mobilicoccus	0	0	18	0	0	0	0	0	0	0	0	0	0	0	0	0	0	0	0	0	0	0	0	0	0	0	0	0	0	0	0	0	0	0	0	0	0	0	0	0	0	0	0
Bacteria/Actinobacteriota/Actinobacteria/Micrococcales/Dermatophilaceae/uncultured	93	65	92	88	131	81	86	90	104	72	57	48	55	32	79	52	59	75	43	98	63	33	78	58	82	70	65	59	76	81	82	91	65	46	52	62	47	84	61	65	71	73	61
Bacteria/Actinobacteriota/Actinobacteria/Micrococcales/Intrasporangiaceae/Aquipuribacter	55	46	0	0	69	0	0	0	69	42	0	0	0	0	0	0	0	0	0	45	0	0	49	60	0	0	0	0	0	0	0	74	0	0	0	0	0	0	0	0	0	0	0
Bacteria/Actinobacteriota/Actinobacteria/Micrococcales/Intrasporangiaceae/Janibacter	227	181	168	128	124	188	182	115	283	184	129	136	200	80	190	178	143	166	76	205	135	104	198	235	216	145	148	93	164	141	207	238	224	176	151	124	167	197	184	148	147	180	146
Bacteria/Actinobacteriota/Actinobacteria/Micrococcales/Intrasporangiaceae/Knoellia	60	49	61	0	49	0	51	0	76	59	53	0	0	0	74	72	0	0	0	62	0	51	68	60	0	48	0	0	0	0	0	77	87	58	0	0	0	0	0	0	59	61	66
Bacteria/Actinobacteriota/Actinobacteria/Micrococcales/Intrasporangiaceae/Lapillicoccus	108	106	103	0	64	0	0	68	122	0	105	0	0	0	93	0	0	0	0	83	0	0	0	0	0	0	0	0	0	0	78	89	103	78	0	0	0	0	101	0	0	0	0
Bacteria/Actinobacteriota/Actinobacteria/Micrococcales/Intrasporangiaceae/Ornithinicoccus	83	81	159	67	111	116	146	59	162	64	139	43	109	67	88	60	74	57	91	122	82	46	109	88	79	108	62	54	59	90	127	164	109	124	109	66	74	95	136	101	71	158	50
Bacteria/Actinobacteriota/Actinobacteria/Micrococcales/Intrasporangiaceae/Ornithinimicrobium	86	45	67	37	67	63	41	46	74	54	70	60	44	30	30	32	23	52	33	49	44	25	40	46	67	33	41	35	43	60	76	46	75	74	46	31	35	47	52	30	40	46	37
Bacteria/Actinobacteriota/Actinobacteria/Micrococcales/Intrasporangiaceae/Oryzihumus	102	91	95	80	108	96	73	99	184	91	87	117	177	161	99	156	68	153	62	101	87	74	83	75	134	77	136	127	91	173	116	132	131	112	148	81	69	88	66	91	95	82	72
Bacteria/Actinobacteriota/Actinobacteria/Micrococcales/Intrasporangiaceae/Pedococcus-Phycicoccus	125	66	161	96	78	69	86	85	240	112	91	94	179	56	107	99	125	96	65	178	84	40	90	129	91	60	118	90	82	101	99	183	151	118	100	86	119	94	114	79	130	138	137
Bacteria/Actinobacteriota/Actinobacteria/Micrococcales/Intrasporangiaceae/Terrabacter	0	0	0	0	59	0	0	0	0	0	0	0	0	0	0	0	0	0	0	94	0	0	0	0	0	0	0	0	0	0	0	113	0	0	0	0	0	0	0	0	0	0	0
Bacteria/Actinobacteriota/Actinobacteria/Micrococcales/Intrasporangiaceae/Tetrasphaera	1332	1137	1117	1004	1069	1216	1090	961	1054	1063	1132	734	900	901	920	703	833	886	636	1031	1084	685	1237	1186	1967	746	842	708	749	843	866	1331	1169	1132	887	783	869	1118	1188	934	653	830	1045
Bacteria/Actinobacteriota/Actinobacteria/Micrococcales/Intrasporangiaceae/uncultured	0	0	67	64	64	60	0	56	98	0	58	0	0	0	0	0	58	0	0	95	0	0	63	0	69	0	79	58	0	0	0	0	0	75	0	0	0	0	0	80	59	73	74
Bacteria/Actinobacteriota/Actinobacteria/Micrococcales/Microbacteriaceae/Agrococcus	207	142	150	156	201	122	167	128	264	194	147	119	160	125	161	149	157	181	115	192	143	230	162	160	155	123	141	122	113	167	186	228	233	172	147	113	130	183	163	135	181	168	164
Bacteria/Actinobacteriota/Actinobacteria/Micrococcales/Microbacteriaceae/Agromyces	269	246	227	279	301	211	270	274	365	265	251	220	206	191	225	237	285	219	232	321	178	174	253	222	242	206	250	221	158	222	239	302	275	289	268	241	194	207	225	250	234	300	175
Bacteria/Actinobacteriota/Actinobacteria/Micrococcales/Microbacteriaceae/Amnibacterium	72	0	0	0	0	0	0	0	0	0	0	0	0	0	0	0	0	0	0	0	0	0	0	0	0	0	0	0	0	0	0	0	0	0	0	0	0	0	0	0	0	0	0
Bacteria/Actinobacteriota/Actinobacteria/Micrococcales/Microbacteriaceae/Aurantimicrobium	491	423	529	651	519	310	311	417	791	504	540	166	241	157	155	173	154	175	93	146	101	114	232	218	195	108	169	151	218	211	170	261	163	179	194	150	150	175	219	116	151	233	186
Bacteria/Actinobacteriota/Actinobacteria/Micrococcales/Microbacteriaceae/Candidatus Aquiluna	99	114	99	349	122	103	125	207	260	218	167	390	178	565	210	259	252	471	297	230	202	251	349	197	253	223	336	262	263	309	301	271	186	360	227	223	222	241	368	267	212	192	218
Bacteria/Actinobacteriota/Actinobacteria/Micrococcales/Microbacteriaceae/Candidatus Flaviluna	0	0	0	0	0	0	0	0	0	0	0	0	0	0	0	0	0	0	0	0	0	0	0	0	0	0	0	0	0	0	0	0	0	0	0	0	0	0	0	0	0	14	0
Bacteria/Actinobacteriota/Actinobacteria/Micrococcales/Microbacteriaceae/Candidatus Limnoluna	73	30	39	98	44	61	47	55	51	42	43	73	74	55	48	50	53	79	70	46	41	60	73	57	60	68	66	61	70	61	57	57	61	80	49	40	34	53	75	57	65	59	55
Bacteria/Actinobacteriota/Actinobacteria/Micrococcales/Microbacteriaceae/Candidatus Planktoluna	24	27	27	35	25	32	17	21	44	28	33	27	23	25	21	0	32	24	31	23	30	0	47	19	33	29	28	33	26	25	34	47	36	26	28	32	0	33	31	17	28	28	30
Bacteria/Actinobacteriota/Actinobacteria/Micrococcales/Microbacteriaceae/Chryseoglobus	77	58	49	55	60	49	59	68	45	61	48	0	54	0	0	62	46	55	0	41	53	38	0	0	84	0	0	0	0	53	42	56	59	48	0	0	0	0	40	0	46	40	37
Bacteria/Actinobacteriota/Actinobacteria/Micrococcales/Microbacteriaceae/Clavibacter	0	0	22	0	22	0	0	0	42	0	0	0	0	0	0	0	0	0	0	0	0	0	0	0	0	0	0	0	0	0	0	30	23	0	0	0	0	0	25	0	0	0	0
Bacteria/Actinobacteriota/Actinobacteria/Micrococcales/Microbacteriaceae/Cryobacterium	376	190	234	135	338	169	205	138	627	226	241	180	326	120	231	245	177	213	165	334	241	93	242	287	182	140	244	84	181	204	221	293	345	187	175	159	194	153	216	169	153	340	204
Bacteria/Actinobacteriota/Actinobacteria/Micrococcales/Microbacteriaceae/Curtobacterium	1032	984	1197	614	864	741	1017	766	1145	833	781	514	855	732	707	585	631	661	396	911	553	449	715	855	762	526	622	455	791	657	824	888	686	793	682	662	528	668	506	910	545	863	751
Bacteria/Actinobacteriota/Actinobacteria/Micrococcales/Microbacteriaceae/DS001	0	0	0	0	67	0	0	49	61	0	46	0	0	0	0	0	0	0	0	0	58	0	0	0	81	0	0	0	0	0	0	46	0	56	0	45	0	0	0	0	0	51	0
Bacteria/Actinobacteriota/Actinobacteria/Micrococcales/Microbacteriaceae/Frigoribacterium	595	356	554	250	618	403	569	385	864	490	496	397	455	346	368	422	426	287	233	440	367	236	491	814	654	368	465	280	362	607	689	858	635	479	390	289	409	521	987	355	408	587	476
Bacteria/Actinobacteriota/Actinobacteria/Micrococcales/Microbacteriaceae/Galbitalea	76	53	109	82	61	46	88	0	143	93	76	0	60	40	39	0	43	44	0	84	0	0	83	58	71	47	49	45	52	53	50	66	51	63	53	50	48	62	63	67	67	63	69
Bacteria/Actinobacteriota/Actinobacteria/Micrococcales/Microbacteriaceae/Gryllotalpicola	135	82	171	64	76	77	56	60	145	58	103	36	97	47	127	54	93	50	90	146	64	36	120	124	95	47	68	71	89	88	87	126	119	76	73	50	81	108	155	90	103	161	75
Bacteria/Actinobacteriota/Actinobacteria/Micrococcales/Microbacteriaceae/Herbiconiux	0	0	0	0	0	0	0	0	0	0	0	0	45	0	0	63	0	0	0	0	0	0	0	61	0	0	0	0	0	0	0	99	0	0	0	0	0	0	0	0	0	76	0
Bacteria/Actinobacteriota/Actinobacteria/Micrococcales/Microbacteriaceae/Huakuichenia	0	19	0	0	0	0	0	0	20	0	0	0	0	0	0	0	0	0	0	0	0	0	0	0	0	0	0	0	0	0	0	0	0	0	0	0	0	0	0	0	0	0	0
Bacteria/Actinobacteriota/Actinobacteria/Micrococcales/Microbacteriaceae/Leifsonia	3724	2390	6871	2338	3062	2997	5105	1953	14655	2070	2729	3725	9444	1782	2711	2535	4315	2212	1861	3677	1609	1786	3343	4696	2949	1991	2515	1229	2106	3079	2648	7684	2506	2942	2441	3459	6470	4568	6122	2031	3156	4503	4116
Bacteria/Actinobacteriota/Actinobacteria/Micrococcales/Microbacteriaceae/Leucobacter	690	384	546	369	542	403	527	452	590	428	396	329	454	473	583	349	416	367	376	527	563	314	670	565	848	334	442	353	460	533	494	668	573	529	458	339	806	616	565	422	506	454	343
Bacteria/Actinobacteriota/Actinobacteria/Micrococcales/Microbacteriaceae/Lysinimonas	0	62	0	0	0	0	0	0	0	0	0	0	0	0	0	0	0	0	0	0	0	0	0	0	0	0	0	0	0	0	0	0	0	0	0	0	0	0	0	0	0	0	0
Bacteria/Actinobacteriota/Actinobacteria/Micrococcales/Microbacteriaceae/Marisediminicola	0	0	0	0	0	0	0	0	26	0	0	26	40	0	34	29	42	0	35	47	42	37	56	43	35	0	34	0	30	29	37	58	60	38	31	27	39	37	42	29	26	0	44
Bacteria/Actinobacteriota/Actinobacteria/Micrococcales/Microbacteriaceae/Microbacterium	1769	1184	1424	1278	1534	1337	1643	1181	2431	1377	1346	1293	1947	1220	1759	1316	1627	1342	1344	2192	1437	1082	1684	1901	1566	1176	1514	1047	1188	1430	1756	2305	1690	1569	1407	1245	1363	1574	1847	1562	1314	1971	1486
Bacteria/Actinobacteriota/Actinobacteria/Micrococcales/Microbacteriaceae/ML602J-51	240	319	220	128	203	136	121	209	251	181	196	85	93	82	138	98	166	113	119	222	124	89	171	143	135	93	123	79	92	93	110	158	153	152	145	111	98	146	193	124	120	187	86
Bacteria/Actinobacteriota/Actinobacteria/Micrococcales/Microbacteriaceae/MWH-Ta3	0	0	0	24	27	24	26	0	21	21	18	28	16	24	23	34	56	23	0	0	25	30	42	34	33	27	38	31	24	33	32	23	21	39	35	24	0	22	66	44	32	41	35
Bacteria/Actinobacteriota/Actinobacteria/Micrococcales/Microbacteriaceae/Mycetocola	55	46	51	43	47	29	33	33	70	44	56	39	59	30	64	83	48	54	38	65	33	37	39	25	41	31	41	37	32	41	54	87	90	47	52	48	42	43	53	58	37	79	48
Bacteria/Actinobacteriota/Actinobacteria/Micrococcales/Microbacteriaceae/Parafrigoribacterium	190	122	136	100	104	242	109	119	90	95	101	70	158	69	138	66	129	93	80	123	117	101	141	143	213	134	67	148	117	116	163	134	105	146	86	88	68	131	175	151	140	66	128
Bacteria/Actinobacteriota/Actinobacteria/Micrococcales/Microbacteriaceae/Plantibacter	60	0	38	0	57	43	45	0	48	38	42	0	40	38	0	40	38	39	32	45	0	0	53	64	32	0	39	0	32	38	38	65	37	43	28	0	0	46	40	0	57	56	38
Bacteria/Actinobacteriota/Actinobacteria/Micrococcales/Microbacteriaceae/Pseudoclavibacter	107	72	86	79	115	115	109	112	99	75	82	46	55	64	54	49	63	50	55	53	105	46	83	47	117	41	61	76	59	44	73	72	50	105	74	25	33	74	62	47	57	59	60
Bacteria/Actinobacteriota/Actinobacteria/Micrococcales/Microbacteriaceae/Rathayibacter	27	0	0	0	0	0	0	0	23	0	0	0	0	0	0	0	0	0	0	0	0	0	0	0	0	0	0	0	0	0	0	0	0	0	0	0	0	0	0	0	0	0	0
Bacteria/Actinobacteriota/Actinobacteria/Micrococcales/Microbacteriaceae/Salinibacterium	0	0	0	42	0	0	0	0	39	0	0	71	0	0	62	170	44	0	46	56	0	0	0	0	0	0	0	47	0	60	0	75	80	55	73	0	0	0	0	42	0	0	0
Bacteria/Actinobacteriota/Actinobacteria/Micrococcales/Microbacteriaceae/uncultured	259	269	243	131	285	150	272	152	415	239	291	137	282	116	322	180	181	170	107	376	167	127	203	258	284	130	181	167	193	190	300	342	347	204	240	157	182	257	255	198	200	267	185
Bacteria/Actinobacteriota/Actinobacteria/Micrococcales/Microbacteriaceae/Yonghaparkia	56	0	0	0	0	0	68	0	0	0	55	0	0	0	0	0	0	0	0	0	0	0	0	0	0	0	0	0	0	0	0	79	67	0	0	0	64	75	75	0	0	56	0
Bacteria/Actinobacteriota/Actinobacteria/Micrococcales/Micrococcaceae/Arthrobacter	1788	1146	1533	813	1380	1217	1496	1198	2038	1328	1241	1000	1567	909	1334	716	1179	1003	881	1602	1011	800	1462	1554	1369	827	1192	885	1106	1135	1427	1711	1350	1206	1168	1045	1206	1243	1350	1167	1092	1749	1049
Bacteria/Actinobacteriota/Actinobacteria/Micrococcales/Micrococcaceae/Citricoccus	0	0	0	0	0	0	0	0	42	0	0	0	0	0	0	41	0	0	0	0	0	0	0	0	0	0	0	0	0	0	0	0	0	0	0	0	0	0	0	0	0	0	0
Bacteria/Actinobacteriota/Actinobacteria/Micrococcales/Micrococcaceae/Enteractinococcus	60	23	22	15	39	17	28	16	63	26	27	34	42	24	32	26	32	0	22	39	45	21	38	34	13	22	35	19	0	39	45	44	56	34	17	31	36	18	36	40	23	52	29
Bacteria/Actinobacteriota/Actinobacteria/Micrococcales/Micrococcaceae/Garicola	53	34	49	26	62	33	54	34	86	65	49	37	60	39	65	38	23	49	33	48	42	36	60	59	61	46	38	24	43	48	70	80	58	36	38	61	45	53	47	48	44	68	44
Bacteria/Actinobacteriota/Actinobacteria/Micrococcales/Micrococcaceae/Glutamicibacter	422	294	384	301	455	330	382	301	534	382	269	272	397	271	332	239	346	303	254	411	276	239	419	364	357	242	352	229	275	262	409	495	359	380	334	281	272	312	345	365	328	478	333
Bacteria/Actinobacteriota/Actinobacteria/Micrococcales/Micrococcaceae/Kocuria	745	484	638	465	698	538	671	511	834	566	606	412	656	415	708	421	526	565	434	815	572	389	756	741	635	464	585	493	521	464	646	906	748	651	566	483	472	611	638	677	537	760	615
Bacteria/Actinobacteriota/Actinobacteria/Micrococcales/Micrococcaceae/Micrococcus	2396	1479	2386	1330	1655	1447	2207	1233	3309	1449	1603	1105	2279	1167	1874	1042	1800	1392	1442	2543	1415	950	1987	1761	1856	1208	1582	1074	1236	1349	1824	2668	1888	1645	1334	1296	1447	1447	2077	1448	1377	2250	1469
Bacteria/Actinobacteriota/Actinobacteria/Micrococcales/Micrococcaceae/Nesterenkonia	68	53	67	47	59	62	57	35	59	45	34	48	53	36	70	32	42	25	36	62	37	51	58	64	51	42	71	38	37	37	49	62	24	72	40	58	48	46	43	70	53	77	49
Bacteria/Actinobacteriota/Actinobacteria/Micrococcales/Micrococcaceae/Paenarthrobacter	178	152	85	155	215	131	149	60	215	140	144	86	84	106	123	76	173	181	87	159	127	81	115	225	101	63	131	104	105	136	217	158	103	111	118	89	125	169	138	230	61	216	182
Bacteria/Actinobacteriota/Actinobacteria/Micrococcales/Micrococcaceae/Paeniglutamicibacter	35	28	33	0	36	0	0	0	49	0	46	0	66	0	67	0	0	30	0	34	0	0	0	28	0	0	0	0	0	0	0	28	44	0	0	0	0	33	32	41	0	39	26
Bacteria/Actinobacteriota/Actinobacteria/Micrococcales/Micrococcaceae/Pseudarthrobacter	1298	929	1104	838	1227	850	1195	869	1616	1010	927	854	1221	839	957	828	1026	876	851	1170	982	723	1124	1204	1376	810	1104	675	926	1025	1178	1638	1332	1118	1058	873	927	1144	1019	952	989	1343	1073
Bacteria/Actinobacteriota/Actinobacteria/Micrococcales/Micrococcaceae/Rothia	11558	6408	10091	6623	6728	6001	10533	5340	13517	7837	8455	4838	10692	4835	11953	5367	9347	5419	7018	15448	6658	4316	10989	10327	7898	5197	6717	4533	5429	6658	8733	12495	9390	7858	5555	6730	7723	6854	11487	7137	6682	11829	7093
Bacteria/Actinobacteriota/Actinobacteria/Micrococcales/Micrococcaceae/Sinomonas	152	106	98	74	140	91	69	62	195	103	78	108	151	66	109	57	122	111	94	147	94	36	101	75	68	86	80	58	120	87	82	142	105	116	68	77	70	85	121	43	91	147	130
Bacteria/Actinobacteriota/Actinobacteria/Micrococcales/Micrococcaceae/uncultured	161	58	106	78	85	85	97	71	166	99	101	61	132	72	113	48	84	104	70	185	67	29	99	94	70	67	100	50	62	72	85	135	95	82	78	52	94	82	109	134	78	165	97
Bacteria/Actinobacteriota/Actinobacteria/Micrococcales/Micrococcales Incertae Sedis/Timonella	53	33	53	23	52	41	61	30	75	26	26	27	86	0	37	49	40	23	40	47	34	0	52	39	61	0	32	50	48	25	33	44	34	46	32	38	30	50	52	28	59	46	0
Bacteria/Actinobacteriota/Actinobacteria/Micrococcales/Promicromonosporaceae/Cellulosimicrobium	137	130	231	93	107	144	166	71	260	94	130	91	143	52	119	94	147	93	108	215	138	73	152	186	143	82	98	83	73	85	121	202	146	112	114	88	122	123	179	98	140	189	127
Bacteria/Actinobacteriota/Actinobacteria/Micrococcales/Promicromonosporaceae/Isoptericola	135	42	101	67	94	85	92	55	148	68	73	46	91	31	84	73	76	67	51	115	83	50	116	93	109	98	85	54	72	64	94	145	109	61	97	69	66	115	107	57	68	140	104
Bacteria/Actinobacteriota/Actinobacteria/Micrococcales/Promicromonosporaceae/Myceligenerans	0	0	0	0	0	0	0	0	0	0	0	0	0	0	0	0	18	0	0	0	0	0	0	0	0	0	0	0	16	0	0	0	0	0	0	0	0	0	0	0	0	0	0
Bacteria/Actinobacteriota/Actinobacteria/Micrococcales/Promicromonosporaceae/Promicromonospora	124	58	99	50	113	60	87	85	190	95	71	68	111	74	100	100	117	102	76	199	0	0	76	95	77	62	64	94	93	90	155	136	115	94	109	65	103	86	112	114	100	111	106
Bacteria/Actinobacteriota/Actinobacteria/Micrococcales/Ruaniaceae/Ruania	45	21	52	0	59	0	26	27	57	44	27	29	34	0	29	27	0	0	0	26	0	0	0	24	0	0	29	0	36	0	23	46	39	21	33	0	0	29	31	21	0	52	25
Bacteria/Actinobacteriota/Actinobacteria/Micrococcales/Sanguibacteraceae/Sanguibacter-Flavimobilis	269	135	252	127	243	142	213	183	294	197	204	122	254	141	242	148	183	124	116	205	177	108	180	175	151	127	196	149	129	198	174	206	215	201	192	143	99	190	203	149	171	203	156
Bacteria/Actinobacteriota/Actinobacteria/Micromonosporales/Micromonosporaceae/Actinoplanes	321	352	256	156	269	199	321	205	441	196	178	160	321	179	240	152	240	213	141	340	194	142	299	275	321	163	231	119	202	219	238	366	294	208	227	194	199	210	261	195	229	306	214
Bacteria/Actinobacteriota/Actinobacteria/Micromonosporales/Micromonosporaceae/Asanoa	44	0	32	0	0	0	0	0	51	29	27	0	0	0	0	0	35	0	0	28	0	0	0	42	0	0	42	0	30	29	0	48	47	0	0	0	28	0	42	0	0	0	34
Bacteria/Actinobacteriota/Actinobacteria/Micromonosporales/Micromonosporaceae/Catenuloplanes	0	28	0	0	0	0	0	0	25	0	0	0	0	33	0	0	0	0	0	32	0	0	0	0	26	0	0	0	0	0	0	0	0	0	0	0	0	0	0	0	0	0	0
Bacteria/Actinobacteriota/Actinobacteria/Micromonosporales/Micromonosporaceae/Dactylosporangium	73	0	43	24	37	31	65	33	76	44	27	0	34	0	39	0	36	24	35	77	28	34	52	53	30	27	33	30	33	24	29	61	58	38	41	25	28	54	49	32	0	40	36
Bacteria/Actinobacteriota/Actinobacteria/Micromonosporales/Micromonosporaceae/Krasilnikovia	0	0	0	0	0	0	0	0	0	0	0	0	0	0	0	0	0	0	0	31	0	0	0	0	0	0	0	0	0	0	30	0	0	0	0	0	0	0	0	0	0	0	0
Bacteria/Actinobacteriota/Actinobacteria/Micromonosporales/Micromonosporaceae/Longispora	86	55	72	58	68	36	79	45	137	53	53	47	139	41	65	31	55	53	53	105	73	61	63	62	67	53	63	36	43	74	168	70	85	53	61	49	62	67	97	34	64	80	84
Bacteria/Actinobacteriota/Actinobacteria/Micromonosporales/Micromonosporaceae/Luedemannella	126	86	91	41	109	64	91	77	171	72	79	55	70	47	106	55	82	50	61	161	83	34	85	79	72	51	99	65	62	56	83	110	136	99	86	49	58	76	84	57	92	106	65
Bacteria/Actinobacteriota/Actinobacteria/Micromonosporales/Micromonosporaceae/Micromonospora	2302	1338	1772	1186	1980	1481	2158	1422	3236	1781	1673	1266	2262	1136	1795	1436	1919	1445	1320	2439	1938	1106	1923	2331	2020	1394	2082	1076	1592	1755	2277	2462	2434	1895	1760	1453	1717	1953	2079	1327	1633	2314	1929
Bacteria/Actinobacteriota/Actinobacteria/Micromonosporales/Micromonosporaceae/Salinispora	103	74	48	30	80	74	56	0	95	91	61	36	80	81	56	68	58	50	46	123	71	0	56	95	57	31	63	35	41	75	62	61	63	67	33	47	50	65	52	109	43	54	85
Bacteria/Actinobacteriota/Actinobacteria/Micromonosporales/Micromonosporaceae/Stackebrandtia	76	83	73	60	64	74	41	46	64	55	75	49	59	54	59	28	40	54	43	81	46	31	62	40	62	53	45	41	70	41	67	49	56	59	55	42	47	38	38	41	55	49	41
Bacteria/Actinobacteriota/Actinobacteria/Micromonosporales/Micromonosporaceae/uncultured	671	297	429	346	570	364	453	419	672	437	374	261	387	277	551	379	500	315	334	585	379	281	696	539	367	358	423	260	373	487	584	694	715	422	405	321	379	516	671	397	419	570	419
Bacteria/Actinobacteriota/Actinobacteria/Micromonosporales/Micromonosporaceae/Verrucosispora	0	0	0	0	0	0	0	0	0	0	0	0	0	0	0	0	0	0	0	0	0	0	0	0	83	0	0	0	0	0	0	0	0	0	0	0	0	0	0	0	0	0	0
Bacteria/Actinobacteriota/Actinobacteria/Micromonosporales/Micromonosporaceae/Virgisporangium	34	0	29	0	50	35	0	29	83	33	0	0	47	37	49	32	72	0	0	69	74	0	35	77	41	0	50	0	0	44	45	65	30	38	0	40	60	39	40	52	0	98	56
Bacteria/Actinobacteriota/Actinobacteria/Nitriliruptorales/Nitriliruptoraceae/Egicoccus	624	340	0	312	431	248	0	224	852	439	241	0	0	0	132	0	357	325	0	245	0	0	487	323	433	0	254	0	155	0	184	223	250	197	0	0	0	196	0	235	0	198	174
Bacteria/Actinobacteriota/Actinobacteria/Nitriliruptorales/Nitriliruptoraceae/Nitriliruptor	0	0	0	0	0	0	0	0	0	0	0	0	418	0	136	0	0	0	145	169	0	0	0	0	0	0	142	0	144	326	0	0	175	127	0	0	0	114	0	0	0	185	0
Bacteria/Actinobacteriota/Actinobacteria/Nitriliruptorales/Nitriliruptoraceae/YC-ZSS-LKJ90	0	0	604	0	0	160	436	140	0	0	180	0	0	0	111	0	0	0	172	162	267	0	0	178	0	0	0	225	0	0	208	259	112	0	322	0	257	0	384	133	0	176	191
Bacteria/Actinobacteriota/Actinobacteria/Propionibacteriales/Nocardioidaceae/Actinopolymorpha	440	617	735	229	483	351	529	429	664	321	329	225	230	182	170	150	179	305	103	193	258	192	254	166	635	230	294	211	237	183	176	239	347	340	217	183	213	205	221	247	256	319	231
Bacteria/Actinobacteriota/Actinobacteria/Propionibacteriales/Nocardioidaceae/Aeromicrobium	271	143	123	146	155	214	255	138	208	149	150	97	150	130	200	129	165	165	108	234	141	136	237	157	171	168	145	159	158	140	127	248	175	173	164	129	127	142	151	144	100	199	180
Bacteria/Actinobacteriota/Actinobacteria/Propionibacteriales/Nocardioidaceae/Kribbella	510	323	362	250	348	380	476	254	521	324	273	233	313	243	389	208	389	268	274	326	435	201	414	346	319	252	232	197	319	357	379	429	362	339	319	272	302	249	378	221	329	273	351
Bacteria/Actinobacteriota/Actinobacteria/Propionibacteriales/Nocardioidaceae/Marmoricola	1213	1126	1021	1091	1175	908	723	933	1420	1044	700	480	641	560	410	520	394	549	246	495	309	343	424	556	603	470	521	389	489	427	440	624	451	449	492	497	402	416	532	541	359	550	593
Bacteria/Actinobacteriota/Actinobacteria/Propionibacteriales/Nocardioidaceae/Nocardioides	3499	2177	3687	1653	2977	2169	3287	1820	5598	2415	2226	2069	2968	1418	2055	1884	2086	1593	1663	2900	1522	1226	2373	2748	2902	1611	2177	1392	1589	2128	2417	3161	2671	2048	1950	1880	1811	1941	2710	1866	1774	2942	2308
Bacteria/Actinobacteriota/Actinobacteria/Propionibacteriales/Nocardioidaceae/uncultured	636	467	512	412	553	578	697	494	662	437	636	312	429	357	481	308	534	464	341	517	493	294	628	697	854	393	599	330	579	437	547	766	856	501	578	393	496	566	571	436	568	711	505
Bacteria/Actinobacteriota/Actinobacteria/Propionibacteriales/Propionibacteriaceae/Aestuariimicrobium	102	67	105	77	94	77	86	68	123	67	91	61	93	44	90	49	91	53	56	82	60	51	49	84	93	51	77	45	72	60	95	149	113	89	55	55	62	74	94	79	63	111	68
Bacteria/Actinobacteriota/Actinobacteria/Propionibacteriales/Propionibacteriaceae/Brooklawnia	0	0	0	0	0	0	0	0	0	0	0	0	0	0	0	0	0	0	0	0	0	0	0	0	0	0	0	0	0	0	14	0	0	0	0	0	0	0	0	0	0	0	0
Bacteria/Actinobacteriota/Actinobacteria/Propionibacteriales/Propionibacteriaceae/Cutibacterium	4734	3001	4071	2657	3519	3132	3939	2780	5318	3417	3414	2280	3773	2423	3792	2419	3682	2379	2884	4837	2975	2109	3870	3726	3870	2373	3078	2320	2713	3032	3666	4649	3747	3455	2880	2609	3041	3430	3878	2985	2957	4019	3194
Bacteria/Actinobacteriota/Actinobacteria/Propionibacteriales/Propionibacteriaceae/Friedmanniella	207	229	143	102	129	114	106	150	154	137	135	166	124	236	115	126	129	217	60	143	106	91	125	139	171	86	138	144	160	178	154	88	145	159	162	102	81	135	76	158	169	72	105
Bacteria/Actinobacteriota/Actinobacteria/Propionibacteriales/Propionibacteriaceae/Haloactinopolyspora	201	162	260	82	224	184	112	115	390	162	195	108	204	77	150	114	168	196	84	154	110	120	186	145	178	119	158	100	163	84	207	183	204	156	121	122	96	213	233	137	132	184	148
Bacteria/Actinobacteriota/Actinobacteria/Propionibacteriales/Propionibacteriaceae/Luteococcus	18	0	14	0	14	0	0	0	17	0	0	0	0	0	0	0	0	0	0	0	0	0	0	0	0	0	0	0	0	14	0	0	0	0	0	0	0	0	0	0	0	0	0
Bacteria/Actinobacteriota/Actinobacteria/Propionibacteriales/Propionibacteriaceae/Marinilutecoccus	250	183	186	133	181	225	123	179	201	184	131	140	179	147	195	112	132	227	93	161	198	147	222	151	255	160	188	179	242	162	181	190	180	222	178	167	116	191	262	164	177	169	210
Bacteria/Actinobacteriota/Actinobacteria/Propionibacteriales/Propionibacteriaceae/Microlunatus	1436	1494	1901	754	1171	1171	1410	1217	1807	1181	1412	525	811	799	966	550	770	784	643	832	723	550	837	784	970	719	778	630	767	609	1008	1051	887	945	796	660	633	814	829	798	665	764	821
Bacteria/Actinobacteriota/Actinobacteria/Propionibacteriales/Propionibacteriaceae/Micropruina	34	21	24	15	21	46	25	23	59	21	43	20	43	43	26	29	32	28	23	42	38	31	40	41	48	28	19	24	31	29	38	28	27	29	28	27	28	18	28	36	47	30	24
Bacteria/Actinobacteriota/Actinobacteria/Propionibacteriales/Propionibacteriaceae/Phytoactinopolyspora	21	0	0	0	0	0	0	0	23	0	0	0	20	0	0	0	0	0	0	0	0	0	0	20	0	0	0	0	18	0	0	22	16	0	0	0	0	0	0	0	0	18	0
Bacteria/Actinobacteriota/Actinobacteria/Propionibacteriales/Propionibacteriaceae/Propionibacterium	20	0	0	0	0	0	0	0	0	0	0	0	0	0	0	0	0	0	14	21	0	0	16	0	0	14	0	0	0	0	0	0	19	0	0	0	0	0	0	0	0	14	0
Bacteria/Actinobacteriota/Actinobacteria/Propionibacteriales/Propionibacteriaceae/Propionicicella	5311	3029	4425	3132	3887	2782	6192	2979	7237	3352	2946	3679	7362	2992	4615	3716	5021	3650	2809	5089	3741	3050	6099	6099	5555	3870	5092	2995	3656	4582	5134	8647	5526	4883	4427	4417	5603	5647	8082	4002	4183	5776	4744
Bacteria/Actinobacteriota/Actinobacteria/Propionibacteriales/Propionibacteriaceae/Propioniciclava	141	65	95	60	95	68	96	37	199	79	88	48	85	39	137	87	126	54	119	235	93	49	123	121	83	80	99	45	64	89	120	101	127	133	62	64	73	89	88	78	81	170	100
Bacteria/Actinobacteriota/Actinobacteria/Propionibacteriales/Propionibacteriaceae/Propionicimonas	29	0	18	0	24	21	0	20	46	25	33	0	33	0	26	0	31	0	0	36	20	0	26	28	20	21	0	0	0	0	21	43	27	18	0	0	0	20	28	0	25	29	28
Bacteria/Actinobacteriota/Actinobacteria/Propionibacteriales/Propionibacteriaceae/Propioniferax	347	157	313	145	251	170	375	114	495	203	202	211	281	138	248	275	168	143	204	394	67	66	239	222	256	132	244	126	150	261	247	250	229	188	197	185	129	183	264	158	146	320	158
Bacteria/Actinobacteriota/Actinobacteria/Propionibacteriales/Propionibacteriaceae/Propionimicrobium	99	34	53	37	103	51	66	48	113	64	56	47	55	29	86	65	72	37	45	91	56	42	92	96	70	51	80	37	64	73	90	114	112	66	66	43	66	78	92	54	51	102	67
Bacteria/Actinobacteriota/Actinobacteria/Propionibacteriales/Propionibacteriaceae/Pseudopropionibacterium	70	35	55	47	60	67	59	59	62	47	58	32	48	50	54	36	58	37	42	84	59	41	61	65	102	58	60	49	41	49	64	55	63	70	61	46	63	59	58	35	63	57	42
Bacteria/Actinobacteriota/Actinobacteria/Propionibacteriales/Propionibacteriaceae/Raineyella	0	0	0	0	0	0	0	0	0	0	0	0	0	0	0	0	0	0	0	16	0	0	14	0	0	0	0	15	0	0	0	0	0	0	0	0	0	0	0	0	0	0	0
Bacteria/Actinobacteriota/Actinobacteria/Propionibacteriales/Propionibacteriaceae/Tessaracoccus	124	99	104	83	97	75	103	63	152	81	82	63	107	76	95	47	112	107	93	150	97	77	117	125	112	69	102	84	90	79	110	140	103	103	109	79	83	114	117	92	105	107	112
Bacteria/Actinobacteriota/Actinobacteria/Propionibacteriales/Propionibacteriaceae/uncultured	180033	98978	162985	102963	147617	105279	148923	89443	246803	122665	120435	102855	185339	64297	135094	98670	138758	97516	102955	172640	97324	70569	148023	158040	121967	87679	139801	63302	99647	115980	135543	190343	176966	124649	108124	101286	105158	134972	159644	91656	124337	169401	139243
Bacteria/Actinobacteriota/Actinobacteria/Pseudonocardiales/Pseudonocardiaceae/Actinokineospora	32	0	28	0	27	0	0	0	55	0	0	0	27	0	0	26	26	0	0	30	0	0	34	0	29	0	0	0	0	0	0	30	0	0	0	0	0	0	0	0	0	26	0
Bacteria/Actinobacteriota/Actinobacteria/Pseudonocardiales/Pseudonocardiaceae/Actinomycetospora	95	39	0	27	66	27	0	30	68	42	39	33	0	28	42	30	0	45	0	51	0	0	30	53	41	0	38	0	29	0	40	48	38	0	0	32	0	0	37	39	0	50	0
Bacteria/Actinobacteriota/Actinobacteria/Pseudonocardiales/Pseudonocardiaceae/Actinophytocola	0	0	28	0	22	0	0	0	46	32	0	0	0	0	0	23	0	0	0	24	0	0	0	0	0	0	0	0	28	0	0	0	0	0	0	0	0	0	0	0	0	0	0
Bacteria/Actinobacteriota/Actinobacteria/Pseudonocardiales/Pseudonocardiaceae/Actinopolyspora	16	16	13	15	0	18	0	17	26	19	16	13	20	0	22	0	0	13	13	25	21	0	19	29	20	15	12	16	16	20	24	19	27	21	0	0	0	15	15	19	14	0	0
Bacteria/Actinobacteriota/Actinobacteria/Pseudonocardiales/Pseudonocardiaceae/Actinorectispora	0	0	0	0	0	0	0	0	0	0	0	0	0	0	0	0	0	0	0	0	0	0	0	0	0	0	0	0	0	0	0	0	50	0	0	0	0	0	0	0	0	0	0
Bacteria/Actinobacteriota/Actinobacteria/Pseudonocardiales/Pseudonocardiaceae/Actinosynnema	0	0	90	89	0	0	0	0	172	0	116	0	0	0	0	0	0	0	0	0	0	0	0	0	0	0	0	0	0	0	0	127	131	0	0	0	0	0	0	0	0	151	0
Bacteria/Actinobacteriota/Actinobacteria/Pseudonocardiales/Pseudonocardiaceae/Amycolatopsis	1019	616	774	618	705	585	847	555	1278	648	649	621	989	570	918	603	948	754	629	1154	704	469	986	973	873	659	734	537	632	779	831	1139	1001	919	729	714	742	749	823	857	646	1217	734
Bacteria/Actinobacteriota/Actinobacteria/Pseudonocardiales/Pseudonocardiaceae/Bounagaea	11	0	0	0	0	0	0	0	0	0	0	0	0	0	0	0	0	11	0	0	0	0	0	0	0	0	0	0	0	0	0	0	0	0	0	0	0	0	0	0	0	0	0
Bacteria/Actinobacteriota/Actinobacteria/Pseudonocardiales/Pseudonocardiaceae/Crossiella	392	277	342	247	343	229	366	196	640	344	333	327	489	180	320	259	264	300	255	477	314	234	354	404	366	279	361	217	339	331	296	449	444	393	319	194	281	303	339	239	262	438	348
Bacteria/Actinobacteriota/Actinobacteria/Pseudonocardiales/Pseudonocardiaceae/Halopolyspora	0	14	10	0	15	0	0	0	17	0	0	11	16	0	16	0	0	14	13	18	13	12	0	18	0	0	0	0	0	0	10	0	10	0	0	0	0	0	0	0	0	15	13
Bacteria/Actinobacteriota/Actinobacteria/Pseudonocardiales/Pseudonocardiaceae/Lechevalieria	420	251	349	162	239	217	438	179	885	330	309	162	621	153	560	235	428	217	411	723	303	140	378	697	197	250	402	169	202	239	316	575	429	351	197	305	517	378	689	247	267	842	442
Bacteria/Actinobacteriota/Actinobacteria/Pseudonocardiales/Pseudonocardiaceae/Prauserella	35	0	32	25	26	21	0	0	30	27	25	23	26	0	0	0	0	0	23	0	0	0	0	0	26	0	27	0	0	0	37	45	43	23	0	0	25	32	43	0	0	0	0
Bacteria/Actinobacteriota/Actinobacteria/Pseudonocardiales/Pseudonocardiaceae/Pseudonocardia	1205	627	849	590	859	649	749	522	1347	798	875	485	881	437	750	564	719	601	541	1151	656	363	858	904	785	643	763	414	566	618	862	1095	935	665	580	702	670	742	795	660	608	1059	715
Bacteria/Actinobacteriota/Actinobacteria/Pseudonocardiales/Pseudonocardiaceae/Saccharomonospora	152	87	126	97	177	82	178	90	295	148	121	108	141	42	152	95	134	98	108	176	78	88	145	149	126	118	130	69	126	152	153	178	198	139	123	110	122	142	166	105	102	164	142
Bacteria/Actinobacteriota/Actinobacteria/Pseudonocardiales/Pseudonocardiaceae/Saccharopolyspora	380	257	216	241	334	224	288	209	389	302	254	176	283	203	268	259	285	222	216	302	258	170	343	289	259	250	343	209	239	284	297	394	430	281	219	223	188	203	323	299	209	413	225
Bacteria/Actinobacteriota/Actinobacteria/Pseudonocardiales/Pseudonocardiaceae/Saccharothrix	50	34	66	48	57	59	36	28	72	48	74	0	32	28	52	0	31	0	28	60	0	0	0	72	47	31	45	0	53	54	32	73	49	46	34	39	47	46	34	34	0	94	0
Bacteria/Actinobacteriota/Actinobacteria/Pseudonocardiales/Pseudonocardiaceae/Thermocrispum	114	91	118	59	87	90	143	90	96	86	71	55	78	64	121	64	97	86	91	114	116	52	88	71	124	90	63	49	75	78	120	124	89	125	86	80	65	74	57	58	70	71	73
Bacteria/Actinobacteriota/Actinobacteria/Pseudonocardiales/Pseudonocardiaceae/Thermotunica	68	20	45	42	43	38	28	35	15	43	44	27	0	18	50	24	23	55	41	40	72	46	69	31	68	49	42	70	35	24	32	28	43	55	50	44	15	26	22	39	33	22	38
Bacteria/Actinobacteriota/Actinobacteria/Streptomycetales/Streptomycetaceae/Kitasatospora	1621	857	1142	561	1152	910	1178	733	1864	1038	879	950	1448	712	1042	817	1026	759	720	1402	836	574	1222	1065	1359	745	1190	683	1041	1175	1454	1652	1709	1036	1155	908	1196	1108	1332	1009	1003	1517	1019
Bacteria/Actinobacteriota/Actinobacteria/Streptomycetales/Streptomycetaceae/Streptacidiphilus	49	0	0	0	54	0	0	0	71	0	0	0	0	0	69	0	0	0	0	68	0	0	0	46	0	0	0	0	0	0	0	0	50	0	0	0	0	0	0	0	0	0	0
Bacteria/Actinobacteriota/Actinobacteria/Streptomycetales/Streptomycetaceae/Streptomyces	19427	11369	16623	11035	14004	12064	16590	10108	26156	14145	13597	9930	19305	10076	17043	9865	15737	11489	12246	22701	13558	9022	17133	16969	16534	10944	13437	9163	11531	12874	16268	22339	17610	15537	12286	12705	14630	15184	18201	12253	13105	19363	14644
Bacteria/Actinobacteriota/Actinobacteria/Streptosporangiales/Nocardiopsaceae/Nocardiopsis	669	404	502	434	650	602	720	453	914	524	482	443	634	350	543	342	506	490	375	643	576	321	601	606	552	404	517	413	495	519	630	732	610	554	530	380	568	574	679	438	448	562	523
Bacteria/Actinobacteriota/Actinobacteria/Streptosporangiales/Nocardiopsaceae/Streptomonospora	24	26	17	17	0	16	0	0	20	15	0	0	0	0	38	0	20	0	23	39	0	0	42	0	16	0	0	0	0	19	0	19	17	0	19	0	0	20	0	19	0	17	28
Bacteria/Actinobacteriota/Actinobacteria/Streptosporangiales/Nocardiopsaceae/Thermobifida	31	0	28	0	31	0	27	0	0	0	0	0	0	0	0	0	25	32	23	34	24	0	0	0	0	35	27	0	0	0	0	0	31	0	25	24	0	30	0	0	26	36	30
Bacteria/Actinobacteriota/Actinobacteria/Streptosporangiales/Streptosporangiaceae/Microbispora	75	50	45	50	45	60	49	27	83	45	31	30	52	35	55	41	61	34	42	70	44	42	62	68	46	45	66	38	46	51	47	65	65	28	37	40	52	68	39	25	50	42	42
Bacteria/Actinobacteriota/Actinobacteria/Streptosporangiales/Streptosporangiaceae/Nonomuraea	229	175	199	168	175	159	189	142	293	145	184	142	202	134	221	135	185	159	177	280	187	124	232	172	236	129	194	95	167	173	199	258	205	154	169	142	153	162	188	140	213	225	183
Bacteria/Actinobacteriota/Actinobacteria/Streptosporangiales/Streptosporangiaceae/Planomonospora	0	0	0	0	0	0	0	0	34	0	0	0	0	0	0	0	0	0	0	0	0	0	0	0	0	0	0	0	0	0	0	0	0	0	0	0	0	0	0	0	0	0	0
Bacteria/Actinobacteriota/Actinobacteria/Streptosporangiales/Streptosporangiaceae/Sphaerisporangium	46	45	43	18	37	24	45	28	124	49	45	43	79	0	44	34	45	38	22	65	21	0	45	56	0	32	39	21	23	43	51	102	42	19	30	27	58	32	68	36	40	81	45
Bacteria/Actinobacteriota/Actinobacteria/Streptosporangiales/Streptosporangiaceae/Streptosporangium	503	370	458	393	481	355	516	328	726	384	463	265	491	284	407	276	416	424	341	536	286	237	457	459	421	339	369	269	379	368	674	730	517	356	333	347	461	544	550	323	352	523	421
Bacteria/Actinobacteriota/Actinobacteria/Streptosporangiales/Streptosporangiales Incertae Sedis/Motilibacter	76	53	84	64	84	45	49	27	102	73	65	100	105	44	36	43	66	51	56	96	97	45	84	90	80	89	116	43	57	47	70	82	115	82	105	75	38	63	72	69	75	147	93
Bacteria/Actinobacteriota/Actinobacteria/Streptosporangiales/Thermomonosporaceae/[Streptomyces] thermoautotrophicus	49	25	29	22	53	17	29	26	73	34	30	43	46	18	25	18	37	17	25	68	32	19	28	37	40	28	38	0	25	41	37	58	52	39	29	18	27	18	20	27	21	52	41
Bacteria/Actinobacteriota/Actinobacteria/Streptosporangiales/Thermomonosporaceae/Actinoallomurus	42	40	0	0	0	0	44	0	61	0	0	35	0	0	38	0	45	0	0	60	0	0	38	0	0	0	0	0	0	0	0	37	68	0	0	34	0	0	36	32	0	33	0
Bacteria/Actinobacteriota/Actinobacteria/Streptosporangiales/Thermomonosporaceae/Actinocorallia	261	108	118	105	149	115	128	75	270	178	158	83	162	95	215	99	148	92	171	358	145	74	178	186	106	113	168	67	70	87	142	192	295	162	91	141	102	102	123	119	141	235	114
Bacteria/Actinobacteriota/Actinobacteria/Streptosporangiales/Thermomonosporaceae/Actinomadura	929	513	982	579	606	575	793	471	1380	579	539	499	1066	454	699	509	684	427	449	986	588	405	681	790	747	439	658	365	582	624	756	1192	723	677	552	539	831	772	960	565	647	887	761
Bacteria/Actinobacteriota/Actinobacteria/Streptosporangiales/Thermomonosporaceae/Thermobispora	270	210	200	180	167	137	159	168	152	266	337	89	96	122	160	93	137	95	133	181	186	101	182	91	94	106	79	173	102	85	144	84	128	203	119	96	71	148	94	187	139	103	117
Bacteria/Actinobacteriota/Coriobacteriia/Coriobacteriales/Atopobiaceae/Atopobium	186	184	145	103	155	177	157	159	223	122	187	84	131	134	132	92	99	130	104	155	157	104	171	150	163	125	132	129	139	136	128	126	126	179	148	111	105	133	163	150	158	139	153
Bacteria/Actinobacteriota/Coriobacteriia/Coriobacteriales/Atopobiaceae/Coriobacteriaceae UCG-002	80	17	47	47	39	33	42	42	88	30	40	36	58	31	48	48	60	45	34	56	44	32	76	107	57	28	33	38	46	49	46	82	65	57	40	52	47	35	56	55	62	82	38
Bacteria/Actinobacteriota/Coriobacteriia/Coriobacteriales/Atopobiaceae/Coriobacteriaceae UCG-003	0	0	0	0	0	0	0	0	0	0	0	0	0	0	0	0	0	0	0	13	0	0	0	0	0	0	0	0	0	0	0	11	0	0	0	0	0	0	0	11	0	0	0
Bacteria/Actinobacteriota/Coriobacteriia/Coriobacteriales/Atopobiaceae/Olsenella	91	66	62	77	40	79	65	43	90	57	62	67	100	52	86	56	85	79	96	115	89	52	81	79	94	47	75	62	72	72	81	96	53	79	58	48	67	87	104	87	87	61	82
Bacteria/Actinobacteriota/Coriobacteriia/Coriobacteriales/Atopobiaceae/uncultured	11	0	0	0	0	13	0	0	0	11	0	0	0	13	16	0	0	0	0	0	0	0	13	0	0	0	0	0	16	0	0	10	0	15	13	0	0	0	0	0	0	0	0
Bacteria/Actinobacteriota/Coriobacteriia/Coriobacteriales/Coriobacteriaceae/Collinsella	133	124	138	120	106	117	124	114	172	111	161	85	118	108	184	83	175	134	134	173	117	70	150	110	130	106	124	120	126	107	128	186	124	132	93	95	113	160	124	142	129	149	128
Bacteria/Actinobacteriota/Coriobacteriia/Coriobacteriales/Coriobacteriaceae/Coriobacterium	0	0	0	0	0	16	0	0	0	0	0	0	0	0	0	0	0	0	0	0	0	0	0	0	0	0	0	0	0	0	0	0	0	0	0	0	0	0	0	0	0	0	0
Bacteria/Actinobacteriota/Coriobacteriia/Coriobacteriales/Coriobacteriaceae/Enorma	23	21	14	23	18	24	0	0	14	19	22	0	24	0	22	0	17	13	16	27	18	13	0	0	16	18	18	0	14	0	19	19	14	17	13	0	0	0	16	13	18	23	0
Bacteria/Actinobacteriota/Coriobacteriia/Coriobacteriales/Coriobacteriales Incertae Sedis/Phoenicibacter	89	61	90	49	77	94	56	77	66	63	78	52	57	74	71	57	67	66	63	79	69	56	79	71	87	47	53	77	60	52	81	82	69	86	60	62	59	58	94	87	71	52	80
Bacteria/Actinobacteriota/Coriobacteriia/Coriobacteriales/Coriobacteriales Incertae Sedis/Raoultibacter	88	35	76	57	63	46	62	72	61	82	66	58	53	51	71	46	69	65	69	47	74	64	104	36	87	74	69	77	85	61	66	82	85	94	74	48	33	53	61	50	96	50	71
Bacteria/Actinobacteriota/Coriobacteriia/Coriobacteriales/Coriobacteriales Incertae Sedis/uncultured	663	536	596	522	526	615	583	517	564	482	481	388	427	507	489	353	508	541	409	470	559	405	660	477	719	381	452	468	504	442	574	493	517	641	545	390	319	492	442	497	486	436	496
Bacteria/Actinobacteriota/Coriobacteriia/Coriobacteriales/Eggerthellaceae/Denitrobacterium	0	0	0	0	0	0	15	0	0	0	0	0	0	0	16	0	0	0	17	19	18	0	0	0	19	0	0	15	20	18	18	25	0	0	26	0	0	0	22	16	0	0	0
Bacteria/Actinobacteriota/Coriobacteriia/Coriobacteriales/Eggerthellaceae/DNF00809	44	68	51	15	81	47	34	92	88	79	118	0	0	0	12	0	14	0	12	14	20	12	0	0	42	16	0	15	0	16	18	0	0	20	0	0	0	20	15	12	15	0	13
Bacteria/Actinobacteriota/Coriobacteriia/Coriobacteriales/Eggerthellaceae/Eggerthella	32	0	35	28	0	40	36	24	0	39	33	0	0	0	31	0	29	44	0	0	26	34	0	0	29	27	38	26	0	34	0	27	35	31	0	0	0	30	0	32	25	0	0
Bacteria/Actinobacteriota/Coriobacteriia/Coriobacteriales/Eggerthellaceae/Enterorhabdus	53	63	55	43	39	57	40	38	78	52	53	40	51	42	39	31	50	45	39	64	47	31	54	51	54	33	37	40	35	39	48	44	57	51	34	43	48	50	48	50	35	57	42
Bacteria/Actinobacteriota/Coriobacteriia/Coriobacteriales/Eggerthellaceae/Gordonibacter	20	14	19	22	29	15	17	18	23	0	18	0	0	18	14	15	0	0	0	22	0	26	25	0	18	22	21	0	19	15	17	29	0	24	0	17	15	19	30	18	17	19	27
Bacteria/Actinobacteriota/Coriobacteriia/Coriobacteriales/Eggerthellaceae/Slackia	53	35	41	34	28	31	33	20	55	28	23	0	42	18	36	24	53	30	39	44	54	23	42	35	32	36	34	19	33	38	58	34	35	27	37	39	20	30	18	40	34	47	32
Bacteria/Actinobacteriota/Coriobacteriia/Coriobacteriales/Eggerthellaceae/uncultured	54	37	25	26	33	48	32	29	36	41	38	21	32	22	47	30	33	21	20	44	48	20	40	31	59	28	36	29	27	33	40	39	48	40	35	20	33	31	25	24	37	28	44
Bacteria/Actinobacteriota/Rubrobacteria/Rubrobacterales/Rubrobacteriaceae/Rubrobacter	968	738	773	723	808	738	604	658	711	718	751	519	632	664	879	471	597	656	623	830	708	554	827	607	839	598	654	675	656	614	717	703	751	821	689	595	435	633	628	733	625	617	659
Bacteria/Actinobacteriota/Thermoleophilia/Gaiellales/Gaiellaceae/Gaiella	21841	12177	12458	9100	22042	10772	11827	11920	27888	16337	13403	9899	14556	8159	13665	11586	14282	9922	9875	16879	10156	7807	15616	17145	10014	9030	14675	7489	11274	12960	17240	18750	21469	13375	12005	9953	8326	11568	13405	11825	10742	19430	11499
Bacteria/Actinobacteriota/Thermoleophilia/Solirubrobacterales/Solirubrobacteraceae/Conexibacter	23141	11930	14792	8392	22929	10059	12367	12038	35433	16506	13580	10763	15539	7040	15511	11655	14867	10359	10629	19827	10774	7558	16487	18678	10705	9286	15445	7099	10922	13527	17167	20323	23399	13481	12655	9590	8474	12446	13236	10389	10786	20546	11744
Bacteria/Actinobacteriota/Thermoleophilia/Solirubrobacterales/Solirubrobacteraceae/Parviterribacter	463	221	260	184	369	219	242	193	705	332	331	213	241	142	291	211	328	175	258	456	208	158	294	406	156	161	317	133	193	205	341	400	475	255	234	184	172	190	254	219	189	418	223
Bacteria/Actinobacteriota/Thermoleophilia/Solirubrobacterales/Solirubrobacteraceae/Patulibacter	31	15	15	0	23	14	14	12	30	14	24	15	24	15	25	16	21	19	31	32	24	14	19	15	19	0	22	17	16	22	19	20	29	21	0	0	12	14	19	24	13	23	20
Bacteria/Actinobacteriota/Thermoleophilia/Solirubrobacterales/Solirubrobacteraceae/Solirubrobacter	12484	6325	6902	4641	12279	5614	6020	5983	18789	8785	5983	6175	8216	3882	7648	6456	6583	5733	5123	10578	5376	3498	8620	9416	5977	4334	8083	3414	6127	7528	8149	11816	12222	6195	6272	4898	4332	5785	6288	5940	5620	10724	5796
Bacteria/Actinobacteriota/Thermoleophilia/Solirubrobacterales/Solirubrobacteraceae/uncultured	109	43	67	43	77	55	99	48	116	74	56	43	70	35	38	38	54	49	33	61	40	29	38	69	180	43	46	28	40	48	44	70	62	42	47	38	37	39	64	57	40	47	43
Bacteria/Actinobacteriota/Thermoleophilia/Thermophilales/Thermoleophilaceae/Thermoleophilum	0	17	14	14	19	20	15	13	16	14	11	15	0	11	16	0	17	14	0	21	12	18	17	19	18	0	14	27	14	21	0	15	17	18	10	12	0	18	0	13	15	15	0
Bacteria/Aquificota/Aquificae/Aquificales/Aquificaceae/Hydrogenobacter	0	0	0	0	0	0	0	0	0	0	0	16	0	22	0	16	0	0	0	0	0	0	0	0	0	0	0	0	0	18	13	0	0	0	0	0	0	0	0	0	0	14	0
Bacteria/Aquificota/Aquificae/Aquificales/Aquificaceae/Thermocrinis	38	40	30	26	40	33	44	38	30	27	39	21	24	17	34	20	33	27	27	41	59	19	46	29	51	47	31	32	27	29	38	27	41	37	38	33	15	23	22	41	20	25	33
Bacteria/Aquificota/Aquificae/Aquificales/Hydrogenobaculaceae/Hydrogenobaculum	17	16	20	13	28	31	0	22	17	16	17	12	13	11	11	0	17	16	12	16	22	12	13	14	17	19	12	12	17	19	13	23	14	14	20	15	0	13	11	15	13	13	16
Bacteria/Aquificota/Aquificae/Hydrogenothermales/Hydrogenothermaceae/Persephonella	10	0	0	14	0	0	0	0	0	0	0	0	0	0	0	0	0	0	0	0	14	0	0	0	11	0	0	0	0	0	0	0	0	11	0	0	0	10	0	11	10	0	0
Bacteria/Aquificota/Aquificae/Hydrogenothermales/Hydrogenothermaceae/Sulfurihydrogenibium	79	116	74	55	96	78	57	58	57	68	41	40	68	62	63	41	41	60	49	40	71	34	61	44	91	38	46	56	56	52	53	56	76	90	54	45	37	70	70	46	51	37	53
Bacteria/Aquificota/Aquificae/Hydrogenothermales/Hydrogenothermaceae/uncultured	11	11	0	0	0	0	0	0	12	10	0	0	0	0	0	0	0	0	0	0	10	0	0	0	0	0	0	0	0	0	0	0	0	0	0	0	0	0	0	0	0	0	0
Bacteria/Aquificota/Desulfurobacteriia/Desulfurobacteriales/Desulfurobacteriaceae/Balnearium	0	0	0	0	0	0	0	0	0	0	0	0	0	0	11	0	0	0	0	0	0	0	0	0	12	0	0	0	0	0	0	13	0	0	0	0	0	0	0	0	0	0	0
Bacteria/Aquificota/Desulfurobacteriia/Desulfurobacteriales/Desulfurobacteriaceae/Desulfurobacterium	218	180	171	146	191	246	163	157	132	160	149	96	81	172	151	103	126	146	111	137	214	140	193	111	231	153	131	176	169	116	138	106	146	189	147	133	78	175	110	183	157	109	143
Bacteria/Armatimonadota/Armatimonadia/Armatimonadales/Armatimonadaceae/Armatimonas	2480	2844	2494	1584	2240	2286	1642	2238	2046	2153	2194	1196	1443	1797	1672	1058	1317	1618	1036	1555	1654	1220	1637	1336	1847	1416	1592	1465	1844	1332	1528	1494	1375	1846	1392	1369	939	1402	1272	1804	1439	1527	1543
Bacteria/Armatimonadota/Chthonomonadetes/Chthonomonadales/Chthonomonadaceae/Chthonomonas	385	373	454	344	387	424	325	390	400	318	373	195	236	242	332	189	278	298	245	246	283	213	332	263	305	228	278	261	323	231	298	317	326	340	257	226	170	298	243	286	282	212	309
Bacteria/Armatimonadota/Fimbriimonadia/Fimbriimonadales/Fimbriimonadaceae/Fimbriimonas	8917	11069	11230	8283	9060	10511	8904	10573	10191	7845	8428	0	0	8313	9687	5677	6955	10336	0	7073	9496	7398	9982	6918	15236	8150	9176	8353	11350	7277	7940	8857	8377	9401	7588	7494	6761	10738	11491	9484	8858	8385	8891
Bacteria/Bacteroidota/Bacteroidia/Bacteroidales/Bacteroidaceae/Bacteroides	5738	5674	5801	5798	4305	5090	9818	4763	3945	4403	4479	4349	4089	6274	7752	3831	5101	5861	5474	6190	11821	5191	8069	5271	18741	8473	4880	7356	5810	6128	5671	6435	6045	7336	6065	4807	3853	9190	6472	6152	7832	3377	6147
Bacteria/Bacteroidota/Bacteroidia/Bacteroidales/Barnesiellaceae/Barnesiella	1647	1980	777	784	1739	1020	123	1244	300	910	884	838	246	1993	397	748	564	1472	367	364	710	337	497	132	377	345	465	633	813	775	721	527	576	933	808	310	120	297	145	386	315	172	368
Bacteria/Bacteroidota/Bacteroidia/Bacteroidales/Barnesiellaceae/Coprobacter	0	0	19	0	0	0	0	0	0	0	0	0	0	0	0	0	0	0	0	0	0	0	0	0	0	0	0	0	0	0	0	0	0	0	0	0	0	0	0	0	0	0	0
Bacteria/Bacteroidota/Bacteroidia/Bacteroidales/Barnesiellaceae/uncultured	98	121	119	49	115	137	73	119	78	105	120	40	62	63	62	36	47	65	67	52	70	53	46	43	142	82	59	69	52	51	55	81	49	73	73	34	34	83	49	44	62	37	52
Bacteria/Bacteroidota/Bacteroidia/Bacteroidales/Dysgonomonadaceae/Candidatus Armantifilum	497	294	473	164	458	499	888	639	215	345	580	76	61	108	205	54	64	110	134	143	280	91	175	133	1826	214	86	226	76	113	102	192	250	172	156	54	92	189	161	128	163	50	83
Bacteria/Bacteroidota/Bacteroidia/Bacteroidales/Dysgonomonadaceae/Candidatus Azobacteroides	155	152	268	235	230	176	307	273	109	177	238	103	77	126	160	73	112	146	262	132	174	142	257	65	300	147	83	211	154	134	139	176	129	216	183	91	83	172	120	115	212	60	135
Bacteria/Bacteroidota/Bacteroidia/Bacteroidales/Dysgonomonadaceae/Candidatus Symbiothrix	37	45	44	20	24	25	32	36	24	28	37	16	15	16	29	18	18	26	18	24	25	18	28	15	47	24	19	32	22	13	30	22	18	30	29	24	12	35	23	27	24	11	16
Bacteria/Bacteroidota/Bacteroidia/Bacteroidales/Dysgonomonadaceae/Dysgonomonas	355	393	578	506	440	366	482	452	342	550	435	374	190	452	401	620	277	525	316	386	467	388	419	224	763	393	340	758	521	424	418	375	427	564	626	315	235	414	276	525	457	217	371
Bacteria/Bacteroidota/Bacteroidia/Bacteroidales/Dysgonomonadaceae/Fermentimonas	185	358	325	386	176	247	184	249	191	229	180	162	126	255	187	132	161	153	144	165	239	145	216	148	320	197	151	181	192	166	199	209	132	215	241	121	156	265	176	169	182	121	133
Bacteria/Bacteroidota/Bacteroidia/Bacteroidales/Dysgonomonadaceae/Petrimonas	391	259	356	319	276	240	251	306	160	319	334	219	96	255	361	121	216	272	174	358	378	281	411	210	359	213	201	365	282	244	346	203	249	366	260	236	121	254	216	382	273	221	272
Bacteria/Bacteroidota/Bacteroidia/Bacteroidales/Dysgonomonadaceae/Proteiniphilum	689	582	634	465	544	530	4942	594	420	493	489	705	431	632	685	365	545	478	1623	478	959	502	756	385	3368	1067	431	887	458	510	460	569	601	803	558	409	457	913	663	659	1155	370	474
Bacteria/Bacteroidota/Bacteroidia/Bacteroidales/Dysgonomonadaceae/uncultured	1485	1755	1710	1496	1115	871	695	963	1035	801	911	1924	591	1436	1232	951	1384	1582	553	1066	663	768	783	737	873	666	1008	1563	984	1537	1313	918	1084	1252	2017	769	444	613	532	1569	628	871	830
Bacteria/Bacteroidota/Bacteroidia/Bacteroidales/Marinifilaceae/Butyricimonas	164	172	257	249	215	202	231	181	148	149	218	167	144	230	332	165	254	226	214	280	328	283	360	243	337	267	264	320	252	201	270	249	285	366	246	278	205	350	247	320	319	249	267
Bacteria/Bacteroidota/Bacteroidia/Bacteroidales/Marinifilaceae/Marinifilum	2694	2579	3356	3137	2462	2612	3701	2879	3333	2420	2871	12111	2750	3990	4708	3578	4401	3959	42043	6124	8356	6087	7344	2735	23681	4883	5087	19542	3808	3451	3945	3287	4900	9696	5027	6730	3974	10284	4807	4725	12897	3417	4242
Bacteria/Bacteroidota/Bacteroidia/Bacteroidales/Marinifilaceae/Odoribacter	774	747	1014	950	818	784	921	907	653	784	925	732	505	960	1131	578	734	876	983	1068	1171	970	1281	676	1627	1012	780	1545	911	856	882	834	1076	1208	1204	778	588	1027	1373	1149	1234	580	895
Bacteria/Bacteroidota/Bacteroidia/Bacteroidales/Marinifilaceae/Sanguibacteroides	56	52	42	14	19	42	23	36	24	48	35	0	0	10	21	15	15	11	13	0	16	29	17	0	41	21	12	22	21	10	16	11	19	30	28	0	0	14	10	10	21	17	15
Bacteria/Bacteroidota/Bacteroidia/Bacteroidales/Marinifilaceae/uncultured	3911	4554	4520	8128	3199	2676	17630	3677	2688	3666	3411	6659	4997	9265	15699	4999	6237	9414	8594	9557	31684	7593	11944	7084	50226	12789	7083	14338	9541	8210	7329	8696	11556	14262	14471	4076	5328	20537	11242	6780	17837	3175	7601
Bacteria/Bacteroidota/Bacteroidia/Bacteroidales/Marinilabiliaceae/[Cytophaga] xylanolytica group	261	225	342	73	202	191	454	164	139	394	288	93	56	140	304	62	147	93	184	97	248	120	180	165	715	185	105	219	105	98	79	134	352	128	105	112	104	464	301	129	257	72	177
Bacteria/Bacteroidota/Bacteroidia/Bacteroidales/Marinilabiliaceae/Alkaliflexus	208	251	176	63	218	154	88	257	115	211	193	69	33	124	93	73	70	104	61	75	113	81	83	56	99	99	92	87	93	86	102	64	68	82	67	68	42	80	54	79	90	72	102
Bacteria/Bacteroidota/Bacteroidia/Bacteroidales/Marinilabiliaceae/Anaerophaga	1050	676	1009	541	815	658	1731	775	406	1158	849	861	376	1477	1916	575	787	1578	1112	937	3513	1219	2689	1369	8684	1405	991	1597	975	1217	672	1663	2254	1797	2402	1151	1786	2928	1332	886	2857	617	1736
Bacteria/Bacteroidota/Bacteroidia/Bacteroidales/Marinilabiliaceae/Carboxylicivirga	2437	2644	3391	1906	2485	3843	3401	2676	2587	2706	3213	1997	918	1870	3457	1359	1693	1836	4930	1801	3439	2152	3353	1808	12589	2400	1712	4518	2104	1738	1528	2333	3342	2973	2567	1813	1434	4830	6690	1967	5656	1138	2557
Bacteria/Bacteroidota/Bacteroidia/Bacteroidales/Marinilabiliaceae/Labilibacter	1484	1423	1687	595	1081	969	1264	1044	940	1126	1149	467	258	675	965	403	559	659	754	655	1477	719	1117	599	3151	1135	560	1029	692	894	443	651	966	869	795	608	444	1800	1042	668	1161	410	859
Bacteria/Bacteroidota/Bacteroidia/Bacteroidales/Marinilabiliaceae/Mangroviflexus	15	18	23	16	0	17	27	0	0	18	26	0	0	0	35	0	0	17	16	21	31	16	13	18	62	0	18	22	0	0	0	18	0	25	0	0	0	28	0	0	13	0	27
Bacteria/Bacteroidota/Bacteroidia/Bacteroidales/Marinilabiliaceae/Marinilabilia	66	50	95	29	56	50	49	40	63	44	49	31	0	60	83	19	47	25	66	47	118	34	87	37	128	133	49	81	24	24	40	54	73	49	49	32	18	150	58	55	203	34	72
Bacteria/Bacteroidota/Bacteroidia/Bacteroidales/Marinilabiliaceae/Ruminofilibacter	120	58	88	96	86	108	158	154	62	86	71	98	84	94	86	66	60	120	65	92	171	107	208	53	274	96	80	149	100	120	103	88	99	160	148	76	48	144	124	96	154	46	94
Bacteria/Bacteroidota/Bacteroidia/Bacteroidales/Marinilabiliaceae/Saccharicrinis	270	206	350	92	325	306	229	331	244	363	250	88	52	113	80	55	56	91	80	80	202	83	128	75	311	114	82	138	105	103	80	93	198	113	104	75	57	194	107	86	126	36	130
Bacteria/Bacteroidota/Bacteroidia/Bacteroidales/Marinilabiliaceae/Thermophagus	35	32	37	23	21	39	34	28	22	20	25	30	0	23	19	0	13	24	15	21	22	26	28	0	46	19	27	13	19	21	20	0	11	39	26	17	13	13	19	16	19	0	21
Bacteria/Bacteroidota/Bacteroidia/Bacteroidales/Marinilabiliaceae/uncultured	26378	20865	29543	42189	19626	27553	42353	23700	21439	19177	20468	34618	34783	41650	52784	28786	37168	49972	41585	41165	74622	41555	66088	32896	79982	43414	40645	59801	47274	41610	42429	49061	48509	68372	52931	34366	35937	71970	47975	43256	61750	27144	44391
Bacteria/Bacteroidota/Bacteroidia/Bacteroidales/Muribaculaceae/Muribaculum	0	1063	0	0	0	1037	0	0	0	0	0	0	0	0	0	0	0	0	0	0	0	0	0	0	2037	0	0	0	0	0	0	0	0	0	0	0	0	0	0	0	0	0	0
Bacteria/Bacteroidota/Bacteroidia/Bacteroidales/Paludibacteraceae/F0058	389	282	335	189	322	444	471	363	212	303	266	134	134	268	253	136	139	192	231	213	388	177	281	172	632	235	155	277	216	216	192	213	329	266	207	123	155	331	153	228	250	137	223
Bacteria/Bacteroidota/Bacteroidia/Bacteroidales/Paludibacteraceae/H1	40	40	24	35	29	22	79	17	0	28	0	26	24	35	38	22	41	36	93	22	55	30	40	29	45	39	39	48	23	27	26	28	28	54	33	30	26	50	25	26	60	28	30
Bacteria/Bacteroidota/Bacteroidia/Bacteroidales/Paludibacteraceae/Microbacter	24	17	31	0	29	24	63	25	19	30	24	12	0	0	20	0	0	0	19	0	20	0	17	0	27	14	0	21	13	0	0	12	16	18	0	0	0	14	12	0	23	0	12
Bacteria/Bacteroidota/Bacteroidia/Bacteroidales/Paludibacteraceae/Paludibacter	1272	1250	1662	1702	1448	1143	2266	1363	1212	1244	1260	1307	975	1245	1536	926	1197	1498	2418	1592	1765	1306	1709	1080	2204	1364	1211	2458	1608	1152	1430	1335	1616	1888	1885	1402	1019	1761	1631	1773	2131	950	1212
Bacteria/Bacteroidota/Bacteroidia/Bacteroidales/Paludibacteraceae/uncultured	1880	1884	1896	5100	1487	1721	2846	1504	1262	1504	1711	3061	3502	4292	6738	2488	3031	4785	2738	4492	13980	3232	5422	3261	29618	4061	3023	7183	5077	3877	3680	5140	5602	7030	5619	1629	2713	10949	6866	3038	8501	1481	3426
Bacteria/Bacteroidota/Bacteroidia/Bacteroidales/Porphyromonadaceae/Porphyromonas	807	782	876	656	678	635	700	685	747	749	845	506	457	641	872	464	556	699	626	817	821	586	846	609	1283	642	635	869	605	647	611	690	704	875	726	529	462	790	572	671	749	527	650
Bacteria/Bacteroidota/Bacteroidia/Bacteroidales/Prevotellaceae/Alloprevotella	369	280	378	425	344	334	452	297	291	303	291	332	329	488	415	320	488	437	343	537	1230	523	776	596	1766	1096	484	468	482	398	390	581	574	574	489	347	398	911	649	480	686	302	695
Bacteria/Bacteroidota/Bacteroidia/Bacteroidales/Prevotellaceae/Prevotella	1020	894	1155	3190	800	1084	1632	871	904	839	1128	2126	1971	3342	6454	1890	4276	2581	3000	6319	16969	4409	5358	5367	28522	11137	3554	4835	3534	2323	2617	4646	5639	4648	3881	2220	2805	10816	6232	2774	7251	2019	5440
Bacteria/Bacteroidota/Bacteroidia/Bacteroidales/Prevotellaceae/Prevotella_7	207	207	234	262	145	137	181	120	133	151	149	169	211	420	346	135	365	309	265	633	839	421	507	663	1476	1668	415	373	397	151	289	424	397	334	262	350	162	817	536	452	476	289	626
Bacteria/Bacteroidota/Bacteroidia/Bacteroidales/Prevotellaceae/Prevotella_9	596	571	667	928	539	568	741	487	552	538	683	680	673	1097	1539	629	1272	819	1160	1408	3419	1419	1629	1508	4523	3368	1116	1230	1090	912	895	1263	1633	1388	924	951	765	2843	1587	1021	1680	719	1826
Bacteria/Bacteroidota/Bacteroidia/Bacteroidales/Prevotellaceae/Prevotellaceae Ga6A1 group	21	26	0	0	0	0	0	16	0	0	0	0	0	0	0	0	0	0	0	26	41	0	0	0	57	0	0	0	35	0	0	0	0	0	20	0	0	0	0	0	0	0	0
Bacteria/Bacteroidota/Bacteroidia/Bacteroidales/Prevotellaceae/Prevotellaceae NK3B31 group	92	94	105	85	69	66	86	81	20	70	83	78	51	109	203	98	96	83	99	136	343	111	197	198	362	419	97	161	131	72	95	90	146	204	133	95	58	217	115	137	178	71	149
Bacteria/Bacteroidota/Bacteroidia/Bacteroidales/Prevotellaceae/Prevotellaceae UCG-001	113	108	112	169	77	118	119	88	97	71	117	94	79	148	192	122	183	168	126	250	621	217	249	228	723	626	205	203	178	123	125	211	251	209	131	129	134	339	278	143	274	122	375
Bacteria/Bacteroidota/Bacteroidia/Bacteroidales/Prevotellaceae/Prevotellaceae UCG-003	33	34	37	56	20	50	1574	25	45	31	35	109	41	62	100	33	110	46	511	66	211	117	104	126	606	785	71	211	48	34	30	90	87	171	48	76	126	377	249	97	521	61	147
Bacteria/Bacteroidota/Bacteroidia/Bacteroidales/Prevotellaceae/Prevotellaceae UCG-004	113	89	144	236	108	154	133	118	106	117	161	167	152	199	366	219	277	222	299	249	338	231	236	247	586	556	233	349	171	259	154	179	157	290	228	209	147	294	210	254	318	157	232
Bacteria/Bacteroidota/Bacteroidia/Bacteroidales/Prevotellaceae/uncultured	39	32	35	50	29	38	40	37	22	28	0	56	46	112	120	72	96	77	0	153	263	137	207	178	416	332	102	147	72	41	81	100	151	99	66	104	76	207	205	108	173	59	214
Bacteria/Bacteroidota/Bacteroidia/Bacteroidales/Prolixibacteraceae/BSV13	573	579	737	638	545	618	678	594	540	579	536	530	577	719	700	515	582	703	752	574	997	497	860	560	1151	676	552	803	681	593	665	656	680	833	772	629	482	1001	738	659	1131	475	720
Bacteria/Bacteroidota/Bacteroidia/Bacteroidales/Prolixibacteraceae/Draconibacterium	16342	12424	16748	20025	11942	15072	22006	12923	12857	11904	11503	17337	16169	20293	18352	14038	15610	21040	13918	17408	23176	17248	25479	15526	28919	17169	17385	22402	19628	17745	16653	18290	16662	24245	21253	18505	16401	24152	20717	21917	22598	14369	20086
Bacteria/Bacteroidota/Bacteroidia/Bacteroidales/Prolixibacteraceae/Mangrovibacterium	0	28	0	21	16	0	0	22	0	22	35	0	0	0	0	0	17	0	16	0	20	0	17	0	49	0	0	23	0	0	0	0	0	32	16	0	0	0	0	0	19	0	0
Bacteria/Bacteroidota/Bacteroidia/Bacteroidales/Prolixibacteraceae/Mariniphaga	86	51	88	132	76	75	133	114	76	98	92	60	101	156	152	80	71	135	136	140	296	85	306	83	386	148	85	236	145	117	128	133	176	165	160	135	99	151	145	121	163	77	132
Bacteria/Bacteroidota/Bacteroidia/Bacteroidales/Prolixibacteraceae/Meniscus	133	87	110	155	86	110	187	92	104	109	195	80	91	129	166	58	99	119	159	137	212	114	170	84	205	147	112	171	131	127	147	121	144	142	114	77	75	141	114	106	172	80	100
Bacteria/Bacteroidota/Bacteroidia/Bacteroidales/Prolixibacteraceae/Prolixibacter	305	228	354	282	259	386	371	295	221	377	575	283	155	352	245	200	210	361	214	251	477	299	420	200	653	349	313	515	344	343	329	293	310	428	448	278	190	371	229	348	439	194	332
Bacteria/Bacteroidota/Bacteroidia/Bacteroidales/Prolixibacteraceae/Roseimarinus	4324	3760	5166	3651	4226	4279	5228	4701	3182	4462	4808	2407	2007	3538	4966	2131	2537	3727	4159	3726	8423	3651	5630	2992	15814	3599	2915	5713	3438	3287	3105	3653	4812	5190	4264	2331	2945	7317	4308	2849	6140	1477	3517
Bacteria/Bacteroidota/Bacteroidia/Bacteroidales/Prolixibacteraceae/Sunxiuqinia	463	412	495	620	368	369	506	436	249	485	414	331	181	395	512	252	320	378	633	455	814	356	740	267	1086	469	321	790	547	380	412	378	439	606	566	306	254	600	355	409	562	171	392
Bacteria/Bacteroidota/Bacteroidia/Bacteroidales/Prolixibacteraceae/Tangfeifania	2465	1957	2588	2745	1615	2148	2797	1924	1478	1747	1895	2374	1306	2676	3326	1749	2448	2705	2244	3151	3576	2663	3687	2215	5022	2443	2437	3234	2858	2672	2464	2255	2244	3425	2640	2611	2015	3191	2959	2975	3013	2296	2536
Bacteria/Bacteroidota/Bacteroidia/Bacteroidales/Prolixibacteraceae/uncultured	61127	49006	65764	83706	48773	59006	80877	53527	49425	47789	48819	72859	61978	84513	82445	60660	71471	88838	66819	77010	107681	79992	114487	65970	135760	78974	78989	100260	84662	78875	76719	76032	74581	109994	92768	77442	69609	114588	94174	91431	99024	59340	85068
Bacteria/Bacteroidota/Bacteroidia/Bacteroidales/Prolixibacteraceae/WCHB1-32	2873	2398	2867	2535	2414	2471	2997	2778	1730	2301	2520	2001	1646	2590	2784	1582	1795	2626	2454	2268	4137	2136	3853	1571	5347	2492	2086	3931	2444	2189	2423	2265	2486	3637	3049	2016	1694	3224	2364	2348	2955	1292	2367
Bacteria/Bacteroidota/Bacteroidia/Bacteroidales/Rikenellaceae/Alistipes	2748	2672	2652	1986	1930	2041	2171	2101	1693	1909	1961	1563	1252	2093	1895	1201	1605	1963	1251	1953	2291	1490	2200	1359	3315	1554	1571	2163	1741	1748	1895	1667	1779	2187	2256	1448	1105	1967	1511	2100	1873	1309	1748
Bacteria/Bacteroidota/Bacteroidia/Bacteroidales/Rikenellaceae/Anaerocella	84	35	51	47	93	92	1013	115	45	72	114	96	38	58	76	16	25	52	271	36	135	50	110	24	521	131	44	145	47	49	35	42	70	109	40	37	45	124	102	56	208	22	56
Bacteria/Bacteroidota/Bacteroidia/Bacteroidales/Rikenellaceae/Bact-08	73	101	96	141	67	80	112	57	90	71	0	181	76	123	101	66	149	142	85	78	93	117	187	100	128	103	126	54	103	166	96	106	95	128	104	84	102	133	70	205	122	89	102
Bacteria/Bacteroidota/Bacteroidia/Bacteroidales/Rikenellaceae/dgA-11 gut group	81	42	103	59	81	106	142	84	76	60	70	51	63	63	59	53	53	39	43	60	115	53	68	38	195	47	49	83	63	47	72	86	69	97	77	42	52	120	81	53	82	29	44
Bacteria/Bacteroidota/Bacteroidia/Bacteroidales/Rikenellaceae/DMER64	252	180	209	201	211	247	173	169	222	240	166	128	191	208	209	151	154	165	186	291	273	204	237	175	314	103	134	274	130	180	230	223	202	289	263	221	150	273	211	215	160	199	200
Bacteria/Bacteroidota/Bacteroidia/Bacteroidales/Rikenellaceae/hoa5-07d05 gut group	19	0	18	0	0	0	21	0	0	0	0	0	0	0	22	0	0	0	0	16	17	0	0	0	17	0	14	0	24	0	0	0	15	0	14	0	0	0	18	14	0	0	0
Bacteria/Bacteroidota/Bacteroidia/Bacteroidales/Rikenellaceae/M2PB4-61 termite group	615	355	481	518	417	514	594	356	486	421	520	306	441	491	579	338	441	422	375	651	667	385	654	441	666	408	442	561	414	364	446	536	602	656	474	391	328	521	506	500	511	455	475
Bacteria/Bacteroidota/Bacteroidia/Bacteroidales/Rikenellaceae/Mucinivorans	80	95	70	45	44	47	66	39	37	56	49	18	33	61	26	21	17	32	26	36	42	36	57	36	69	32	28	70	49	40	51	33	44	41	53	45	27	37	28	47	38	26	52
Bacteria/Bacteroidota/Bacteroidia/Bacteroidales/Rikenellaceae/Rikenella	130	160	169	153	181	117	157	214	111	152	146	113	79	149	186	69	97	199	185	181	233	175	279	71	365	183	107	334	155	179	153	135	196	275	276	63	58	146	100	172	217	66	156
Bacteria/Bacteroidota/Bacteroidia/Bacteroidales/Rikenellaceae/Rikenellaceae RC9 gut group	2958	3282	2425	5571	2537	2217	3623	2292	1378	2336	2454	4386	2557	8265	13404	4461	8453	5970	6045	11554	29750	10924	12750	13400	57921	26900	7230	8437	7436	4772	5092	10629	11188	8291	6766	4876	4884	25352	15508	6489	12891	4221	12558
Bacteria/Bacteroidota/Bacteroidia/Bacteroidales/Rikenellaceae/SP3-e08	118	102	98	60	108	65	61	83	80	65	113	34	80	60	43	35	47	64	53	64	58	0	66	78	85	40	55	0	35	0	44	79	86	54	36	0	39	34	0	62	65	42	45
Bacteria/Bacteroidota/Bacteroidia/Bacteroidales/Rikenellaceae/U29-B03	30	28	29	25	21	25	23	32	26	13	26	19	16	19	26	14	18	20	21	27	38	14	26	18	43	47	17	23	17	27	26	34	24	32	38	18	20	20	14	24	25	18	20
Bacteria/Bacteroidota/Bacteroidia/Bacteroidales/Rikenellaceae/uncultured	1967	2636	1294	1175	1372	1155	731	1721	753	1378	1404	1266	637	2005	1080	1019	978	1647	823	1045	1569	805	1153	669	1501	778	996	1385	1176	1254	1236	786	1003	1609	1497	898	487	824	543	1240	946	507	811
Bacteria/Bacteroidota/Bacteroidia/Bacteroidales/Rs-E47 termite group/GWE2-42-42	591	499	577	680	447	563	786	554	418	439	496	501	430	640	876	466	602	706	610	736	1133	659	1033	503	1069	548	610	853	635	583	648	658	630	1050	797	545	546	843	585	685	908	364	651
Bacteria/Bacteroidota/Bacteroidia/Bacteroidales/Salinivirgaceae/Salinivirga	68	63	62	52	80	68	90	49	47	57	37	55	55	74	73	36	53	64	71	76	86	67	124	49	130	50	48	82	59	67	70	60	63	92	67	43	52	110	41	73	97	41	58
Bacteria/Bacteroidota/Bacteroidia/Bacteroidales/Salinivirgaceae/uncultured	225	223	287	281	192	229	303	254	184	218	208	164	177	234	275	165	194	297	214	247	393	260	358	148	470	204	226	348	263	271	225	222	246	384	285	205	172	365	225	245	278	176	272
Bacteria/Bacteroidota/Bacteroidia/Bacteroidales/Tannerellaceae/Candidatus Vestibaculum	714	344	447	176	635	305	391	262	797	462	295	158	235	142	184	190	161	139	102	263	170	128	363	227	237	136	202	144	224	206	196	365	277	222	177	191	120	217	216	222	186	376	222
Bacteria/Bacteroidota/Bacteroidia/Bacteroidales/Tannerellaceae/Macellibacteroides	596	745	456	345	614	585	354	707	224	647	318	263	141	311	272	227	154	431	133	288	350	255	367	179	525	329	336	303	382	296	227	252	239	396	378	288	190	187	98	439	231	179	346
Bacteria/Bacteroidota/Bacteroidia/Bacteroidales/Tannerellaceae/Parabacteroides	1381	1305	1481	1169	1236	1218	1178	1340	943	1209	1461	839	676	1154	961	685	757	1115	685	956	1340	850	1231	751	1913	1057	870	1224	1150	882	1038	1069	1036	1297	1159	839	660	1183	831	1095	1162	687	1006
Bacteria/Bacteroidota/Bacteroidia/Bacteroidales/Tannerellaceae/Tannerella	142	136	301	508	91	96	295	139	113	110	139	603	308	581	813	423	483	880	1207	777	1516	926	1625	305	1452	1044	732	1796	756	788	664	810	834	1287	1162	596	365	1147	658	709	1492	421	774
Bacteria/Bacteroidota/Bacteroidia/Bacteroidales/Tannerellaceae/uncultured	24	0	0	29	22	0	26	0	0	18	18	22	19	17	20	0	38	26	24	26	35	0	36	22	39	24	24	23	24	20	25	0	29	34	0	26	0	41	28	0	42	0	22
Bacteria/Bacteroidota/Bacteroidia/Bacteroidales/Williamwhitmaniaceae/Acetobacteroides	33	38	24	27	23	26	17	16	17	0	16	16	18	32	14	0	0	32	15	17	26	16	24	0	38	0	18	17	20	13	21	16	0	37	18	15	11	19	20	18	16	0	25
Bacteria/Bacteroidota/Bacteroidia/Bacteroidales/Williamwhitmaniaceae/BCf9-17 termite group	49	56	58	38	67	47	51	62	26	57	58	34	22	51	50	42	30	49	38	53	82	31	67	22	89	35	33	76	57	51	42	39	51	77	48	33	28	48	35	50	53	24	47
Bacteria/Bacteroidota/Bacteroidia/Bacteroidales/Williamwhitmaniaceae/Blvii28 wastewater-sludge group	1206	1649	1366	1987	885	723	752	981	362	749	785	1779	719	4803	1919	1461	1066	3623	1479	1487	3361	1098	1976	539	1977	1228	1659	3359	2184	2109	2815	1518	1865	3197	2854	845	703	1469	529	1307	1711	462	1172
Bacteria/Bacteroidota/Bacteroidia/Bacteroidales/Williamwhitmaniaceae/Rs-D38 termite group	32	13	15	23	18	17	13	12	0	13	17	20	0	25	22	16	11	22	23	22	48	24	31	0	52	20	19	46	28	21	28	16	27	39	32	0	12	18	0	30	33	0	21
Bacteria/Bacteroidota/Bacteroidia/Bacteroidales/Williamwhitmaniaceae/uncultured	49	39	27	31	33	40	26	47	23	46	47	24	18	25	70	0	17	24	34	79	31	22	44	21	63	23	16	43	25	26	30	32	42	44	26	26	13	28	47	35	37	20	22
Bacteria/Bacteroidota/Bacteroidia/Chitinophagales/Chitinophagaceae/Arachidicoccus	0	0	0	82	18	0	53	63	52	18	0	37	0	37	37	72	59	17	63	26	20	51	71	40	34	40	44	42	15	50	18	26	25	61	71	47	29	29	44	48	51	42	49
Bacteria/Bacteroidota/Bacteroidia/Chitinophagales/Chitinophagaceae/Asinibacterium	22	26	21	31	0	20	25	0	0	0	0	0	0	18	0	0	18	0	17	0	0	0	0	0	22	16	0	0	21	18	25	35	17	0	0	0	0	26	0	16	0	0	0
Bacteria/Bacteroidota/Bacteroidia/Chitinophagales/Chitinophagaceae/Aurantisolimonas	205	191	198	220	197	225	124	167	194	162	223	326	166	353	195	362	196	268	169	166	179	119	199	191	219	154	169	252	235	238	202	187	179	272	247	166	118	171	155	292	163	184	167
Bacteria/Bacteroidota/Bacteroidia/Chitinophagales/Chitinophagaceae/Chitinophaga	194	157	154	115	137	137	138	125	131	131	156	88	86	148	119	84	95	112	78	122	107	95	131	94	132	84	86	133	124	100	114	87	114	111	94	92	65	90	66	121	80	80	95
Bacteria/Bacteroidota/Bacteroidia/Chitinophagales/Chitinophagaceae/Cnuella	134	145	154	129	134	150	103	127	125	115	166	97	105	132	138	73	118	122	59	127	108	103	138	98	158	102	121	122	107	90	129	127	94	133	104	91	84	103	109	149	104	84	113
Bacteria/Bacteroidota/Bacteroidia/Chitinophagales/Chitinophagaceae/Dinghuibacter	330	240	304	383	269	280	325	242	351	251	321	383	423	354	512	369	433	411	433	507	450	378	585	375	601	369	410	428	394	427	481	380	508	559	431	421	405	462	525	489	505	380	418
Bacteria/Bacteroidota/Bacteroidia/Chitinophagales/Chitinophagaceae/Edaphobaculum	511	810	676	579	674	587	473	604	595	468	572	1681	2818	4960	1116	2610	935	3347	422	712	472	393	532	425	630	462	501	1659	1040	2265	1038	857	929	1139	985	432	319	451	420	873	542	395	432
Bacteria/Bacteroidota/Bacteroidia/Chitinophagales/Chitinophagaceae/Ferruginibacter	4988	6439	7143	5061	5077	4941	4065	6060	6567	4407	5581	4972	5781	6313	5874	4536	5724	6422	3663	4808	5752	4667	6127	4193	6911	4485	5496	5620	5418	5873	6479	4942	5049	7214	6167	4641	3511	5569	6463	6005	5181	3959	5022
Bacteria/Bacteroidota/Bacteroidia/Chitinophagales/Chitinophagaceae/Filimonas	106	134	137	125	128	112	77	99	93	99	183	62	65	97	73	89	49	103	71	95	138	69	90	87	134	96	69	65	78	55	151	85	147	140	97	76	41	104	54	96	74	59	91
Bacteria/Bacteroidota/Bacteroidia/Chitinophagales/Chitinophagaceae/Filobacterium	92	130	127	87	140	110	115	134	99	94	84	155	81	203	92	132	72	148	35	68	100	87	92	66	132	94	123	113	123	129	108	93	90	116	121	88	52	113	45	154	86	49	115
Bacteria/Bacteroidota/Bacteroidia/Chitinophagales/Chitinophagaceae/Flaviaesturariibacter	15	15	0	13	0	14	21	0	0	0	0	0	0	0	0	0	0	0	0	15	18	0	15	0	22	0	0	0	13	0	0	0	0	0	0	13	0	0	0	16	0	0	0
Bacteria/Bacteroidota/Bacteroidia/Chitinophagales/Chitinophagaceae/Flavisolibacter	163	240	145	152	180	132	172	165	166	153	167	123	212	212	161	132	142	179	123	173	196	125	183	103	230	144	152	192	146	142	151	138	158	197	183	124	100	146	96	172	160	144	150
Bacteria/Bacteroidota/Bacteroidia/Chitinophagales/Chitinophagaceae/Flavitalea	314	252	334	229	168	224	292	240	197	217	169	393	298	489	257	335	197	383	131	253	309	277	353	189	471	230	230	362	250	484	303	240	265	335	395	250	188	244	282	275	232	136	258
Bacteria/Bacteroidota/Bacteroidia/Chitinophagales/Chitinophagaceae/Haoranjiania	106	107	123	86	84	106	111	85	76	124	107	66	69	92	72	57	51	81	83	75	116	65	126	51	132	81	68	112	84	79	63	91	69	98	89	73	55	68	84	87	73	54	66
Bacteria/Bacteroidota/Bacteroidia/Chitinophagales/Chitinophagaceae/Heliimonas	160	152	158	100	116	128	128	127	165	117	127	75	151	115	214	75	131	119	138	143	119	115	146	100	164	98	119	151	117	120	145	124	115	167	130	120	82	129	119	167	110	112	120
Bacteria/Bacteroidota/Bacteroidia/Chitinophagales/Chitinophagaceae/Lacibacter	15	15	24	13	21	23	0	0	20	16	22	13	0	22	19	0	16	19	0	0	18	17	21	0	22	0	0	0	20	0	18	0	13	19	18	13	0	17	0	24	0	0	15
Bacteria/Bacteroidota/Bacteroidia/Chitinophagales/Chitinophagaceae/Niabella	35	33	33	0	38	20	22	28	14	27	28	0	24	25	25	25	14	28	0	23	20	0	26	0	19	14	15	15	15	16	18	13	13	33	14	12	12	12	31	18	15	14	0
Bacteria/Bacteroidota/Bacteroidia/Chitinophagales/Chitinophagaceae/Niastella	16	0	16	0	0	0	0	22	0	0	0	0	0	0	0	16	18	0	0	16	18	0	21	0	0	0	0	0	0	0	17	0	0	0	15	15	0	18	0	0	0	0	0
Bacteria/Bacteroidota/Bacteroidia/Chitinophagales/Chitinophagaceae/Parafilimonas	15	0	0	0	0	0	18	0	0	15	0	0	0	0	0	0	0	0	0	0	0	0	0	0	0	0	0	17	0	0	0	0	0	0	0	0	0	0	0	0	0	0	0
Bacteria/Bacteroidota/Bacteroidia/Chitinophagales/Chitinophagaceae/Parasediminibacterium	54	60	46	19	76	43	0	71	39	68	67	0	0	0	0	0	0	0	0	0	0	0	0	0	0	0	0	0	0	0	0	0	0	0	0	0	0	0	0	0	0	0	0
Bacteria/Bacteroidota/Bacteroidia/Chitinophagales/Chitinophagaceae/Parasegetibacter	111	116	140	72	60	89	128	78	67	169	77	107	19	48	80	45	140	142	94	45	92	247	734	413	309	212	122	138	96	113	92	64	57	85	60	222	163	500	182	133	469	82	174
Bacteria/Bacteroidota/Bacteroidia/Chitinophagales/Chitinophagaceae/Pseudoflavitalea	0	0	0	16	0	0	15	0	0	0	0	0	0	0	0	0	0	0	49	24	26	0	30	0	45	17	0	32	0	0	0	15	0	22	18	0	0	27	16	0	18	0	0
Bacteria/Bacteroidota/Bacteroidia/Chitinophagales/Chitinophagaceae/Puia	223	253	217	303	263	212	256	311	232	227	293	327	101	468	212	305	240	370	279	306	190	266	236	213	283	239	306	301	241	277	228	132	182	311	316	295	134	204	168	419	175	182	285
Bacteria/Bacteroidota/Bacteroidia/Chitinophagales/Chitinophagaceae/Rurimicrobium	41	30	32	20	31	17	16	15	38	15	0	125	375	253	75	209	72	174	0	25	16	0	0	12	15	0	15	52	35	129	43	18	64	82	42	14	16	24	14	28	17	0	18
Bacteria/Bacteroidota/Bacteroidia/Chitinophagales/Chitinophagaceae/Sediminibacterium	110	97	116	74	98	103	91	72	97	80	99	68	84	89	85	70	91	89	93	97	115	61	116	63	106	63	76	102	121	85	68	105	74	130	84	63	69	91	86	107	75	66	72
Bacteria/Bacteroidota/Bacteroidia/Chitinophagales/Chitinophagaceae/Segetibacter	171	234	166	156	142	124	162	142	123	131	116	145	104	237	139	132	89	193	107	132	175	110	159	105	177	149	107	177	158	148	152	94	131	178	166	139	79	118	105	205	129	103	123
Bacteria/Bacteroidota/Bacteroidia/Chitinophagales/Chitinophagaceae/Taibaiella	388	581	424	312	314	302	273	472	217	362	337	226	301	462	265	311	194	379	142	194	291	247	513	197	387	317	213	278	210	276	257	181	203	279	314	236	124	241	247	245	379	169	205
Bacteria/Bacteroidota/Bacteroidia/Chitinophagales/Chitinophagaceae/Terrimonas	444	586	568	407	475	472	404	508	540	470	487	384	461	504	485	386	458	516	327	418	543	388	475	333	659	382	443	467	500	504	467	371	466	628	421	365	317	461	485	432	431	348	395
Bacteria/Bacteroidota/Bacteroidia/Chitinophagales/Chitinophagaceae/uncultured	1794	2037	1674	1191	1275	1225	1287	1341	1269	1285	1300	1210	1095	1630	1408	1043	1072	1503	1009	1214	1482	1035	1652	1018	1969	1126	1198	1409	1335	1282	1294	1176	1184	1532	1382	1057	861	1303	1155	1510	1348	941	1196
Bacteria/Bacteroidota/Bacteroidia/Chitinophagales/Chitinophagaceae/UTBCD1	46	60	56	56	60	56	50	57	60	59	62	37	64	55	64	35	70	70	64	67	86	62	88	45	69	37	46	87	67	56	78	49	57	80	54	49	48	58	93	96	52	70	49
Bacteria/Bacteroidota/Bacteroidia/Chitinophagales/Chitinophagaceae/Vibrionimonas	20	16	0	27	0	26	15	17	15	15	0	0	0	20	34	0	0	29	25	19	0	17	30	0	27	18	25	25	0	16	23	25	21	24	18	17	15	24	15	15	19	0	19
Bacteria/Bacteroidota/Bacteroidia/Chitinophagales/Saprospiraceae/Aureispira	7800	11802	11334	3034	5413	4091	4712	4700	3871	5053	4588	2849	2265	9650	2443	2467	1868	5236	1458	3122	2339	2201	2834	2848	3225	3760	3505	3899	4542	2452	3821	2926	1999	3197	3107	3114	1064	1920	1544	6483	2253	3674	3015
Bacteria/Bacteroidota/Bacteroidia/Chitinophagales/Saprospiraceae/Candidatus Aquirestis	341	457	355	1165	407	450	530	474	406	474	495	1094	859	1005	1049	1353	648	1240	1738	613	1047	628	1026	402	1138	601	575	1137	733	1194	975	864	814	1848	1269	431	549	1132	873	794	1182	331	553
Bacteria/Bacteroidota/Bacteroidia/Chitinophagales/Saprospiraceae/Haliscomenobacter	163	233	167	143	133	157	114	163	164	154	204	90	106	141	137	87	131	151	120	118	143	92	136	84	140	109	121	111	107	126	126	139	158	182	129	122	75	128	88	165	111	95	98
Bacteria/Bacteroidota/Bacteroidia/Chitinophagales/Saprospiraceae/Lewinella	7282	9968	9271	5401	7504	6792	5165	8012	7568	6354	9439	4220	5764	6108	6158	4214	4827	6700	4143	5056	6746	4286	6197	3913	6932	4636	4794	5869	5373	5031	6471	5785	5727	7485	6298	4374	3764	6114	5453	5623	5276	3951	4918
Bacteria/Bacteroidota/Bacteroidia/Chitinophagales/Saprospiraceae/Membranicola	1187	756	635	638	812	880	532	747	559	696	745	347	535	473	451	324	355	637	336	349	594	448	503	337	1475	409	398	521	524	468	459	419	443	556	504	341	301	476	589	526	409	373	410
Bacteria/Bacteroidota/Bacteroidia/Chitinophagales/Saprospiraceae/OLB8	338	262	334	268	226	264	348	237	271	217	274	161	217	238	268	154	217	198	181	241	201	192	251	196	365	184	185	210	194	214	247	211	217	284	211	203	170	219	203	304	215	248	217
Bacteria/Bacteroidota/Bacteroidia/Chitinophagales/Saprospiraceae/Phaeodactylibacter	7784	8554	7796	7579	7054	7226	6080	7082	7208	6901	8415	6018	6731	7529	8193	5335	5988	8248	5119	8309	9084	6257	8914	5340	8985	6605	7681	7477	7941	6597	7688	6698	7815	9976	8135	6791	4793	6909	6508	8089	7147	6178	6683
Bacteria/Bacteroidota/Bacteroidia/Chitinophagales/Saprospiraceae/Portibacter	19078	19132	17849	16833	17746	17807	14718	18218	15189	16759	18551	12767	13435	18521	15972	11751	12512	17798	9410	16482	19644	14351	20166	13080	21167	15009	16211	17151	17390	14599	16042	15717	16912	21402	17685	15858	10819	17066	15853	19860	16427	13619	16059
Bacteria/Bacteroidota/Bacteroidia/Chitinophagales/Saprospiraceae/Rubidimonas	410	460	690	171	307	297	281	366	293	302	522	125	136	241	239	147	140	192	139	264	237	223	219	147	250	178	172	216	128	148	238	170	208	282	227	181	87	173	146	303	174	156	170
Bacteria/Bacteroidota/Bacteroidia/Chitinophagales/Saprospiraceae/Saprospira	339	466	486	284	385	326	314	354	268	337	287	421	164	1001	281	321	283	735	114	310	176	162	189	272	280	340	372	289	366	388	372	439	195	346	315	253	102	147	145	710	216	404	279
Bacteria/Bacteroidota/Bacteroidia/Chitinophagales/Saprospiraceae/uncultured	66589	82831	86756	66161	68368	67313	60373	69371	70945	62882	79633	54182	62021	85538	65909	51758	55334	80055	45677	67358	69683	52790	74225	51723	74794	57040	62486	68759	66625	58318	70624	64448	59506	82980	66359	60148	42950	65203	63505	79901	60396	55877	57528
Bacteria/Bacteroidota/Bacteroidia/Cytophagales/Amoebophilaceae/Candidatus Amoebophilus	2234	3789	3194	2687	2702	2023	909	2378	2381	2219	2860	1378	1541	2781	1352	1411	1035	1851	694	1015	687	872	691	893	999	1012	1231	1518	1769	1435	1499	1261	936	1417	2007	1086	408	602	464	1624	632	1070	1047
Bacteria/Bacteroidota/Bacteroidia/Cytophagales/Amoebophilaceae/Candidatus Cardinium	54	280	124	128	70	386	0	601	168	36	180	163	72	79	57	50	234	103	43	62	81	612	1632	37	141	155	35	120	184	250	49	111	283	81	81	46	35	118	137	342	44	46	93
Bacteria/Bacteroidota/Bacteroidia/Cytophagales/Amoebophilaceae/Candidatus Paenicardinium	33	168	57	53	29	73	0	454	117	32	134	123	0	23	15	0	195	60	0	16	31	535	869	0	111	155	15	79	105	148	19	39	258	17	21	0	0	58	68	256	16	14	41
Bacteria/Bacteroidota/Bacteroidia/Cytophagales/Amoebophilaceae/uncultured	387	494	452	381	412	350	258	545	287	690	502	155	228	304	273	243	205	275	178	219	268	183	269	154	340	215	217	287	294	239	282	256	271	341	321	193	143	249	201	249	209	158	213
Bacteria/Bacteroidota/Bacteroidia/Cytophagales/Bernardetiaceae/Bernardetia	552	849	1166	456	781	794	360	1033	1071	391	341	2865	1370	4850	534	2342	1356	1981	212	345	304	209	345	188	436	285	579	1990	705	1009	1008	795	509	1411	826	223	137	297	188	589	322	353	302
Bacteria/Bacteroidota/Bacteroidia/Cytophagales/Bernardetiaceae/Garritya	85	134	94	65	53	67	55	77	90	66	92	51	64	57	66	40	69	58	66	64	79	46	70	48	57	50	65	60	51	59	62	74	63	74	81	42	37	65	56	69	58	36	60
Bacteria/Bacteroidota/Bacteroidia/Cytophagales/Bernardetiaceae/Hugenholtzia	55	74	92	45	63	69	33	92	94	26	29	254	135	478	88	175	130	175	26	39	35	20	42	29	36	39	72	207	67	107	115	95	53	119	86	28	26	26	26	63	31	33	39
Bacteria/Bacteroidota/Bacteroidia/Cytophagales/Bernardetiaceae/uncultured	56	42	82	67	74	60	113	77	22	58	85	19	0	45	58	18	18	36	38	33	79	36	58	31	158	63	32	60	29	28	39	40	47	64	52	17	19	65	36	22	64	17	66
Bacteria/Bacteroidota/Bacteroidia/Cytophagales/Cyclobacteriaceae/Algoriphagus	8904	12733	15503	24233	18495	19278	26363	15425	18535	13807	12698	30233	39953	35977	21741	42535	22930	35885	30835	27482	17861	17390	24016	24494	33260	25840	28600	34732	18602	32294	23100	30060	17566	29317	29829	31328	29914	22370	24074	43036	32276	31861	29522
Bacteria/Bacteroidota/Bacteroidia/Cytophagales/Cyclobacteriaceae/Aquiflexum	63	57	59	71	50	60	55	46	65	44	75	77	84	85	83	69	74	81	68	55	97	65	81	45	137	75	69	87	62	90	56	84	85	102	95	54	64	91	91	84	81	54	71
Bacteria/Bacteroidota/Bacteroidia/Cytophagales/Cyclobacteriaceae/Aureibacter	0	0	0	0	0	0	0	0	0	0	0	0	0	19	0	0	0	0	0	0	0	0	0	0	0	0	0	0	0	0	0	0	0	0	11	0	0	0	0	0	0	0	0
Bacteria/Bacteroidota/Bacteroidia/Cytophagales/Cyclobacteriaceae/Belliella	67	86	147	263	104	85	153	150	69	111	114	173	191	186	223	271	203	220	290	151	237	160	308	129	296	172	148	245	171	217	150	161	205	334	324	145	86	402	213	186	258	86	185
Bacteria/Bacteroidota/Bacteroidia/Cytophagales/Cyclobacteriaceae/Catalinimonas	20	24	34	13	17	0	0	20	0	23	20	18	16	19	16	22	17	13	0	18	0	0	0	0	14	0	17	16	0	17	0	0	0	20	19	13	0	0	12	15	18	0	0
Bacteria/Bacteroidota/Bacteroidia/Cytophagales/Cyclobacteriaceae/Cecembia	18	23	25	0	0	0	14	0	0	20	17	0	0	0	0	0	0	0	0	0	0	0	0	0	30	13	0	0	0	0	0	19	13	0	0	0	0	14	14	0	0	0	0
Bacteria/Bacteroidota/Bacteroidia/Cytophagales/Cyclobacteriaceae/Cesiribacter	44	71	48	30	44	20	11	32	34	19	28	36	15	41	19	32	16	30	21	14	27	14	25	13	30	29	21	27	18	41	27	20	21	47	36	15	16	29	16	29	22	17	15
Bacteria/Bacteroidota/Bacteroidia/Cytophagales/Cyclobacteriaceae/Cyclobacterium	49	96	50	49	30	50	37	45	38	37	41	36	45	60	39	36	37	36	32	38	43	25	30	32	85	26	33	49	33	47	38	50	24	52	54	47	28	30	30	41	38	33	33
Bacteria/Bacteroidota/Bacteroidia/Cytophagales/Cyclobacteriaceae/Echinicola	19	14	17	22	0	19	19	14	0	0	0	13	0	17	0	20	13	0	17	0	0	0	21	0	19	17	12	0	0	13	18	14	0	18	11	0	14	15	13	0	15	0	0
Bacteria/Bacteroidota/Bacteroidia/Cytophagales/Cyclobacteriaceae/Ekhidna	2956	3469	3377	2052	2048	2138	1726	2612	1805	2045	2232	1452	1069	1932	1657	1272	1290	1872	1045	1471	2067	1391	2207	1169	2895	1284	1474	1723	1813	1475	1572	1568	1517	2067	1715	1330	915	1820	1193	1931	1533	1213	1458
Bacteria/Bacteroidota/Bacteroidia/Cytophagales/Cyclobacteriaceae/Fabibacter	761	937	679	569	640	527	383	801	370	566	700	1034	499	1868	801	1485	553	849	422	654	500	446	643	241	656	460	439	825	608	1273	682	356	606	790	943	492	217	361	221	1004	455	325	458
Bacteria/Bacteroidota/Bacteroidia/Cytophagales/Cyclobacteriaceae/Fulvitalea	0	28	20	0	25	20	0	17	14	15	16	0	0	0	0	0	0	0	0	0	0	0	0	0	0	0	0	0	0	0	0	0	0	0	0	0	0	0	0	0	0	0	0
Bacteria/Bacteroidota/Bacteroidia/Cytophagales/Cyclobacteriaceae/Fulvivirga	2656	3415	3290	1759	2805	2332	1335	3127	2104	2691	2978	1367	1001	1851	1615	1190	1423	1660	1202	1561	2054	1307	2197	1109	2330	1430	1560	1856	1794	1552	1572	1323	1436	2039	1730	1290	881	1758	1097	1959	1684	1193	1525
Bacteria/Bacteroidota/Bacteroidia/Cytophagales/Cyclobacteriaceae/Imperialibacter	688	1056	825	611	633	590	423	885	578	559	667	531	386	745	535	531	480	661	342	477	623	505	591	375	649	463	541	623	658	597	535	437	460	738	636	447	294	447	303	658	512	380	489
Bacteria/Bacteroidota/Bacteroidia/Cytophagales/Cyclobacteriaceae/Indibacter	23	28	34	40	0	23	43	19	16	25	16	27	52	34	37	30	33	21	28	39	43	33	35	21	72	26	43	34	32	41	31	30	42	33	38	29	21	42	45	27	29	24	29
Bacteria/Bacteroidota/Bacteroidia/Cytophagales/Cyclobacteriaceae/Mariniradius	13	20	15	11	22	11	0	0	17	12	20	0	11	0	12	11	0	20	15	14	12	11	0	0	11	16	0	10	0	0	13	12	14	13	11	12	0	0	10	12	0	17	0
Bacteria/Bacteroidota/Bacteroidia/Cytophagales/Cyclobacteriaceae/Marinoscillum	4453	6435	4914	3935	5974	3502	1864	5626	3391	4907	5109	6604	2086	8314	3506	5414	3638	5872	1104	2669	1683	2242	2007	1780	2398	2454	3297	4787	3478	5178	3750	2329	2661	3912	5404	2252	1002	1504	823	6291	1602	2019	2092
Bacteria/Bacteroidota/Bacteroidia/Cytophagales/Cyclobacteriaceae/Marivirga	163	351	216	81	154	97	81	146	135	128	152	103	36	150	94	101	99	110	31	63	71	64	77	42	89	62	44	69	91	96	71	64	74	88	105	60	24	65	42	69	61	45	47
Bacteria/Bacteroidota/Bacteroidia/Cytophagales/Cyclobacteriaceae/Mongoliicoccus	22	25	17	0	14	0	0	25	0	21	0	35	0	45	20	45	17	25	15	0	14	18	19	0	18	0	17	25	16	36	0	0	28	33	27	25	12	0	0	24	15	0	13
Bacteria/Bacteroidota/Bacteroidia/Cytophagales/Cyclobacteriaceae/Mongoliitalea	22	45	44	34	0	19	0	39	26	30	40	31	28	37	25	30	28	38	20	18	16	0	21	24	0	0	27	40	27	25	25	17	27	52	25	33	15	23	0	20	28	19	18
Bacteria/Bacteroidota/Bacteroidia/Cytophagales/Cyclobacteriaceae/Nafulsella	0	0	14	0	0	0	0	0	0	0	0	80	0	0	0	18	47	16	266	30	129	27	139	45	323	0	0	161	0	0	0	0	20	23	16	42	44	104	81	29	56	0	21
Bacteria/Bacteroidota/Bacteroidia/Cytophagales/Cyclobacteriaceae/Nitritalea	44	74	44	18	56	47	0	68	22	47	55	34	0	50	34	32	0	29	0	31	27	28	34	0	29	27	23	25	30	25	26	13	18	28	24	35	0	0	0	77	16	17	16
Bacteria/Bacteroidota/Bacteroidia/Cytophagales/Cyclobacteriaceae/Persicobacter	74	157	148	0	65	58	40	85	62	61	47	59	30	38	46	51	44	79	52	0	39	45	36	0	0	0	38	62	56	34	86	40	0	81	95	47	0	63	0	67	0	0	33
Bacteria/Bacteroidota/Bacteroidia/Cytophagales/Cyclobacteriaceae/Reichenbachiella	5129	7179	4679	1458	4780	2924	1319	5301	2245	4005	4728	3986	1525	5276	1974	4708	1680	2510	603	1093	1327	994	1215	657	2209	1198	1216	1515	2433	3750	1489	880	1957	2139	2543	1005	464	1147	419	2451	1044	783	1040
Bacteria/Bacteroidota/Bacteroidia/Cytophagales/Cyclobacteriaceae/Rhodonellum	0	24	0	0	0	0	0	30	0	27	0	23	0	66	0	0	0	30	0	0	0	20	36	0	29	20	16	33	28	34	21	0	32	0	41	33	0	0	0	35	0	0	0
Bacteria/Bacteroidota/Bacteroidia/Cytophagales/Cyclobacteriaceae/Roseivirga	1386	2041	1651	3866	1614	1205	1241	2941	1603	1177	1744	9792	5223	16821	5434	19474	3730	7560	2462	3114	1942	1942	2461	1108	3303	2350	2473	4927	3560	13294	4504	1981	4830	6055	8412	2793	1390	2016	1037	7663	2551	1572	1926
Bacteria/Bacteroidota/Bacteroidia/Cytophagales/Cyclobacteriaceae/Tunicatimonas	270	258	241	153	232	220	173	206	164	200	224	118	139	161	193	123	156	129	132	197	208	122	198	131	235	151	115	201	160	164	130	161	164	207	174	137	113	169	141	172	144	121	147
Bacteria/Bacteroidota/Bacteroidia/Cytophagales/Cyclobacteriaceae/uncultured	69776	62203	62664	58554	54439	54972	52583	58756	45359	52933	54661	49433	39940	62309	57145	42590	50043	58864	36728	56884	73604	51255	72599	47343	89378	53173	54417	62812	59223	52072	55103	51657	55155	75409	64122	52382	39203	66979	48445	67925	61783	40854	59434
Bacteria/Bacteroidota/Bacteroidia/Cytophagales/Cytophagaceae/Cytophaga	1915	2053	1599	491	1359	1373	1209	1272	1116	1296	1165	868	433	604	695	599	500	633	400	982	1068	559	865	885	1680	804	874	765	676	946	722	643	859	855	700	641	417	884	535	1441	655	1025	772
Bacteria/Bacteroidota/Bacteroidia/Cytophagales/Cytophagaceae/Rhodocytophaga	95	103	93	75	89	75	50	86	77	89	69	123	79	189	56	108	56	112	18	45	60	35	58	34	54	35	40	103	73	63	63	54	41	69	70	41	21	34	31	65	29	42	48
Bacteria/Bacteroidota/Bacteroidia/Cytophagales/Cytophagaceae/Siphonobacter	44	72	44	40	34	21	18	30	23	29	45	29	13	35	24	24	15	34	18	15	12	15	19	12	24	21	12	27	38	27	24	17	19	28	21	15	14	15	14	27	11	10	32
Bacteria/Bacteroidota/Bacteroidia/Cytophagales/Cytophagaceae/Sporocytophaga	490	614	650	586	380	377	303	487	322	351	395	539	211	487	444	302	461	474	323	366	647	325	445	244	631	315	339	684	373	467	412	253	353	601	702	289	170	316	231	531	293	238	282
Bacteria/Bacteroidota/Bacteroidia/Cytophagales/Cytophagaceae/uncultured	20	0	0	0	0	0	14	0	0	0	0	0	0	0	0	0	0	0	0	14	12	0	0	12	0	0	10	0	0	0	0	0	11	0	10	0	0	11	16	17	12	0	0
Bacteria/Bacteroidota/Bacteroidia/Cytophagales/Flammeovirgaceae/Algivirga	30	20	29	0	19	12	15	28	16	23	13	0	0	0	0	0	0	0	0	0	0	0	0	0	20	0	0	0	0	0	0	0	0	13	0	0	0	0	0	0	0	0	0
Bacteria/Bacteroidota/Bacteroidia/Cytophagales/Flammeovirgaceae/Flammeovirga	153	193	88	78	201	123	0	150	37	88	85	137	47	164	47	92	62	135	34	26	34	25	31	19	32	26	52	92	57	110	83	53	52	82	130	43	0	17	0	77	39	23	28
Bacteria/Bacteroidota/Bacteroidia/Cytophagales/Flammeovirgaceae/Flexithrix	2117	2855	1273	983	1918	937	276	1501	381	1663	1315	1801	222	2623	855	1126	826	1842	561	760	1083	581	749	365	654	638	1030	1206	1027	1163	1119	567	799	1360	1418	994	191	409	158	1218	523	404	528
Bacteria/Bacteroidota/Bacteroidia/Cytophagales/Flammeovirgaceae/Limibacter	987	1503	1367	1465	731	526	324	772	824	310	576	2432	766	1388	896	1089	1619	1765	202	357	147	405	122	274	242	245	634	1603	601	1737	1264	623	759	1041	2243	406	89	163	50	1347	109	429	380
Bacteria/Bacteroidota/Bacteroidia/Cytophagales/Flammeovirgaceae/Luteivirga	137	131	128	55	115	93	62	103	84	100	87	35	38	61	59	38	52	63	34	55	62	39	52	49	67	45	43	63	59	44	47	49	52	81	59	65	36	59	34	71	53	98	62
Bacteria/Bacteroidota/Bacteroidia/Cytophagales/Flammeovirgaceae/Perexilibacter	44	56	96	37	46	20	75	24	38	29	57	76	18	121	264	59	125	118	10	172	0	94	18	61	65	68	67	131	152	94	125	81	119	125	153	90	20	0	0	255	57	119	61
Bacteria/Bacteroidota/Bacteroidia/Cytophagales/Flammeovirgaceae/Rapidithrix	1909	2752	2032	1686	1688	882	480	1558	1368	1141	1265	2827	1229	2563	1338	1739	2017	2415	338	857	578	842	570	495	567	656	1094	2218	1128	2308	1672	929	1081	1675	2888	897	243	358	153	2117	382	824	734
Bacteria/Bacteroidota/Bacteroidia/Cytophagales/Flammeovirgaceae/Sediminitomix	173	148	152	129	77	129	133	109	121	120	110	116	94	107	118	69	84	120	72	130	105	96	110	77	127	89	120	128	108	81	103	98	105	148	112	88	60	88	54	128	99	66	104
Bacteria/Bacteroidota/Bacteroidia/Cytophagales/Flammeovirgaceae/uncultured	348	460	322	179	292	242	119	330	161	265	260	288	80	505	160	248	122	388	67	140	195	139	160	99	240	168	180	248	263	214	171	116	181	264	313	128	59	114	47	241	122	110	130
Bacteria/Bacteroidota/Bacteroidia/Cytophagales/Hymenobacteraceae/Adhaeribacter	765	1041	618	508	614	492	448	546	290	507	556	473	182	908	408	400	314	689	253	408	490	333	422	252	404	362	406	545	487	456	465	299	451	622	637	360	182	338	163	612	336	301	365
Bacteria/Bacteroidota/Bacteroidia/Cytophagales/Hymenobacteraceae/Hymenobacter	573	620	534	373	546	464	348	509	363	430	479	382	410	646	443	334	364	602	301	455	493	329	410	328	505	381	410	456	468	318	434	414	397	537	425	327	260	404	314	530	425	331	418
Bacteria/Bacteroidota/Bacteroidia/Cytophagales/Hymenobacteraceae/Nibribacter	229	199	105	106	172	78	53	116	87	128	69	184	80	163	119	201	137	225	106	110	189	111	95	64	109	121	136	217	110	209	140	114	134	190	158	108	76	86	43	104	125	73	78
Bacteria/Bacteroidota/Bacteroidia/Cytophagales/Hymenobacteraceae/Pontibacter	453	531	372	360	381	317	220	457	319	383	436	367	303	555	374	439	299	443	229	331	330	260	340	185	343	269	299	365	308	355	359	268	282	432	429	252	169	274	208	377	310	219	266
Bacteria/Bacteroidota/Bacteroidia/Cytophagales/Hymenobacteraceae/Rufibacter	90	0	51	72	0	77	0	0	35	73	72	68	34	133	62	0	75	0	80	54	65	55	49	36	42	0	61	102	76	80	94	44	57	77	94	42	32	0	26	0	0	31	35
Bacteria/Bacteroidota/Bacteroidia/Cytophagales/Microscillaceae/Chryseolinea	12677	11544	11161	11144	11266	12893	8557	12227	10869	10011	12945	9331	10150	12238	12285	9053	10416	12186	6642	10717	14063	9986	13982	9763	17675	10248	12479	11088	11428	10344	11548	11757	12347	14744	12963	10438	8519	13574	13904	13008	11366	9041	12023
Bacteria/Bacteroidota/Bacteroidia/Cytophagales/Microscillaceae/Eisenibacter	28	44	22	16	17	20	22	19	14	35	26	16	0	0	0	15	0	12	0	0	26	18	17	0	22	0	17	19	14	22	15	0	0	27	20	20	0	0	0	23	22	0	0
Bacteria/Bacteroidota/Bacteroidia/Cytophagales/Microscillaceae/Hassallia	296	445	297	317	289	362	267	273	231	297	425	133	142	223	202	116	187	265	155	216	261	206	242	196	369	224	163	197	190	206	248	223	279	289	243	179	154	284	164	205	203	140	250
Bacteria/Bacteroidota/Bacteroidia/Cytophagales/Microscillaceae/Microscilla	276	363	229	98	219	127	72	199	122	146	206	71	51	129	101	93	66	81	49	70	78	50	87	58	73	61	73	69	160	79	84	97	100	134	81	51	25	75	42	75	67	35	83
Bacteria/Bacteroidota/Bacteroidia/Cytophagales/Microscillaceae/Ohtaekwangia	286	285	234	228	235	276	173	241	233	211	285	159	164	235	252	184	195	216	207	254	242	193	229	196	292	198	203	198	203	225	239	196	197	282	246	214	168	269	234	219	214	189	209
Bacteria/Bacteroidota/Bacteroidia/Cytophagales/Microscillaceae/OLB12	1817	1736	1822	2058	1542	1700	1522	1800	1612	1367	1722	1741	1729	2152	2256	1572	2108	2003	1291	2024	2273	1772	2475	1689	2323	1734	2009	2160	1883	1857	2010	1937	1858	2587	2252	1919	1411	2426	2144	2189	2056	1566	1993
Bacteria/Bacteroidota/Bacteroidia/Cytophagales/Microscillaceae/Thermoflexibacter	0	0	0	0	0	11	0	0	0	0	0	0	0	0	0	0	0	0	0	0	0	0	0	0	0	0	0	0	0	0	0	0	0	0	0	0	0	0	0	0	0	0	0
Bacteria/Bacteroidota/Bacteroidia/Cytophagales/Microscillaceae/uncultured	30251	33797	31697	22899	27666	26562	20754	32050	26099	26091	29832	19045	17241	23106	23302	16507	20301	23995	14273	19836	26899	19337	26473	17588	33435	18927	21625	22107	22971	20538	21862	21034	21392	28741	24184	19687	14645	26757	20369	24981	22613	15929	22589
Bacteria/Bacteroidota/Bacteroidia/Cytophagales/Mooreiaceae/Mooreia	0	0	19	0	0	0	0	0	14	0	0	0	0	0	0	0	0	0	0	0	0	0	13	0	11	0	0	0	0	0	0	0	0	0	0	0	0	0	0	0	0	0	0
Bacteria/Bacteroidota/Bacteroidia/Cytophagales/Raineyaceae/Raineya	228	189	198	202	139	222	110	179	178	173	185	151	121	168	193	124	151	183	120	242	212	126	238	167	265	142	163	181	158	159	163	162	165	216	154	133	119	147	146	230	171	131	164
Bacteria/Bacteroidota/Bacteroidia/Cytophagales/Spirosomaceae/Arcicella	128	163	154	76	92	84	55	99	101	116	105	188	70	112	93	60	74	83	73	119	84	64	131	69	88	52	70	107	102	72	81	80	58	123	97	71	53	79	60	121	90	75	49
Bacteria/Bacteroidota/Bacteroidia/Cytophagales/Spirosomaceae/Dyadobacter	187	176	138	127	160	156	133	104	126	142	117	155	957	486	217	273	149	493	205	176	127	92	116	135	213	128	158	238	148	249	197	262	180	218	137	131	105	175	99	175	143	187	175
Bacteria/Bacteroidota/Bacteroidia/Cytophagales/Spirosomaceae/Emticicia	214	149	222	256	233	199	223	231	229	197	196	236	237	219	248	231	285	286	239	246	224	187	234	173	259	221	200	259	201	275	255	238	192	297	265	218	132	185	172	275	217	162	221
Bacteria/Bacteroidota/Bacteroidia/Cytophagales/Spirosomaceae/Fibrella	0	0	0	0	0	0	0	0	0	12	0	0	0	0	0	0	0	0	0	0	0	0	0	0	0	0	0	0	0	0	0	0	0	0	0	0	0	0	0	0	0	0	0
Bacteria/Bacteroidota/Bacteroidia/Cytophagales/Spirosomaceae/Fibrisoma	0	0	0	26	0	0	14	24	18	0	18	24	0	0	15	18	34	0	32	13	0	19	14	18	17	32	15	12	0	15	14	0	0	27	19	30	0	26	20	16	0	26	19
Bacteria/Bacteroidota/Bacteroidia/Cytophagales/Spirosomaceae/Flectobacillus	30	33	131	16	11	12	14	0	0	0	11	11	20	11	0	12	0	13	11	15	0	0	0	11	0	16	12	0	0	12	0	12	0	11	0	23	0	0	11	24	13	17	17
Bacteria/Bacteroidota/Bacteroidia/Cytophagales/Spirosomaceae/Lacihabitans	275	771	437	801	566	432	474	857	764	340	485	865	1952	1659	955	1689	1301	1570	501	476	254	349	347	516	548	445	545	802	484	1807	805	608	595	967	1173	464	592	341	547	767	564	452	585
Bacteria/Bacteroidota/Bacteroidia/Cytophagales/Spirosomaceae/Larkinella	33	27	45	38	42	38	41	39	35	28	39	18	23	34	34	25	20	32	25	21	45	25	55	16	47	24	21	49	29	27	31	43	38	54	40	11	22	32	23	41	53	23	28
Bacteria/Bacteroidota/Bacteroidia/Cytophagales/Spirosomaceae/Leadbetterella	55	142	126	72	63	59	50	103	99	53	96	76	106	81	79	113	68	89	48	38	65	59	63	22	58	61	54	69	62	91	84	55	80	104	88	61	45	75	71	65	63	36	46
Bacteria/Bacteroidota/Bacteroidia/Cytophagales/Spirosomaceae/Nibrella	16	10	14	0	14	18	14	18	10	11	11	12	0	10	0	0	0	12	0	0	24	0	0	0	21	0	0	0	0	13	0	0	13	0	10	0	0	12	0	0	11	0	0
Bacteria/Bacteroidota/Bacteroidia/Cytophagales/Spirosomaceae/Persicitalea	216	280	126	70	191	113	61	136	54	109	112	106	119	172	82	82	70	168	75	75	85	48	80	56	91	65	85	101	71	112	100	111	92	99	97	61	30	50	42	106	83	97	72
Bacteria/Bacteroidota/Bacteroidia/Cytophagales/Spirosomaceae/Pseudarcicella	241	183	269	183	185	223	202	175	180	154	181	194	134	240	187	127	158	174	186	227	265	158	254	197	319	197	190	258	218	163	185	173	194	205	209	176	140	264	179	195	262	155	193
Bacteria/Bacteroidota/Bacteroidia/Cytophagales/Spirosomaceae/Rhabdobacter	0	0	0	0	0	0	0	0	0	0	0	0	13	14	0	13	0	12	0	0	0	0	0	0	0	0	0	0	0	0	0	0	0	0	0	0	0	0	0	0	0	0	0
Bacteria/Bacteroidota/Bacteroidia/Cytophagales/Spirosomaceae/Rudanella	74	76	43	0	18	0	0	18	11	11	14	0	0	11	0	0	0	0	0	0	10	0	0	0	0	0	0	10	0	0	0	11	0	11	10	13	0	0	0	0	0	10	10
Bacteria/Bacteroidota/Bacteroidia/Cytophagales/Spirosomaceae/Runella	69	91	70	66	73	45	43	76	52	71	73	49	44	57	70	33	51	63	39	73	65	59	71	63	75	50	50	62	51	75	62	49	51	85	75	67	38	50	39	79	59	42	52
Bacteria/Bacteroidota/Bacteroidia/Cytophagales/Spirosomaceae/Spirosoma	301	214	276	253	216	226	212	233	216	170	234	232	215	265	226	192	207	197	209	204	234	211	273	225	282	194	226	260	194	200	254	243	186	279	251	201	147	242	169	263	193	182	224
Bacteria/Bacteroidota/Bacteroidia/Cytophagales/Spirosomaceae/Taeseokella	301	661	532	2727	711	631	1000	1636	1421	867	1362	3696	3449	2584	1568	4727	2307	2084	1229	888	506	1838	1118	1357	1162	1261	1134	1099	711	3417	1103	817	1063	3178	1967	1035	1557	1568	1959	1384	850	931	840
Bacteria/Bacteroidota/Bacteroidia/Cytophagales/Spirosomaceae/uncultured	641	831	493	380	492	282	200	548	307	388	427	426	256	687	426	450	354	555	321	274	383	218	362	134	320	262	275	411	344	541	325	327	373	585	405	212	169	293	304	350	284	189	224
Bacteria/Bacteroidota/Bacteroidia/Flavobacteriales/Blattabacteriaceae/Blattabacterium	125	129	131	129	94	73	112	112	79	94	76	115	64	177	96	119	88	133	65	94	109	93	142	72	168	97	91	118	96	141	118	103	119	120	144	116	60	95	92	142	89	85	87
Bacteria/Bacteroidota/Bacteroidia/Flavobacteriales/Blattabacteriaceae/Candidatus Brownia	36	30	35	28	17	28	28	26	20	21	25	23	39	50	53	20	37	41	31	37	40	19	38	24	45	20	27	48	22	22	28	35	21	44	29	37	34	37	32	48	48	42	33
Bacteria/Bacteroidota/Bacteroidia/Flavobacteriales/Blattabacteriaceae/Candidatus Sulcia	228	292	1088	185	211	208	183	211	191	207	231	193	128	219	141	163	133	180	129	176	161	144	186	135	221	167	159	191	158	194	162	143	123	217	206	167	158	152	111	240	115	153	148
Bacteria/Bacteroidota/Bacteroidia/Flavobacteriales/Blattabacteriaceae/Candidatus Uzinura	392	358	448	524	334	403	504	376	526	342	420	361	579	501	565	386	628	466	496	530	434	349	480	454	549	429	430	598	382	511	414	527	404	592	424	514	651	426	480	620	488	618	463
Bacteria/Bacteroidota/Bacteroidia/Flavobacteriales/Blattabacteriaceae/uncultured	96	141	152	131	105	107	96	142	70	127	110	60	69	84	61	49	75	62	54	61	76	70	88	38	121	70	42	91	70	68	70	53	58	101	98	45	44	47	27	65	53	32	61
Bacteria/Bacteroidota/Bacteroidia/Flavobacteriales/Crocinitomicaceae/Brumimicrobium	276	235	372	256	223	242	534	310	179	274	273	337	122	556	762	248	273	509	310	375	1142	534	990	413	2666	577	402	610	354	497	326	408	731	595	842	465	565	967	394	378	913	239	621
Bacteria/Bacteroidota/Bacteroidia/Flavobacteriales/Crocinitomicaceae/Crocinitomix	4070	5113	6284	4268	3282	3196	5802	3574	4093	3218	3485	5360	4526	7659	4230	6161	3525	5648	2145	2867	3321	2613	3380	2591	4826	3266	3033	4193	4094	5530	3583	3222	3666	5446	4777	2661	2230	3176	2461	3866	3208	2735	3281
Bacteria/Bacteroidota/Bacteroidia/Flavobacteriales/Crocinitomicaceae/Fluviicola	16896	23714	31160	25757	13580	12404	25582	17662	20521	12158	16114	23355	14161	29023	18080	35649	16886	18274	13088	16017	10741	14556	17873	16357	22822	17138	17201	18310	15445	29313	13354	14047	13673	24101	25280	14568	9692	17207	13936	20007	17176	18786	17542
Bacteria/Bacteroidota/Bacteroidia/Flavobacteriales/Crocinitomicaceae/Lishizhenia	213	211	313	281	172	169	384	211	267	189	177	229	289	310	300	228	274	297	236	271	278	243	337	247	400	197	235	326	289	288	258	302	216	342	318	279	326	322	386	308	309	180	267
Bacteria/Bacteroidota/Bacteroidia/Flavobacteriales/Crocinitomicaceae/Salinirepens	3083	3937	7033	2271	1627	1379	5027	2643	3864	1717	2406	3841	1297	2524	1507	3621	1550	1708	1134	3247	972	1818	1611	2918	4655	3000	3151	1293	1455	2624	1253	1334	1402	2112	2416	1937	904	1867	1583	3026	1382	4046	2543
Bacteria/Bacteroidota/Bacteroidia/Flavobacteriales/Crocinitomicaceae/uncultured	4489	4472	6137	5160	3287	4318	6756	4409	5582	3550	3971	4419	5110	4785	5121	4610	4652	4764	3549	4239	5235	4333	6125	4590	8234	4334	4758	4720	4445	4466	4647	5276	4587	6252	5335	4738	5766	6847	6772	4590	5567	3685	5127
Bacteria/Bacteroidota/Bacteroidia/Flavobacteriales/Crocinitomicaceae/Wandonia	138	135	145	214	105	100	150	115	146	103	116	183	224	223	191	305	217	169	123	185	158	110	154	163	185	118	187	167	186	256	159	159	169	217	195	164	130	151	158	192	114	164	157
Bacteria/Bacteroidota/Bacteroidia/Flavobacteriales/Cryomorphaceae/Cryomorpha	3684	5126	3778	2323	3621	3434	2302	4488	2568	3114	3006	1799	1638	2698	1774	1671	1550	2647	1277	1644	2428	1694	2397	1657	3340	2032	2050	2144	2582	2004	2002	1984	1871	2636	2179	1798	1311	2399	1589	2318	1962	1421	2060
Bacteria/Bacteroidota/Bacteroidia/Flavobacteriales/Cryomorphaceae/Luteibaculum	188	248	170	148	171	132	171	159	98	143	109	137	112	194	184	138	94	197	103	164	238	175	194	159	285	192	189	178	218	134	151	106	142	183	217	200	108	140	116	202	182	124	194
Bacteria/Bacteroidota/Bacteroidia/Flavobacteriales/Cryomorphaceae/NS10 marine group	4520	6402	4298	2560	2242	1499	3279	3004	1374	2462	2615	2444	706	1704	1901	1650	1853	2222	1825	4074	2666	6236	3676	3307	5506	4566	3856	3128	2167	2013	1856	1161	1852	2912	2977	8206	3939	2427	1543	5991	2855	3403	4834
Bacteria/Bacteroidota/Bacteroidia/Flavobacteriales/Cryomorphaceae/Owenweeksia	343	435	409	303	284	342	312	398	277	282	297	257	247	375	265	328	215	304	195	242	334	238	339	164	368	248	244	333	282	287	251	233	248	390	303	194	173	300	189	327	248	146	245
Bacteria/Bacteroidota/Bacteroidia/Flavobacteriales/Cryomorphaceae/Phaeocystidibacter	72	78	79	103	72	37	128	54	53	56	58	100	79	113	133	99	94	103	79	138	113	134	116	94	134	111	99	117	84	116	113	91	113	158	124	132	59	98	100	145	75	94	101
Bacteria/Bacteroidota/Bacteroidia/Flavobacteriales/Cryomorphaceae/uncultured	11824	13106	13237	11355	10164	9391	12165	12552	10058	10014	10495	11757	9449	12401	10179	11002	9140	11886	7127	9464	11646	10708	15047	7887	15893	9825	10229	12219	10061	12540	10032	9138	9462	13791	12657	10463	9141	12850	11817	11713	11016	7221	10472
Bacteria/Bacteroidota/Bacteroidia/Flavobacteriales/Cryomorphaceae/Vicingus	25802	27254	25667	17048	22734	19908	21525	26113	16974	25232	21099	15074	8293	19246	15185	14015	9803	18592	8571	13914	17022	14410	19928	11055	23497	16849	16902	17603	19976	15439	15160	12997	13789	19764	18625	14800	8326	16169	9105	19074	15532	11651	16452
Bacteria/Bacteroidota/Bacteroidia/Flavobacteriales/Flavobacteriaceae/Actibacter	13809	11547	17984	16363	11213	14239	19389	11230	16497	8322	10921	19028	27563	18533	17498	16414	19298	21412	11703	16310	20651	17133	26388	17978	41072	18898	21661	17589	16931	18578	19322	25260	17538	23168	20969	22363	29083	31626	34367	19627	22997	14683	23026
Bacteria/Bacteroidota/Bacteroidia/Flavobacteriales/Flavobacteriaceae/Aequorivita	217	400	316	353	354	391	416	322	378	268	404	401	734	607	353	477	399	703	431	411	312	316	329	384	650	400	451	514	370	616	452	453	370	447	438	532	480	394	418	565	589	363	454
Bacteria/Bacteroidota/Bacteroidia/Flavobacteriales/Flavobacteriaceae/Aestuariibaculum	134	91	80	159	58	65	149	98	53	94	84	159	112	201	157	122	119	156	282	144	287	120	177	89	570	247	138	285	152	207	87	126	176	234	168	93	108	227	110	203	268	73	156
Bacteria/Bacteroidota/Bacteroidia/Flavobacteriales/Flavobacteriaceae/Aestuariimonas	1666	1491	3001	2366	1374	1696	3132	1479	3204	1012	1213	2966	6292	2502	2394	2427	3459	2920	2066	2285	2695	2233	3363	2905	5948	2406	2987	2815	1992	3362	2480	5443	2196	2868	3031	3437	7838	5301	6957	2637	3673	2196	3732
Bacteria/Bacteroidota/Bacteroidia/Flavobacteriales/Flavobacteriaceae/Algibacter	159	228	253	137	126	129	171	218	185	189	185	210	274	269	193	308	238	238	176	221	184	179	225	123	240	116	199	211	210	266	197	234	153	246	168	238	199	241	268	275	209	167	167
Bacteria/Bacteroidota/Bacteroidia/Flavobacteriales/Flavobacteriaceae/Algitalea	31	69	47	70	19	14	16	31	45	14	15	101	180	173	134	141	94	135	51	77	193	52	70	38	391	66	44	127	104	129	73	65	89	114	110	22	65	156	102	41	123	34	46
Bacteria/Bacteroidota/Bacteroidia/Flavobacteriales/Flavobacteriaceae/Antarcticibacterium	40	74	96	136	56	69	143	54	187	45	44	243	251	219	115	198	190	110	71	117	69	83	108	138	120	78	113	145	67	218	85	133	74	146	135	159	272	79	114	196	156	117	130
Bacteria/Bacteroidota/Bacteroidia/Flavobacteriales/Flavobacteriaceae/Antarcticimonas	0	0	0	0	0	0	0	0	0	0	0	0	0	0	0	0	0	0	0	0	0	0	0	0	0	0	0	0	0	0	0	0	0	0	0	0	0	19	0	0	0	0	0
Bacteria/Bacteroidota/Bacteroidia/Flavobacteriales/Flavobacteriaceae/Aquibacter	8151	12276	17086	11886	9427	10594	15444	12247	14683	7879	10391	12177	15054	14821	9340	12092	12310	16136	19834	11338	10606	12529	16278	12901	19971	16430	15441	17110	10335	12420	12325	15357	8277	14581	12447	20076	17505	15130	18262	18759	21125	17645	16951
Bacteria/Bacteroidota/Bacteroidia/Flavobacteriales/Flavobacteriaceae/Aquimarina	170	230	791	147	300	267	177	153	251	126	2271	189	343	293	179	264	260	209	177	180	128	123	176	173	270	133	189	161	120	216	172	196	299	182	174	255	310	230	218	204	183	210	222
Bacteria/Bacteroidota/Bacteroidia/Flavobacteriales/Flavobacteriaceae/Arcticiflavibacter	28	63	79	51	22	65	68	63	81	43	52	65	117	75	70	45	90	89	89	55	63	52	110	75	106	65	67	90	50	133	76	80	61	87	129	87	133	72	109	62	95	77	66
Bacteria/Bacteroidota/Bacteroidia/Flavobacteriales/Flavobacteriaceae/Arenibacter	218	417	498	301	319	346	412	288	578	193	251	625	1708	1383	573	1022	544	1070	334	367	235	260	321	384	558	322	413	574	384	984	438	643	450	478	452	359	650	405	367	503	433	392	437
Bacteria/Bacteroidota/Bacteroidia/Flavobacteriales/Flavobacteriaceae/Ascidiimonas	0	0	263	0	0	0	0	0	0	0	0	0	11	0	0	0	0	0	0	0	0	0	0	0	0	0	0	0	0	0	0	0	0	0	0	0	0	0	0	0	12	0	0
Bacteria/Bacteroidota/Bacteroidia/Flavobacteriales/Flavobacteriaceae/Aurantivirga	125	230	212	161	65	110	155	86	194	59	114	512	718	603	211	835	302	301	534	208	176	138	251	113	407	231	197	331	150	775	253	152	197	319	483	341	226	199	183	402	300	122	194
Bacteria/Bacteroidota/Bacteroidia/Flavobacteriales/Flavobacteriaceae/Aureisphaera	15	20	22	18	17	26	22	16	30	0	17	31	46	19	0	45	0	30	18	19	0	17	30	24	31	27	17	38	0	0	17	25	17	30	33	31	38	32	21	22	21	16	26
Bacteria/Bacteroidota/Bacteroidia/Flavobacteriales/Flavobacteriaceae/Aureivirga	16	12	13	15	0	0	0	0	0	0	20	15	18	15	0	16	20	16	0	13	13	14	16	0	21	21	18	20	0	0	22	19	16	31	19	13	13	0	17	19	0	15	0
Bacteria/Bacteroidota/Bacteroidia/Flavobacteriales/Flavobacteriaceae/Bizionia	55	71	112	117	49	117	129	112	147	53	79	197	403	352	131	355	247	218	185	130	94	109	125	96	218	115	137	184	97	255	142	165	112	157	165	145	226	146	168	168	172	162	148
Bacteria/Bacteroidota/Bacteroidia/Flavobacteriales/Flavobacteriaceae/Capnocytophaga	626	907	818	742	570	593	1182	704	993	625	643	976	1341	1137	785	1097	1009	855	917	795	620	628	799	724	1266	738	756	943	607	1086	752	872	641	884	767	875	1150	871	915	877	930	740	780
Bacteria/Bacteroidota/Bacteroidia/Flavobacteriales/Flavobacteriaceae/Cellulophaga	436	739	1303	612	691	743	991	806	1017	485	618	738	1416	1478	784	1036	885	1322	1396	835	440	546	724	662	1453	931	925	1144	686	1228	792	1044	670	964	796	1142	1090	751	908	1201	1234	895	1016
Bacteria/Bacteroidota/Bacteroidia/Flavobacteriales/Flavobacteriaceae/Citreitalea	215	348	281	126	135	133	131	212	136	119	156	81	69	172	83	101	82	137	43	109	77	74	112	111	139	134	163	130	125	131	93	76	74	127	139	103	52	86	70	219	107	107	125
Bacteria/Bacteroidota/Bacteroidia/Flavobacteriales/Flavobacteriaceae/Coenonia	11	13	22	16	18	22	27	0	21	16	21	25	45	45	29	33	29	29	41	33	23	16	14	22	24	24	24	41	20	44	19	20	24	32	19	29	29	24	18	26	25	25	18
Bacteria/Bacteroidota/Bacteroidia/Flavobacteriales/Flavobacteriaceae/Confluentibacter	121	465	162	93	56	104	65	103	94	50	50	90	101	71	79	169	87	103	168	62	62	78	123	40	123	76	78	113	46	168	52	77	86	111	96	80	76	95	86	71	101	25	75
Bacteria/Bacteroidota/Bacteroidia/Flavobacteriales/Flavobacteriaceae/Costertonia	0	0	0	0	0	0	0	0	0	0	0	0	0	0	11	0	0	0	0	0	0	0	0	0	12	0	0	0	0	0	0	12	17	13	16	0	0	0	0	0	0	0	0
Bacteria/Bacteroidota/Bacteroidia/Flavobacteriales/Flavobacteriaceae/Croceibacter	39	46	69	43	43	51	52	59	45	30	45	63	50	96	43	54	48	76	55	36	34	32	34	39	56	45	42	65	54	91	36	46	35	41	48	43	28	33	33	59	87	38	55
Bacteria/Bacteroidota/Bacteroidia/Flavobacteriales/Flavobacteriaceae/Croceitalea	38	50	70	36	45	31	48	39	36	29	19	40	111	74	42	81	58	51	24	38	31	39	48	33	65	44	47	43	60	48	33	40	39	56	35	44	77	52	40	47	46	34	62
Bacteria/Bacteroidota/Bacteroidia/Flavobacteriales/Flavobacteriaceae/Dokdonia	136	187	195	109	122	95	116	107	125	78	91	157	173	253	111	195	105	203	163	123	124	121	142	130	197	155	161	179	154	181	152	130	120	159	184	156	163	129	135	222	200	129	169
Bacteria/Bacteroidota/Bacteroidia/Flavobacteriales/Flavobacteriaceae/Eudoraea	4140	3917	5080	5667	3786	3494	4872	3925	6173	3372	3797	6076	8551	6002	5481	5846	7261	6214	3014	5228	4904	5543	6898	6275	8726	4970	7563	5208	5432	6468	5946	6079	5445	6482	6637	7167	8087	6462	7776	6781	5803	5746	6576
Bacteria/Bacteroidota/Bacteroidia/Flavobacteriales/Flavobacteriaceae/Euzebyella	0	0	0	0	0	0	0	0	0	0	0	0	0	0	0	0	0	0	0	0	0	0	0	0	0	0	0	0	0	13	0	0	0	0	0	0	0	0	0	0	0	0	0
Bacteria/Bacteroidota/Bacteroidia/Flavobacteriales/Flavobacteriaceae/Flavicella	85	126	150	76	73	72	99	80	104	67	68	219	495	491	138	526	211	195	160	126	88	94	119	66	170	106	134	194	134	250	127	95	119	175	151	133	124	100	140	146	118	104	109
Bacteria/Bacteroidota/Bacteroidia/Flavobacteriales/Flavobacteriaceae/Flavimarina	78	106	89	78	64	78	45	54	58	59	103	55	54	54	68	45	60	91	46	72	105	48	75	45	85	71	66	72	80	45	74	58	79	110	79	66	31	41	44	85	71	41	60
Bacteria/Bacteroidota/Bacteroidia/Flavobacteriales/Flavobacteriaceae/Flavirhabdus	103	101	139	162	89	150	219	144	309	74	91	212	437	253	162	229	367	210	205	166	134	120	152	195	208	166	228	231	147	349	166	227	90	210	218	226	506	183	190	200	248	294	241
Bacteria/Bacteroidota/Bacteroidia/Flavobacteriales/Flavobacteriaceae/Flavivirga	0	0	0	0	0	0	0	0	0	0	0	0	0	0	20	0	0	0	19	0	25	0	20	21	29	0	0	0	0	0	0	0	0	0	0	0	0	21	0	0	0	19	0
Bacteria/Bacteroidota/Bacteroidia/Flavobacteriales/Flavobacteriaceae/Flavobacterium	27669	39653	72604	127209	56515	76317	183111	85418	295195	42392	69899	328945	682620	485523	178796	598918	404828	229139	210826	147068	43361	110738	95137	185515	162377	140853	159955	215867	92783	410684	148238	171229	121440	196483	148999	216905	433176	105121	170722	195394	176773	245043	184213
Bacteria/Bacteroidota/Bacteroidia/Flavobacteriales/Flavobacteriaceae/Formosa	7956	9095	9511	9338	7662	7682	9671	8662	10835	6762	7997	22717	36886	38965	12288	39937	17170	20317	9436	10289	8331	7758	11380	8084	14560	9104	10451	15184	10065	25333	13379	10695	11300	14555	12459	10250	13294	10721	10938	13102	11126	8819	9803
Bacteria/Bacteroidota/Bacteroidia/Flavobacteriales/Flavobacteriaceae/Fulvibacter	37	31	37	79	29	49	50	34	37	22	17	42	54	48	66	44	57	39	41	41	87	32	64	50	77	47	42	60	55	53	58	60	45	67	68	33	77	68	64	75	70	49	55
Bacteria/Bacteroidota/Bacteroidia/Flavobacteriales/Flavobacteriaceae/Gaetbulibacter	3617	4389	6033	5808	3187	4050	6299	4375	5709	2970	3382	7081	10294	6718	5839	6040	6553	8615	3910	5044	6677	5920	8114	5426	11272	5592	7038	6876	6150	7783	6038	7508	5661	8087	7256	7888	10682	9524	10547	6608	8288	4579	7414
Bacteria/Bacteroidota/Bacteroidia/Flavobacteriales/Flavobacteriaceae/Galbibacter	137	204	166	104	178	156	125	161	173	134	141	131	77	171	102	93	87	162	63	113	109	92	105	99	137	99	136	109	131	113	121	87	88	146	122	105	88	110	84	152	104	92	115
Bacteria/Bacteroidota/Bacteroidia/Flavobacteriales/Flavobacteriaceae/Gangjinia	19	13	20	28	15	15	28	0	24	0	15	47	33	53	66	61	57	85	48	78	156	72	100	57	121	89	75	84	48	39	47	32	76	61	104	44	38	94	26	55	111	28	54
Bacteria/Bacteroidota/Bacteroidia/Flavobacteriales/Flavobacteriaceae/Gelidibacter	91	160	202	69	113	137	104	102	155	93	141	100	169	100	102	118	135	112	93	67	120	80	126	84	174	82	111	113	81	131	80	84	101	137	114	108	135	135	151	54	110	79	101
Bacteria/Bacteroidota/Bacteroidia/Flavobacteriales/Flavobacteriaceae/Geojedonia	0	0	0	40	59	36	76	21	0	0	0	30	97	84	46	99	57	90	97	53	51	36	65	66	99	87	86	97	59	98	57	114	39	56	52	85	108	40	64	83	88	73	100
Bacteria/Bacteroidota/Bacteroidia/Flavobacteriales/Flavobacteriaceae/Gillisia	120	1636	144	170	68	99	112	96	94	73	99	219	143	387	168	118	114	293	155	212	244	115	166	89	174	138	240	302	155	145	198	162	135	290	222	166	167	158	139	169	173	116	157
Bacteria/Bacteroidota/Bacteroidia/Flavobacteriales/Flavobacteriaceae/Gilvibacter	353	458	615	456	348	398	489	381	574	327	450	354	626	406	480	407	539	430	375	417	468	435	563	382	521	402	495	519	391	397	519	532	414	551	476	578	583	565	819	612	509	471	421
Bacteria/Bacteroidota/Bacteroidia/Flavobacteriales/Flavobacteriaceae/Gramella	72	101	111	122	53	57	105	69	104	72	70	123	122	217	104	146	151	129	100	106	78	81	94	79	102	85	91	101	96	151	99	87	94	124	128	113	97	87	106	148	90	92	80
Bacteria/Bacteroidota/Bacteroidia/Flavobacteriales/Flavobacteriaceae/Hoppeia	181	203	195	223	171	155	185	207	211	167	183	235	266	278	224	207	238	266	199	235	237	216	310	217	313	221	230	243	199	273	263	248	241	267	256	258	218	273	315	298	261	204	242
Bacteria/Bacteroidota/Bacteroidia/Flavobacteriales/Flavobacteriaceae/Hyunsoonleella	93	90	69	19	68	48	119	77	71	47	61	49	75	78	42	64	70	58	42	28	61	32	50	37	140	60	48	36	36	76	58	43	60	55	28	37	47	55	61	35	62	19	54
Bacteria/Bacteroidota/Bacteroidia/Flavobacteriales/Flavobacteriaceae/Ichthyenterobacterium	503	769	2702	166	415	248	222	511	85	469	318	381	49	268	102	169	190	291	402	285	207	247	382	460	684	398	486	563	200	215	160	84	129	186	403	649	179	204	159	549	299	137	411
Bacteria/Bacteroidota/Bacteroidia/Flavobacteriales/Flavobacteriaceae/Imtechella	0	0	0	0	0	0	0	0	19	0	0	0	22	0	0	0	23	0	0	0	0	0	0	0	0	0	0	0	0	26	0	18	0	13	0	0	21	0	0	0	0	0	0
Bacteria/Bacteroidota/Bacteroidia/Flavobacteriales/Flavobacteriaceae/Jejudonia	40	85	74	66	49	58	70	44	96	28	70	69	107	101	75	79	102	79	88	67	71	84	97	60	87	79	72	128	65	81	80	79	57	50	98	79	138	97	111	76	85	83	83
Bacteria/Bacteroidota/Bacteroidia/Flavobacteriales/Flavobacteriaceae/Joostella	26	674	154	44	25	46	68	52	79	32	27	63	148	103	40	99	69	71	68	54	44	42	54	51	85	36	53	59	48	87	69	48	63	68	72	88	94	63	74	82	66	57	61
Bacteria/Bacteroidota/Bacteroidia/Flavobacteriales/Flavobacteriaceae/Kordia	402	615	598	259	423	296	352	420	447	330	342	310	416	420	305	386	315	420	292	299	328	298	417	204	497	302	364	419	315	419	358	329	276	442	366	377	311	362	331	368	359	267	313
Bacteria/Bacteroidota/Bacteroidia/Flavobacteriales/Flavobacteriaceae/Kriegella	37	43	55	59	23	0	0	21	0	22	28	65	0	202	56	57	23	176	45	41	48	24	37	0	0	23	58	100	74	81	104	76	56	72	74	28	24	33	0	34	28	0	0
Bacteria/Bacteroidota/Bacteroidia/Flavobacteriales/Flavobacteriaceae/Lacinutrix	55	102	135	74	64	27	59	119	75	64	42	78	134	104	65	94	100	89	98	64	53	59	96	73	79	95	59	46	58	69	61	65	45	82	78	122	104	91	101	62	98	94	144
Bacteria/Bacteroidota/Bacteroidia/Flavobacteriales/Flavobacteriaceae/Leeuwenhoekiella	66	383	160	78	54	146	103	91	93	55	59	69	159	117	64	107	67	124	74	85	65	70	108	73	117	96	88	99	85	122	79	88	57	116	92	108	135	129	114	111	96	81	83
Bacteria/Bacteroidota/Bacteroidia/Flavobacteriales/Flavobacteriaceae/Lutibacter	19326	15876	28550	20137	12494	16892	29762	15116	23777	11253	12907	37495	45216	26341	24729	25396	28345	32449	35527	26221	28724	24605	35535	20166	52609	24163	31420	45789	23379	34974	22559	28836	22473	32088	40164	37632	45665	44925	46006	30479	39974	17958	29994
Bacteria/Bacteroidota/Bacteroidia/Flavobacteriales/Flavobacteriaceae/Lutimonas	5679	5947	9259	10087	5186	6002	9885	6486	9618	4324	5410	12317	18796	10525	9120	8562	12207	12187	6572	9792	10015	9138	13448	9913	23239	9420	11843	9862	8600	11294	9619	14235	9065	11821	11006	12627	20427	14913	21268	11230	11653	9802	12552
Bacteria/Bacteroidota/Bacteroidia/Flavobacteriales/Flavobacteriaceae/Maribacter	776	1647	1364	686	741	913	839	780	1417	641	815	823	1650	1191	723	1046	875	1231	685	612	747	544	677	631	1234	739	794	1028	657	1032	866	1088	791	987	899	839	970	918	881	950	955	736	841
Bacteria/Bacteroidota/Bacteroidia/Flavobacteriales/Flavobacteriaceae/Mariniflexile	1542	2636	3337	2186	1523	1847	2735	2115	2551	1469	1865	2242	2882	2784	1540	2248	2120	3055	3881	1986	1824	2237	2811	2395	3698	2986	2861	3189	1645	2137	1805	2987	1572	2721	1938	4021	3514	2586	3426	3596	4143	3412	3240
Bacteria/Bacteroidota/Bacteroidia/Flavobacteriales/Flavobacteriaceae/Maritimimonas	3614	3466	3784	3378	3581	3695	4925	4358	2853	3304	2990	3095	3100	3658	3372	2801	3060	3938	3159	2875	5481	3156	5006	2628	7723	3504	3304	5074	3537	4073	3846	3354	3519	5357	4581	2961	3213	4612	3223	3393	4597	2065	3631
Bacteria/Bacteroidota/Bacteroidia/Flavobacteriales/Flavobacteriaceae/Marixanthomonas	17	19	0	54	16	24	87	35	30	15	19	53	14	27	33	61	41	26	96	33	37	48	93	31	106	61	38	43	31	36	22	24	25	57	44	61	50	60	52	39	78	50	39
Bacteria/Bacteroidota/Bacteroidia/Flavobacteriales/Flavobacteriaceae/Meridianimaribacter	0	23	19	0	0	0	29	30	36	0	0	0	51	38	0	28	35	30	36	26	28	0	41	31	36	23	0	20	33	44	25	25	0	25	23	42	29	25	56	22	30	23	34
Bacteria/Bacteroidota/Bacteroidia/Flavobacteriales/Flavobacteriaceae/Mesoflavibacter	59	73	87	37	62	62	72	50	86	34	37	48	92	47	45	56	60	63	62	30	48	31	35	54	79	43	35	43	55	61	40	50	51	59	38	74	84	73	68	60	74	46	51
Bacteria/Bacteroidota/Bacteroidia/Flavobacteriales/Flavobacteriaceae/Mesonia	68	99	91	67	90	70	91	77	105	66	72	95	160	115	64	129	103	115	89	76	75	77	82	74	121	91	105	117	71	127	67	100	57	113	99	104	126	117	108	83	103	76	85
Bacteria/Bacteroidota/Bacteroidia/Flavobacteriales/Flavobacteriaceae/Muricauda	297	796	442	367	238	308	493	330	440	195	279	458	748	609	377	611	639	555	462	381	345	334	372	374	690	357	430	541	326	607	399	429	325	390	494	502	637	457	504	449	487	442	526
Bacteria/Bacteroidota/Bacteroidia/Flavobacteriales/Flavobacteriaceae/Muriicola	281	335	336	360	315	313	250	350	334	191	241	461	591	504	419	435	453	559	266	371	412	403	520	376	614	378	490	441	447	559	459	457	410	569	458	465	416	538	645	476	478	346	483
Bacteria/Bacteroidota/Bacteroidia/Flavobacteriales/Flavobacteriaceae/Myroides	1354841	946351	1312998	1372203	1139028	1132521	1466909	988742	1514774	1104364	1302208	1057213	1494194	1440956	1803426	1286572	1604345	1184716	1686377	1910750	1334247	1112445	1647129	1474621	1672203	1267407	1368457	1429438	1235184	1273680	1594088	1582435	1440245	1652171	1367353	1436024	1245639	1410506	1520017	1732013	1405927	1808460	1347153
Bacteria/Bacteroidota/Bacteroidia/Flavobacteriales/Flavobacteriaceae/Neptunitalea	0	0	0	0	0	0	28	0	13	0	12	0	0	0	11	0	0	0	0	0	0	0	15	13	30	0	11	0	0	0	0	0	0	0	0	0	0	13	15	0	30	11	0
Bacteria/Bacteroidota/Bacteroidia/Flavobacteriales/Flavobacteriaceae/Nonlabens	562	1296	1159	816	642	704	1036	1091	1162	630	852	1006	1258	1120	1000	1197	898	1118	1501	835	786	874	1192	702	1726	1059	915	1452	749	1353	902	1083	896	1320	1168	1266	1110	1027	1193	1232	1528	904	1087
Bacteria/Bacteroidota/Bacteroidia/Flavobacteriales/Flavobacteriaceae/NS2b marine group	15661	16073	20717	18960	11425	13015	17145	14477	15434	11281	13312	21740	20059	20794	17163	17486	18664	22774	19257	17745	21965	16472	23864	14951	34916	16407	17846	23382	15961	24303	18259	17931	16476	22577	21770	17842	17893	23045	21464	20550	22474	13063	17855
Bacteria/Bacteroidota/Bacteroidia/Flavobacteriales/Flavobacteriaceae/NS3a marine group	164	223	192	210	158	134	140	208	145	165	158	232	352	286	153	275	185	175	259	140	152	133	202	137	215	187	163	236	144	227	179	144	129	186	214	183	219	150	227	145	247	138	163
Bacteria/Bacteroidota/Bacteroidia/Flavobacteriales/Flavobacteriaceae/NS4 marine group	505	561	634	537	451	430	548	517	596	438	495	512	749	739	483	588	604	708	465	413	545	435	620	437	835	520	628	602	537	597	478	527	418	638	592	559	596	619	720	690	659	487	563
Bacteria/Bacteroidota/Bacteroidia/Flavobacteriales/Flavobacteriaceae/NS5 marine group	22880	27789	34327	29370	20443	23061	28574	24564	29014	19173	22879	29523	34553	30164	21671	28333	27175	34480	26946	22612	26009	23367	34586	26617	44751	24972	27329	29338	22321	31150	27639	32030	22877	31077	28274	28410	31947	33919	36882	31841	34272	24174	30007
Bacteria/Bacteroidota/Bacteroidia/Flavobacteriales/Flavobacteriaceae/Olleya	141	199	275	232	128	162	222	188	231	130	165	209	294	212	168	201	173	287	310	198	158	179	232	194	294	208	206	308	182	216	255	269	140	260	234	287	306	340	259	227	284	199	263
Bacteria/Bacteroidota/Bacteroidia/Flavobacteriales/Flavobacteriaceae/Pibocella	42	76	114	82	62	75	115	52	118	44	72	173	382	277	85	302	177	136	135	91	69	78	170	105	147	78	111	176	68	200	141	163	101	155	116	200	217	123	175	291	111	109	110
Bacteria/Bacteroidota/Bacteroidia/Flavobacteriales/Flavobacteriaceae/Planktosalinus	99	140	157	120	63	134	165	127	190	82	82	165	297	245	102	239	219	216	137	119	119	123	155	128	234	135	128	170	103	194	122	153	103	169	150	187	227	152	164	147	177	129	154
Bacteria/Bacteroidota/Bacteroidia/Flavobacteriales/Flavobacteriaceae/Polaribacter	1836	2778	2864	2246	1444	1513	2754	1879	2573	1574	1655	5175	5097	4450	3068	6608	4620	3687	8180	3101	1890	2120	3086	1962	5150	3068	2913	7335	1888	9802	3430	2114	2484	4885	6851	4830	3618	2695	2677	3734	4439	2486	2817
Bacteria/Bacteroidota/Bacteroidia/Flavobacteriales/Flavobacteriaceae/Pricia	150	401	171	156	144	138	171	198	201	121	159	227	265	187	189	249	210	223	129	181	179	155	194	165	276	165	217	156	180	250	165	160	197	228	236	199	228	201	252	196	170	139	198
Bacteria/Bacteroidota/Bacteroidia/Flavobacteriales/Flavobacteriaceae/Pseudofulvibacter	429	560	1556	575	427	435	680	471	757	468	469	731	1196	978	624	875	847	706	822	679	458	472	647	578	760	555	615	754	485	960	686	688	452	750	615	777	1022	655	792	838	767	759	708
Bacteria/Bacteroidota/Bacteroidia/Flavobacteriales/Flavobacteriaceae/Pseudozobellia	0	184	0	0	0	0	0	0	0	0	0	0	0	0	0	0	0	0	0	0	0	0	0	0	0	0	0	0	0	0	0	0	0	0	0	0	0	0	0	0	0	0	0
Bacteria/Bacteroidota/Bacteroidia/Flavobacteriales/Flavobacteriaceae/Psychroflexus	987	1064	1219	1130	854	992	1261	975	1228	771	952	1144	1562	1192	981	1057	1131	1298	947	1021	1088	953	1340	982	1389	965	1155	1134	1014	1140	1047	1262	898	1353	1296	1507	1351	1333	1318	1262	1402	935	1323
Bacteria/Bacteroidota/Bacteroidia/Flavobacteriales/Flavobacteriaceae/Psychroserpens	147	229	277	237	179	149	261	186	254	122	191	342	383	527	255	365	264	382	348	239	200	225	286	250	307	284	245	297	188	337	222	254	150	311	275	377	420	313	412	402	295	254	302
Bacteria/Bacteroidota/Bacteroidia/Flavobacteriales/Flavobacteriaceae/Pustulibacterium	13	0	12	0	18	13	0	0	0	16	0	0	0	14	14	0	0	13	0	12	0	0	16	0	0	0	0	15	13	0	0	0	0	13	0	0	0	0	0	17	0	17	0
Bacteria/Bacteroidota/Bacteroidia/Flavobacteriales/Flavobacteriaceae/Robiginitalea	555	527	668	574	523	802	648	540	587	456	470	547	798	606	633	577	614	732	567	624	704	565	837	491	954	541	645	733	654	647	704	692	623	790	754	656	676	849	716	715	724	487	653
Bacteria/Bacteroidota/Bacteroidia/Flavobacteriales/Flavobacteriaceae/Sabulilitoribacter	97	56	134	0	0	46	0	0	61	0	52	0	0	0	0	0	0	0	0	0	0	0	0	0	0	0	0	0	0	0	0	0	0	0	0	0	0	0	0	0	0	0	0
Bacteria/Bacteroidota/Bacteroidia/Flavobacteriales/Flavobacteriaceae/Salegentibacter	505	582	680	437	434	513	512	535	593	439	483	616	710	684	496	680	523	631	470	496	573	445	525	414	717	399	502	644	510	619	496	537	419	647	578	458	557	639	572	549	578	388	510
Bacteria/Bacteroidota/Bacteroidia/Flavobacteriales/Flavobacteriaceae/Salinimicrobium	679	900	771	554	618	548	532	674	639	528	718	612	554	598	535	616	571	580	792	567	540	507	617	395	660	503	504	862	535	613	579	468	486	720	665	568	489	600	487	478	613	475	527
Bacteria/Bacteroidota/Bacteroidia/Flavobacteriales/Flavobacteriaceae/Sediminibacter	1157	1307	1481	1619	1005	1226	1181	1285	1491	946	1080	1679	1914	1726	1419	1426	1739	1897	1155	1298	1563	1466	1942	1204	2034	1390	1678	1734	1658	1810	1491	1642	1354	1970	1680	1710	1606	1801	2351	1776	1828	1163	1750
Bacteria/Bacteroidota/Bacteroidia/Flavobacteriales/Flavobacteriaceae/Sediminicola	26	33	38	18	39	35	50	30	44	19	21	31	95	108	42	62	56	106	53	56	28	50	44	78	89	62	73	75	51	75	82	73	42	58	52	72	59	44	58	82	55	64	86
Bacteria/Bacteroidota/Bacteroidia/Flavobacteriales/Flavobacteriaceae/Seonamhaeicola	0	21	24	19	0	17	27	19	35	0	0	27	46	38	0	20	16	33	24	26	15	26	32	25	29	20	26	29	0	29	21	29	0	27	19	35	53	28	26	19	36	46	47
Bacteria/Bacteroidota/Bacteroidia/Flavobacteriales/Flavobacteriaceae/Siansivirga	0	49	37	61	83	96	123	76	57	30	26	80	120	155	64	113	65	176	148	66	41	71	58	87	182	126	108	138	74	160	68	148	58	102	86	123	87	56	111	116	109	118	95
Bacteria/Bacteroidota/Bacteroidia/Flavobacteriales/Flavobacteriaceae/Sinomicrobium	62	102	76	37	71	62	39	78	28	61	60	20	24	30	25	28	25	28	24	10	38	26	36	20	50	21	28	31	26	31	23	27	28	35	49	26	19	29	27	36	29	20	19
Bacteria/Bacteroidota/Bacteroidia/Flavobacteriales/Flavobacteriaceae/Snuella	0	0	0	27	0	0	27	0	0	0	0	23	36	37	22	28	0	55	41	26	21	22	35	34	66	29	40	41	33	39	18	51	27	40	50	52	35	33	44	53	60	51	39
Bacteria/Bacteroidota/Bacteroidia/Flavobacteriales/Flavobacteriaceae/Spongiimicrobium	952	1233	932	962	895	648	664	1069	1023	807	823	1209	1194	1317	851	1087	988	1299	457	809	998	897	1036	902	1275	854	1261	1011	1048	1205	1110	818	967	1289	1276	1069	954	927	1024	1112	850	845	1059
Bacteria/Bacteroidota/Bacteroidia/Flavobacteriales/Flavobacteriaceae/Spongiimonas	0	0	4691	0	0	0	0	0	0	0	0	0	0	0	0	10	0	0	0	0	0	0	0	0	16	0	0	0	0	0	0	0	0	0	0	0	0	0	0	0	0	0	0
Bacteria/Bacteroidota/Bacteroidia/Flavobacteriales/Flavobacteriaceae/Subsaxibacter	438	1024	946	636	685	769	988	733	1069	455	470	789	1741	1282	821	1148	709	1530	1074	720	569	482	646	787	1230	888	792	1176	694	1280	769	1207	544	895	883	998	1176	742	884	1031	1116	918	993
Bacteria/Bacteroidota/Bacteroidia/Flavobacteriales/Flavobacteriaceae/Subsaximicrobium	275	355	533	407	256	317	418	328	443	245	341	361	612	458	397	379	381	480	301	455	391	316	576	312	539	306	384	442	334	406	362	401	304	518	395	419	457	472	537	508	454	367	437
Bacteria/Bacteroidota/Bacteroidia/Flavobacteriales/Flavobacteriaceae/Sungkyunkwania	31	40	36	32	19	38	33	22	34	19	34	43	47	36	35	43	31	32	29	26	36	26	37	24	43	25	36	31	34	38	36	48	18	37	42	30	35	33	35	34	32	28	37
Bacteria/Bacteroidota/Bacteroidia/Flavobacteriales/Flavobacteriaceae/Tamlana	218	315	313	182	207	222	196	272	177	178	251	228	133	198	180	222	165	239	242	151	170	157	205	134	250	157	181	279	179	223	158	147	136	239	219	200	143	223	135	202	222	151	205
Bacteria/Bacteroidota/Bacteroidia/Flavobacteriales/Flavobacteriaceae/Tenacibaculum	593	796	1007	780	501	495	712	802	1133	512	593	1615	1840	2115	991	1748	1145	1431	964	882	716	707	964	640	1260	858	903	1326	801	2080	1014	731	896	1212	1281	1073	915	957	916	1388	924	703	783
Bacteria/Bacteroidota/Bacteroidia/Flavobacteriales/Flavobacteriaceae/Ulvibacter	10835	14398	17023	11630	11239	12382	11776	14063	15228	9823	12670	12671	16445	15055	11468	11954	11275	15651	8033	10317	13047	10807	14559	9479	18111	11454	12982	14419	11633	13305	13019	12511	11014	15347	14396	12662	13345	15902	15365	13699	14720	9641	13735
Bacteria/Bacteroidota/Bacteroidia/Flavobacteriales/Flavobacteriaceae/uncultured	9986	14397	16819	11208	9537	10310	23354	12307	13635	8431	10208	14253	13744	14965	10212	12170	11414	16223	15692	10801	11818	11604	17040	11971	24824	16050	14672	15875	10279	13046	11236	12792	9551	14869	12847	16435	14401	15327	16411	15887	20620	12844	15075
Bacteria/Bacteroidota/Bacteroidia/Flavobacteriales/Flavobacteriaceae/Vitellibacter	55	265	70	38	28	32	60	45	75	19	37	36	70	53	29	48	70	58	38	43	47	28	38	38	99	45	48	65	32	54	37	60	19	44	42	62	67	51	56	62	69	20	45
Bacteria/Bacteroidota/Bacteroidia/Flavobacteriales/Flavobacteriaceae/Wenyingzhuangia	28	44	59	12	33	13	11	20	0	16	39	0	12	0	15	14	0	14	11	0	20	23	17	0	15	0	0	12	0	24	11	0	14	16	20	16	0	16	0	0	26	0	0
Bacteria/Bacteroidota/Bacteroidia/Flavobacteriales/Flavobacteriaceae/Winogradskyella	1386	2084	2182	1492	1374	1589	3404	1738	1930	1212	1485	1983	2586	2147	1585	1842	1681	2349	1393	1276	1706	1530	2005	1262	3077	1796	1874	2116	1677	2016	1527	1646	1489	2162	1958	1737	1917	2156	2385	1868	2108	1308	1756
Bacteria/Bacteroidota/Bacteroidia/Flavobacteriales/Flavobacteriaceae/Xanthomarina	0	16	18	0	0	0	15	17	23	0	24	15	26	16	0	0	18	21	25	15	14	0	25	19	23	20	27	0	16	15	27	0	17	15	0	20	26	22	24	21	23	16	19
Bacteria/Bacteroidota/Bacteroidia/Flavobacteriales/Flavobacteriaceae/Yeosuana	0	0	0	0	0	0	0	65	0	55	0	0	0	0	0	0	0	0	0	61	22	459	138	105	441	71	95	0	0	0	0	0	0	0	0	91	241	235	37	122	204	229	116
Bacteria/Bacteroidota/Bacteroidia/Flavobacteriales/Flavobacteriaceae/Zeaxanthinibacter	131	104	138	126	104	159	120	114	127	88	112	125	171	132	137	141	130	169	78	106	131	115	177	104	191	116	150	142	157	143	143	145	127	189	157	116	155	167	181	130	137	90	132
Bacteria/Bacteroidota/Bacteroidia/Flavobacteriales/Flavobacteriaceae/Zhouia	0	0	0	0	0	0	15	0	0	0	0	0	0	0	23	0	0	0	0	29	23	0	0	13	33	0	17	14	0	0	0	13	0	13	13	0	16	19	0	0	0	0	0
Bacteria/Bacteroidota/Bacteroidia/Flavobacteriales/Flavobacteriaceae/Zobellia	0	28	21	23	0	0	28	25	48	20	21	25	30	29	0	25	0	0	0	0	0	32	0	0	0	0	0	0	0	36	0	28	19	21	0	0	31	27	0	0	24	0	0
Bacteria/Bacteroidota/Bacteroidia/Flavobacteriales/Flavobacteriaceae/Zunongwangia	459	669	539	332	482	560	400	636	547	460	465	373	474	505	316	421	345	400	302	286	346	244	343	235	493	246	296	368	359	394	294	339	287	434	386	303	343	349	340	373	314	259	304
Bacteria/Bacteroidota/Bacteroidia/Flavobacteriales/Flavobacteriales Incertae Sedis/Ichthyobacterium	267	210	216	252	165	153	190	159	113	207	172	206	118	245	299	171	223	205	151	288	341	189	369	158	419	213	284	295	211	199	190	154	263	303	208	212	155	176	149	276	218	148	201
Bacteria/Bacteroidota/Bacteroidia/Flavobacteriales/Schleiferiaceae/Schleiferia	1444	2248	1805	847	895	812	1820	1258	887	890	860	891	585	749	933	831	688	864	996	655	1187	956	1416	585	1686	840	728	1207	708	948	891	745	800	1260	1020	679	551	1229	857	856	1235	471	794
Bacteria/Bacteroidota/Bacteroidia/Flavobacteriales/Weeksellaceae/Apibacter	30	56	348	36	28	33	49	42	25	62	29	19	18	28	41	23	27	17	34	47	43	20	39	19	64	26	14	63	26	16	24	20	27	41	30	25	10	21	19	22	37	14	24
Bacteria/Bacteroidota/Bacteroidia/Flavobacteriales/Weeksellaceae/Bergeyella	237	138	217	133	193	178	201	186	140	153	201	96	122	109	133	76	141	111	126	163	184	136	224	116	263	118	124	173	133	115	196	158	138	177	193	122	115	188	124	164	173	110	151
Bacteria/Bacteroidota/Bacteroidia/Flavobacteriales/Weeksellaceae/Chishuiella	0	0	20	0	0	0	0	0	0	0	0	0	0	0	0	0	0	0	0	12	0	0	0	0	0	0	0	0	0	0	0	0	0	0	0	0	0	0	0	0	0	0	0
Bacteria/Bacteroidota/Bacteroidia/Flavobacteriales/Weeksellaceae/Chryseobacterium	730	886	1246	571	627	589	581	705	552	700	667	394	481	537	502	408	430	470	455	505	571	457	544	435	792	473	423	605	464	507	527	449	524	577	549	469	412	528	465	472	513	423	432
Bacteria/Bacteroidota/Bacteroidia/Flavobacteriales/Weeksellaceae/Cloacibacterium	258	267	373	256	279	265	263	288	259	236	312	202	205	262	219	187	235	246	234	267	262	229	354	169	357	216	231	321	233	213	280	244	216	319	262	251	174	245	204	307	267	205	251
Bacteria/Bacteroidota/Bacteroidia/Flavobacteriales/Weeksellaceae/Elizabethkingia	47	89	68	111	60	74	51	100	50	71	96	34	35	40	50	37	35	57	34	52	74	65	67	29	81	50	31	59	41	70	57	47	46	55	44	62	32	48	42	56	53	29	50
Bacteria/Bacteroidota/Bacteroidia/Flavobacteriales/Weeksellaceae/Empedobacter	0	0	40	77	0	0	35	64	92	0	38	125	54	36	43	109	55	23	65	60	32	59	52	26	101	50	73	91	42	88	34	38	19	66	130	52	63	37	49	58	43	60	56
Bacteria/Bacteroidota/Bacteroidia/Flavobacteriales/Weeksellaceae/Moheibacter	169	301	495	480	343	180	203	388	376	294	310	392	170	293	246	266	234	588	200	237	105	365	173	128	344	387	313	717	480	430	363	334	256	404	686	254	160	102	115	531	251	226	257
Bacteria/Bacteroidota/Bacteroidia/Flavobacteriales/Weeksellaceae/Ornithobacterium	113	195	195	60	101	94	90	136	76	73	114	22	24	26	41	19	40	25	24	30	61	29	45	32	84	30	28	40	39	42	39	31	47	47	33	28	16	59	24	28	52	17	42
Bacteria/Bacteroidota/Bacteroidia/Flavobacteriales/Weeksellaceae/Riemerella	38	45	26	0	0	0	0	0	23	0	0	0	0	14	0	0	0	25	0	0	0	0	0	0	0	0	0	0	0	0	0	0	19	22	16	0	17	18	19	0	0	0	0
Bacteria/Bacteroidota/Bacteroidia/Flavobacteriales/Weeksellaceae/Soonwooa	26	17	48	44	24	15	148	22	33	23	19	21	13	21	27	28	24	44	38	14	46	37	33	36	79	51	32	56	38	39	42	15	24	55	55	53	27	32	15	44	25	24	26
Bacteria/Bacteroidota/Bacteroidia/Flavobacteriales/Weeksellaceae/uncultured	95	139	151	214	297	220	300	260	350	185	176	3779	4095	5535	754	8048	2140	2202	243	568	94	119	90	192	282	315	606	1271	830	2274	910	157	775	770	599	273	222	91	88	823	393	430	315
Bacteria/Bacteroidota/Bacteroidia/Flavobacteriales/Weeksellaceae/Weeksella	16	21	20	78	22	27	55	59	61	25	41	83	49	48	40	63	72	39	115	48	50	54	78	61	72	47	63	43	30	53	42	17	28	52	106	74	77	74	74	76	57	50	60
Bacteria/Bacteroidota/Bacteroidia/Sphingobacteriales/Lentimicrobiaceae/Lentimicrobium	45283	36600	48666	53433	35963	43353	60393	39625	36429	33709	32875	44538	44588	54858	55030	40078	46305	61132	40171	46816	72245	51574	77639	41769	84166	51645	56079	68463	59591	49702	59821	50990	51884	74766	63479	50707	42796	69224	63056	58309	64442	35856	56113
Bacteria/Bacteroidota/Bacteroidia/Sphingobacteriales/Sphingobacteriaceae/Anseongella	0	0	0	27	0	0	0	0	0	0	0	0	0	24	94	0	55	18	44	120	136	32	45	46	190	125	27	32	0	0	17	27	28	32	15	25	26	78	82	23	49	31	48
Bacteria/Bacteroidota/Bacteroidia/Sphingobacteriales/Sphingobacteriaceae/Arcticibacter	441	341	366	355	298	343	589	364	252	270	281	313	212	392	299	278	289	407	215	298	477	388	561	252	698	354	380	466	440	342	330	253	331	527	420	332	275	425	384	371	409	280	376
Bacteria/Bacteroidota/Bacteroidia/Sphingobacteriales/Sphingobacteriaceae/Mucilaginibacter	350	561	315	302	248	262	313	301	259	246	198	259	293	320	373	226	298	340	249	402	478	296	407	307	583	369	294	304	320	353	269	303	243	391	312	263	239	451	305	379	399	249	324
Bacteria/Bacteroidota/Bacteroidia/Sphingobacteriales/Sphingobacteriaceae/Nubsella	26	16	18	14	17	0	21	0	18	23	22	20	39	16	0	21	26	23	0	27	0	25	34	0	29	0	25	28	24	29	34	21	26	38	23	34	18	19	26	27	26	25	23
Bacteria/Bacteroidota/Bacteroidia/Sphingobacteriales/Sphingobacteriaceae/Olivibacter	427	542	740	1177	399	292	385	299	281	321	365	801	771	1891	1460	716	1023	1464	985	1313	2999	933	1324	1165	3936	2187	974	1509	1107	874	943	1205	1222	1393	1164	539	469	2106	1105	765	1454	497	1233
Bacteria/Bacteroidota/Bacteroidia/Sphingobacteriales/Sphingobacteriaceae/Parapedobacter	23	29	34	12	17	37	41	19	16	16	18	13	0	26	28	0	17	11	16	15	30	15	19	19	48	17	17	12	20	15	12	12	21	15	19	13	12	29	25	20	18	26	21
Bacteria/Bacteroidota/Bacteroidia/Sphingobacteriales/Sphingobacteriaceae/Pedobacter	2965	3221	3498	3834	2401	2326	3497	2981	2883	2374	2689	4574	8227	4988	3796	6084	4179	4860	2760	3040	3057	3060	4592	2539	4262	2795	2944	3899	3008	5443	3775	3023	3043	5346	4988	3048	2633	4274	3620	4138	3231	2464	2858
Bacteria/Bacteroidota/Bacteroidia/Sphingobacteriales/Sphingobacteriaceae/Pseudopedobacter	29	44	19	28	26	25	39	25	18	21	70	17	28	34	37	18	22	39	30	24	33	0	36	16	42	13	25	38	31	35	33	23	33	50	33	16	28	42	26	27	35	28	18
Bacteria/Bacteroidota/Bacteroidia/Sphingobacteriales/Sphingobacteriaceae/Solitalea	288	274	236	440	244	258	269	265	165	242	279	222	168	345	420	220	259	294	243	398	437	328	476	261	435	274	319	338	274	219	350	264	301	491	305	286	191	253	259	369	295	236	265
Bacteria/Bacteroidota/Bacteroidia/Sphingobacteriales/Sphingobacteriaceae/Sphingobacterium	1196	1483	1441	1407	930	743	675	894	988	562	900	2187	1046	1850	1246	1211	1514	1772	449	864	673	741	523	571	976	643	881	1944	870	1749	1497	845	999	1388	2247	828	383	582	527	1575	517	666	615
Bacteria/Bacteroidota/Bacteroidia/Sphingobacteriales/Sphingobacteriaceae/uncultured	240	241	216	174	185	193	186	187	171	179	226	150	170	248	171	162	176	220	170	177	186	171	209	146	217	130	161	217	183	197	195	152	142	277	241	166	123	192	136	201	211	162	198
Bacteria/Bacteroidota/Chlorobia/Chlorobiales/Chlorobiaceae/Chlorobaculum	25	23	23	28	21	21	17	26	16	20	20	0	16	21	27	36	20	27	20	20	16	18	40	23	19	15	28	26	29	30	15	18	18	38	0	0	0	16	18	31	22	20	22
Bacteria/Bacteroidota/Chlorobia/Chlorobiales/Chlorobiaceae/Chlorobium	362	294	324	245	326	422	298	310	229	289	262	248	191	277	251	255	216	262	159	259	266	181	248	202	391	187	219	232	249	257	191	218	222	271	264	185	189	256	169	239	209	140	251
Bacteria/Bacteroidota/Chlorobia/Chlorobiales/Chlorobiaceae/Prosthecochloris	0	0	0	0	0	12	0	0	0	0	15	21	0	0	0	0	0	0	0	0	0	0	0	0	13	0	15	0	0	0	0	13	0	18	0	15	0	0	0	18	0	0	16
Bacteria/Bacteroidota/Chlorobia/Chlorobiales/Chloroherpetonaceae/Chloroherpeton	28	19	28	22	19	29	31	16	17	13	24	0	26	16	30	0	23	15	18	21	27	17	17	24	24	17	21	23	25	16	28	27	22	29	17	17	14	25	23	18	20	28	26
Bacteria/Bacteroidota/Chlorobia/Chlorobiales/Chloroherpetonaceae/GBChlB	143	131	196	117	121	147	129	137	157	122	129	74	69	110	113	48	120	127	92	101	103	90	117	99	97	89	86	112	83	81	99	93	83	135	96	87	56	75	73	96	112	84	92
Bacteria/Bacteroidota/Ignavibacteria/Ignavibacteriales/Ignavibacteriaceae/Ignavibacterium	57662	47834	54578	56086	49892	54655	52938	52393	48486	43598	42361	43297	52311	59847	59069	40824	55015	62464	37554	47367	71511	51332	71584	50314	83023	52645	57118	65047	62029	52314	67433	61613	59005	75405	62681	49317	40839	64948	48477	63634	65371	44542	64417
Bacteria/Bacteroidota/Ignavibacteria/Ignavibacteriales/Melioribacteraceae/IheB3-7	38867	36754	38612	40372	33167	33959	37179	36385	30514	29778	30206	32966	31914	42453	41818	29072	36076	45034	29029	34704	49896	35082	50392	31469	60532	35607	38705	47434	43434	38984	42409	39332	37517	52685	45152	34040	25919	43482	36754	43136	43480	27094	41751
Bacteria/Bacteroidota/Ignavibacteria/Ignavibacteriales/Melioribacteraceae/Melioribacter	319	291	287	271	333	296	261	324	261	230	302	184	245	299	301	187	260	342	213	280	404	232	362	213	434	259	260	340	307	259	328	259	264	407	328	230	185	341	257	273	327	162	283
Bacteria/Bacteroidota/Rhodothermia/Balneolales/Balneolaceae/Aliifodinibius	0	0	0	0	0	0	0	0	0	0	0	17	0	0	0	0	0	0	0	0	0	0	0	0	0	0	0	0	0	0	0	0	0	0	0	0	0	0	17	18	0	0	0
Bacteria/Bacteroidota/Rhodothermia/Balneolales/Balneolaceae/B2706-C7	0	11	0	0	0	0	0	0	0	11	14	0	0	0	0	0	0	0	0	0	0	0	0	0	0	0	0	0	0	0	0	0	0	0	0	0	0	0	0	0	0	0	0
Bacteria/Bacteroidota/Rhodothermia/Balneolales/Balneolaceae/Balneola	85	47	60	90	54	72	69	53	55	44	71	55	42	68	97	63	88	72	79	102	118	68	84	70	82	79	58	94	83	68	75	84	81	111	86	61	48	59	64	93	70	70	80
Bacteria/Bacteroidota/Rhodothermia/Balneolales/Balneolaceae/CK06-06-Mud-MAS4B-21	0	0	0	12	0	0	0	0	0	0	0	0	0	0	0	0	13	0	12	0	13	10	0	0	0	12	0	0	0	0	0	0	0	0	0	0	0	0	0	10	0	0	0
Bacteria/Bacteroidota/Rhodothermia/Balneolales/Balneolaceae/F1-37X2	28	38	10	22	47	26	0	43	15	30	31	27	0	38	18	19	12	40	0	16	22	17	18	0	19	17	18	37	27	20	0	14	11	35	28	22	0	16	0	43	12	0	17
Bacteria/Bacteroidota/Rhodothermia/Balneolales/Balneolaceae/Gracilimonas	110	79	133	87	75	122	133	86	90	91	103	61	85	92	109	51	71	88	71	101	127	83	105	89	240	86	80	118	94	63	89	97	122	135	80	94	79	139	97	114	96	73	82
Bacteria/Bacteroidota/Rhodothermia/Balneolales/Balneolaceae/MAT-CR-P4-C12	48	78	50	39	37	28	21	34	34	34	44	32	18	32	40	24	29	37	26	41	36	30	38	18	28	29	22	37	29	29	33	23	27	40	33	19	0	22	14	37	37	24	19
Bacteria/Bacteroidota/Rhodothermia/Balneolales/Balneolaceae/ML310M-34	12	12	0	15	13	0	0	14	0	0	0	34	0	40	23	24	0	26	0	12	27	20	20	0	13	21	0	34	10	27	16	0	20	19	25	15	0	10	0	26	0	0	15
Bacteria/Bacteroidota/Rhodothermia/Balneolales/Balneolaceae/Rhodohalobacter	52	164	56	82	66	67	45	72	83	87	76	67	50	140	49	90	53	115	34	48	65	67	54	57	50	52	52	60	60	134	63	65	78	79	76	68	37	71	50	126	51	44	99
Bacteria/Bacteroidota/Rhodothermia/Balneolales/Balneolaceae/Soortia	19	13	0	12	19	0	0	15	0	0	10	32	0	33	11	26	10	26	0	12	16	23	19	0	15	29	16	24	31	35	27	0	21	29	25	15	0	0	0	34	10	0	15
Bacteria/Bacteroidota/Rhodothermia/Balneolales/Balneolaceae/uncultured	638	597	523	457	610	527	413	571	373	501	504	793	318	1091	601	749	463	783	390	531	684	503	659	380	799	563	508	952	662	865	617	460	613	860	845	484	287	435	327	790	490	363	527
Bacteria/Bacteroidota/Rhodothermia/Rhodothermales/Rhodothermaceae/Longimonas	29	21	15	27	18	28	0	0	17	26	22	19	20	19	17	0	26	0	0	19	0	15	0	15	24	0	20	0	27	0	18	20	0	22	22	0	0	18	19	19	18	20	0
Bacteria/Bacteroidota/Rhodothermia/Rhodothermales/Rhodothermaceae/Rhodothermus	33	19	20	19	18	24	23	15	20	29	30	12	24	25	24	11	31	14	21	34	27	15	26	19	28	16	24	18	20	14	13	21	27	27	22	31	22	23	17	24	25	20	25
Bacteria/Bacteroidota/Rhodothermia/Rhodothermales/Rhodothermaceae/Rubricoccus	11	0	13	0	0	0	0	0	0	0	0	0	0	0	0	0	0	0	0	11	0	0	0	0	10	0	0	0	0	10	0	10	0	0	0	0	0	0	0	0	0	0	0
Bacteria/Bacteroidota/Rhodothermia/Rhodothermales/Rhodothermaceae/Rubrivirga	1722	2721	2082	1050	2371	1547	1114	2442	1031	1661	1410	927	157	1572	646	687	538	1115	411	671	1006	855	871	747	1292	1272	1183	907	1448	952	948	614	828	1113	1218	836	351	853	347	1215	800	734	1108
Bacteria/Bacteroidota/Rhodothermia/Rhodothermales/Rhodothermaceae/Salinibacter	1609	1450	1861	1433	1382	1489	1462	1353	1818	1290	1535	2588	1288	1343	1684	1191	1516	1438	2165	1693	1721	1126	1717	1339	2179	1186	1371	1387	2328	1227	1554	1521	1538	1839	1456	1505	1017	1517	1463	1473	1422	1235	1404
Bacteria/Bacteroidota/Rhodothermia/Rhodothermales/Rhodothermaceae/uncultured	35129	39062	40778	39462	33826	36572	28356	36938	37061	30067	36657	29297	37545	40052	39957	28447	35957	42825	28357	34849	37557	31962	41004	30472	43398	31913	38276	38914	38993	34314	40254	35707	34242	44980	37849	32214	24503	37990	38688	43731	35583	31789	35431
Bacteria/Bdellovibrionota/Bdellovibrionia/Bacteriovoracales/Bacteriovoracaceae/Bacteriovorax	1401	1756	1132	588	1531	1131	524	1530	785	1215	1090	284	279	520	392	429	286	481	233	281	459	285	499	274	526	318	322	441	570	454	351	426	409	561	423	262	205	372	239	421	376	215	392
Bacteria/Bdellovibrionota/Bdellovibrionia/Bacteriovoracales/Bacteriovoracaceae/Halobacteriovorax	1895	2100	1836	1022	3465	3921	2315	1800	1310	2582	1573	657	1316	3615	705	624	1287	2864	968	1579	931	765	994	1191	2000	1695	1199	2244	1840	813	1156	2828	727	1069	1061	952	508	789	559	3289	2189	2250	2449
Bacteria/Bdellovibrionota/Bdellovibrionia/Bacteriovoracales/Bacteriovoracaceae/Peredibacter	13169	13861	13634	8029	15053	12691	12265	13183	11262	11958	10676	6871	5226	11323	7245	10110	6057	9389	4657	6890	7233	5521	7437	5636	10507	7861	7187	8401	9103	9628	6972	8175	6777	10429	8726	6154	3871	6730	4112	10516	8073	6749	8127
Bacteria/Bdellovibrionota/Bdellovibrionia/Bacteriovoracales/Bacteriovoracaceae/uncultured	13023	15048	10102	5104	13862	10999	6459	13753	7258	11749	10891	3782	2689	5764	4829	3322	3565	5283	3659	4278	6474	4288	6248	4015	7260	5107	4447	5624	5847	4308	4892	4634	4644	6562	5568	4181	2724	5447	3322	5755	5087	3516	5511
Bacteria/Bdellovibrionota/Bdellovibrionia/Bdellovibrionales/Bdellovibrionaceae/Bdellovibrio	21325	21874	22295	17177	21454	21213	17639	21234	20054	19119	18659	12700	14908	20984	15659	13255	13071	18277	10255	14235	16987	13031	17767	14728	20545	15959	16247	15321	21319	14897	16709	17550	15058	20374	17591	14834	10665	16066	13499	19298	15204	14478	16600
Bacteria/Bdellovibrionota/Bdellovibrionia/Bdellovibrionales/Bdellovibrionaceae/OM27 clade	85713	102444	109897	68699	88462	90195	81058	87155	94435	79450	87282	50355	52439	80126	65341	47627	56616	76263	41859	65255	66795	55859	66586	62890	80089	67112	73068	59510	75062	57059	69751	66423	61317	79307	67919	61032	41305	65810	50805	80555	59945	66023	70199
Bacteria/Bdellovibrionota/Bdellovibrionia/Bdellovibrionales/Bdellovibrionaceae/uncultured	38	39	50	35	54	61	51	43	76	39	34	32	49	42	58	43	49	60	38	48	35	35	51	53	76	33	53	41	49	52	60	46	56	64	54	33	32	58	42	39	49	34	39
Bacteria/Bdellovibrionota/Oligoflexia/Oligoflexales/Oligoflexaceae/Oligoflexus	3312	2964	2633	1357	3580	2567	1977	3017	2524	2753	2488	1325	1227	1905	1716	1450	1288	1726	875	1320	1921	1224	2010	1130	2037	1392	1436	1480	2134	1580	2037	1570	2087	2164	1991	1066	813	1797	1188	1580	1464	1105	1430
Bacteria/Bdellovibrionota/Oligoflexia/Oligoflexales/Oligoflexaceae/Pseudobacteriovorax	470	396	343	182	413	293	306	344	281	340	316	154	122	195	190	155	153	214	123	213	260	156	264	151	251	165	195	208	240	199	218	177	241	271	210	149	115	167	131	188	193	175	161
Bacteria/Bdellovibrionota/Oligoflexia/Oligoflexales/Oligoflexaceae/uncultured	38527	34636	32804	18964	41740	33262	26510	33725	34180	31656	28379	16190	17099	22340	19743	17107	15466	22110	12465	16859	23539	15743	25166	16924	26277	18481	19757	19452	25183	19869	22567	22766	23457	25732	23470	15940	12157	22787	16984	21472	19636	16803	19596
Bacteria/Bdellovibrionota/Oligoflexia/Silvanigrellales/Silvanigrellaceae/Candidatus Turbabacter	37	29	32	20	24	51	0	34	28	31	32	0	25	0	18	0	0	38	0	0	34	23	0	0	72	0	20	27	0	0	0	0	0	0	0	0	0	0	18	18	0	0	0
Bacteria/Bdellovibrionota/Oligoflexia/Silvanigrellales/Silvanigrellaceae/Silvanigrella	1185	1411	1171	1188	1875	902	861	2202	1801	1262	1167	676	660	1012	589	804	524	874	349	471	685	593	689	522	865	669	734	840	993	895	769	611	668	892	1396	624	329	551	457	945	538	507	665
Bacteria/Bdellovibrionota/Oligoflexia/Silvanigrellales/Silvanigrellaceae/uncultured	761	739	826	576	944	832	899	911	836	805	720	510	451	634	495	506	383	665	418	381	769	420	654	382	788	486	510	692	618	697	600	503	626	751	979	355	290	619	401	654	628	307	448
Bacteria/Caldatribacteriota/Caldatribacteriia/Caldatribacteriales/Caldatribacteriaceae/Candidatus Caldatribacterium	128	83	100	100	69	109	88	83	100	87	109	76	81	103	109	85	92	116	72	103	108	75	83	94	111	67	79	90	97	106	96	115	102	96	87	73	72	80	82	96	88	86	86
Bacteria/Caldisericota/Caldisericia/Caldisericales/Caldisericaceae/Caldisericum	173	124	150	121	138	165	161	131	139	140	153	104	109	144	149	95	108	123	98	155	170	126	181	92	189	122	107	141	133	125	111	127	122	163	126	107	78	142	115	139	119	102	121
Bacteria/Calditrichota/Calditrichia/Calditrichales/Calditrichaceae/Caldithrix	66560	57067	68946	68372	56479	66721	61124	58120	57342	48953	59684	50820	48252	64334	71096	46360	61103	68006	51787	65103	80150	58038	80493	57354	78285	57297	59123	68707	64739	56859	70724	68032	63504	89122	71333	55633	46076	75280	56810	69408	70726	49029	67132
Bacteria/Calditrichota/Calditrichia/Calditrichales/Calditrichaceae/Calorithrix	15227	11639	13024	16994	12958	14263	13128	12196	10453	11353	11008	12169	10398	15464	16168	12021	14420	16866	10834	14316	21211	14216	19482	12856	19773	15069	16070	17840	16604	15253	18493	15215	15687	21580	18495	13586	10985	16726	13520	17286	17519	11644	16664
Bacteria/Calditrichota/Calditrichia/Calditrichales/Calditrichaceae/JdFR-76	2302	1542	1999	2278	1905	2370	2008	1709	1958	1565	2255	1335	2036	2003	2423	1526	2070	2065	2170	2426	2689	1801	2488	1994	2267	1803	1894	2141	1869	1807	2470	2682	2035	3119	2178	1791	1632	2406	2065	2063	2242	1752	2273
Bacteria/Calditrichota/Calditrichia/Calditrichales/Calditrichaceae/SM23-31	7916	6425	7380	5266	6204	8066	6877	6748	5548	6133	6604	3546	4224	5455	6075	3611	4140	5421	4144	5141	7481	4216	5739	4777	8648	4639	4475	5490	5084	4521	5457	5521	6162	7169	5642	3918	4355	6947	4100	4824	6044	3362	5726
Bacteria/Campylobacterota/Campylobacteria/Campylobacterales/Arcobacteraceae/Arcobacter	401	444	441	6639	1092	1183	4099	4679	5235	1862	2083	5883	1387	3563	2381	8206	8015	2575	37791	8715	2797	9479	6863	6233	5061	4911	4955	8703	1827	6469	2385	2044	1719	8773	13758	9792	10479	4864	6748	6654	5861	5907	5236
Bacteria/Campylobacterota/Campylobacteria/Campylobacterales/Arcobacteraceae/Halarcobacter	1104	1619	1535	3180	1364	1433	1657	2083	2318	1828	3096	1683	906	1360	1234	2054	2062	1075	2892	1503	656	1469	1890	1451	1628	1289	1291	2033	817	1854	892	889	836	1942	2152	2007	1058	1675	1598	2494	1396	1560	1514
Bacteria/Campylobacterota/Campylobacteria/Campylobacterales/Arcobacteraceae/Malaciobacter	95	108	199	1781	305	223	1487	1034	1246	444	716	1197	527	641	549	1504	1504	619	2171	935	476	1316	1149	1231	934	1127	949	1371	430	1088	651	569	512	1388	1685	1312	941	1059	1373	1339	923	1155	1009
Bacteria/Campylobacterota/Campylobacteria/Campylobacterales/Arcobacteraceae/Poseidonibacter	0	30	0	1207	90	76	293	254	426	128	166	832	160	335	298	1295	1047	173	863	546	140	435	569	473	396	402	405	393	197	690	183	300	215	964	715	462	609	470	616	494	410	422	465
Bacteria/Campylobacterota/Campylobacteria/Campylobacterales/Arcobacteraceae/Pseudarcobacter	7266	9799	7902	441075	68343	48916	260648	371308	285501	100023	127228	360687	89948	149720	111818	404423	370252	122644	440320	181189	72141	291551	306192	261730	220079	241090	238847	286595	74866	302967	103549	89356	87855	305862	359892	288600	177676	268607	336042	296495	217671	238472	224223
Bacteria/Campylobacterota/Campylobacteria/Campylobacterales/Arcobacteraceae/uncultured	7556	9413	8375	264428	44995	31690	165944	197948	158737	62818	77779	209430	53984	103175	67860	241265	203164	89743	296376	114356	48998	175632	192222	160199	150269	157508	155227	215621	53874	196063	74280	59131	61401	186524	250522	194554	98677	159828	194374	202824	152463	154166	146880
Bacteria/Campylobacterota/Campylobacteria/Campylobacterales/Campylobacteraceae/Campylobacter	614	460	655	723	502	594	1193	639	603	566	616	539	488	565	707	525	677	635	760	729	702	648	734	659	1006	659	563	773	504	647	674	647	580	894	764	579	773	684	685	686	753	541	662
Bacteria/Campylobacterota/Campylobacteria/Campylobacterales/Helicobacteraceae/Helicobacter	866	1203	830	680	881	845	757	930	819	1037	1171	432	385	458	384	434	548	418	581	474	426	419	621	499	687	467	403	522	439	536	385	716	387	614	617	528	1243	655	796	578	622	432	502
Bacteria/Campylobacterota/Campylobacteria/Campylobacterales/Helicobacteraceae/uncultured	361	294	330	308	263	351	305	324	332	305	300	189	170	206	251	194	275	208	310	274	276	244	479	244	451	263	258	320	209	220	213	212	216	311	281	257	267	273	310	314	316	225	289
Bacteria/Campylobacterota/Campylobacteria/Campylobacterales/Hydrogenimonadaceae/Hydrogenimonas	33	20	23	28	11	26	45	18	28	18	14	24	22	33	27	23	28	23	33	35	46	28	36	23	40	30	26	24	32	23	30	38	26	37	39	15	69	27	36	32	27	25	24
Bacteria/Campylobacterota/Campylobacteria/Campylobacterales/Nitratiruptoraceae/Nitratiruptor	282	248	351	435	241	234	413	258	426	235	163	429	438	348	240	357	358	549	244	289	497	311	372	363	637	396	488	316	458	493	392	403	401	561	467	330	301	407	443	368	376	281	413
Bacteria/Campylobacterota/Campylobacteria/Campylobacterales/Sulfurimonadaceae/Sulfuricurvum	666	637	1015	3764	825	973	2953	889	1046	955	1350	3629	2202	3622	4229	4302	3230	3973	4316	5211	4864	2992	4490	4869	4730	4446	3217	4022	3520	3661	4392	4109	4810	7899	4228	3491	9472	4829	3126	4038	4872	3395	4020
Bacteria/Campylobacterota/Campylobacteria/Campylobacterales/Sulfurimonadaceae/Sulfurimonas	24472	20697	37788	54031	21106	16650	123062	26481	17522	36717	26778	56469	27281	76061	74537	77700	42145	73654	46725	82588	117845	54754	90400	83061	123922	97794	63914	89827	71351	61532	72104	64827	82081	151988	95475	61306	132242	79263	56228	74688	95066	48706	79409
Bacteria/Campylobacterota/Campylobacteria/Campylobacterales/Sulfurimonadaceae/Thiovulum	448	431	1238	1252	362	325	7815	511	892	499	531	1024	710	1111	1088	1123	1054	1520	1547	1059	991	1007	1404	1295	1761	1417	950	1592	836	1038	1327	1351	1129	1782	2046	968	1279	1085	1000	1385	1540	740	1329
Bacteria/Campylobacterota/Campylobacteria/Campylobacterales/Sulfurospirillaceae/Sulfurospirillum	422	327	408	599	288	266	711	442	446	379	397	421	285	418	528	480	531	329	678	667	502	392	691	553	597	441	422	536	326	424	366	457	404	641	563	518	598	483	507	618	455	488	486
Bacteria/Campylobacterota/Campylobacteria/Campylobacterales/Sulfurovaceae/Nitratifractor	471	409	435	661	476	468	619	595	456	470	513	479	293	477	526	463	582	486	771	734	506	566	685	510	671	560	491	668	468	506	476	478	469	760	687	597	708	567	527	664	565	563	539
Bacteria/Campylobacterota/Campylobacteria/Campylobacterales/Sulfurovaceae/Sulfurovum	11690	9077	18772	23500	11950	8838	38772	12209	20475	11010	13654	25576	49107	26910	34187	28123	34446	33618	30312	44562	33896	25282	35202	45650	41034	37937	27962	26469	31573	25481	35903	60254	43702	49814	37944	34911	199902	59689	74903	30698	55528	29952	34045
Bacteria/Campylobacterota/Campylobacteria/Campylobacterales/Thioreductoraceae/Thioreductor	38	32	33	24	29	35	12	28	32	30	26	0	13	11	24	18	14	19	12	20	21	18	32	14	40	22	17	32	22	18	23	13	13	31	24	18	15	21	13	28	22	19	22
Bacteria/Campylobacterota/Campylobacteria/Nautiliales/Nautiliaceae/Caminibacter	165	95	109	107	80	152	61	121	69	91	97	56	68	83	99	47	64	76	71	79	83	69	87	84	110	58	60	69	87	55	82	64	58	100	66	73	49	83	69	107	75	50	72
Bacteria/Campylobacterota/Campylobacteria/Nautiliales/Nautiliaceae/uncultured	57	44	54	21	41	56	42	33	51	28	44	18	14	28	25	13	19	11	17	25	32	20	22	24	36	26	13	29	30	18	31	24	29	23	23	19	18	19	19	25	12	19	29
Bacteria/Campylobacterota/Desulfurellia/Desulfurellales/Desulfurellaceae/Desulfurella	50	39	34	38	24	51	26	36	27	37	28	18	16	35	35	21	29	25	25	28	39	16	31	22	35	15	26	36	30	23	31	26	21	49	41	30	23	32	21	20	39	21	43
Bacteria/Campylobacterota/Desulfurellia/Desulfurellales/Hippeaceae/Hippea	132	108	129	93	113	120	136	104	115	94	132	76	96	97	143	80	128	120	120	109	142	101	172	121	210	91	119	128	121	90	111	132	107	152	87	106	95	144	149	141	140	75	94
Bacteria/Chloroflexi/Anaerolineae/Anaerolineales/Anaerolineaceae/ADurb.Bin120	750	723	666	770	677	747	606	601	699	746	857	356	509	434	779	405	548	514	614	762	643	449	702	593	788	504	625	483	542	463	601	774	728	602	555	490	454	789	749	659	626	655	592
Bacteria/Chloroflexi/Anaerolineae/Anaerolineales/Anaerolineaceae/Anaerolinea	2508	1847	2406	2031	2366	2409	2446	1836	2700	2142	2347	1377	1816	1554	2470	1407	2007	1937	1805	2453	2468	1599	2660	2203	3100	2168	2057	1581	1874	1731	2098	2849	2732	2206	2016	1650	1786	3016	3043	2206	2380	2367	2245
Bacteria/Chloroflexi/Anaerolineae/Anaerolineales/Anaerolineaceae/Anaerolineaceae UCG-001	1475	1125	1240	1133	1339	1383	1117	1042	1474	1247	1385	816	1236	996	1527	829	1193	1032	1083	1645	1407	912	1470	1239	1505	1084	1179	902	1181	1017	1408	1740	1751	1383	1192	940	967	1503	1606	1331	1191	1524	1248
Bacteria/Chloroflexi/Anaerolineae/Anaerolineales/Anaerolineaceae/Bellilinea	70	57	65	55	75	72	67	63	63	70	70	54	62	65	65	35	58	52	36	89	84	35	90	54	75	83	66	38	36	40	55	90	71	87	54	46	56	91	73	59	66	48	67
Bacteria/Chloroflexi/Anaerolineae/Anaerolineales/Anaerolineaceae/Flexilinea	914	652	777	748	815	777	895	622	999	679	690	541	774	584	916	659	832	715	670	853	963	601	944	750	957	646	773	635	761	691	917	1097	972	975	836	548	774	1106	965	832	805	777	824
Bacteria/Chloroflexi/Anaerolineae/Anaerolineales/Anaerolineaceae/GWD2-49-16	8251	6683	9004	8816	8504	8440	9784	6571	10003	6856	8099	6425	8850	7384	11693	6770	9268	8301	8612	11084	10184	7535	11965	9361	9745	8577	8637	7750	8791	8236	12077	12645	10786	11695	9691	7665	8303	12903	12585	10323	10209	9949	9441
Bacteria/Chloroflexi/Anaerolineae/Anaerolineales/Anaerolineaceae/Leptolinea	22967	16332	18184	17508	21974	20875	17958	16655	23121	19317	19142	12522	14765	12636	20369	13488	15317	15919	14628	21498	19108	12260	22900	19178	24802	16377	18515	12034	17245	15542	18123	26656	24381	17388	17259	14574	14632	25415	25719	18456	19014	20893	18317
Bacteria/Chloroflexi/Anaerolineae/Anaerolineales/Anaerolineaceae/Levilinea	893	909	1332	1122	999	1354	1491	793	1369	1079	1094	719	1003	884	1590	759	1216	940	1076	1486	1634	931	1331	1249	1545	1079	1197	965	1015	784	1086	1591	1389	1055	955	960	992	1892	1852	1247	1222	1303	1311
Bacteria/Chloroflexi/Anaerolineae/Anaerolineales/Anaerolineaceae/Longilinea	1841	1305	1549	1449	1494	1739	1530	1155	1833	1469	1684	909	1369	1071	1993	976	1377	1163	1564	2047	1734	1077	2001	1502	1840	1355	1382	1275	1260	1097	1568	2001	1920	1608	1302	1337	1135	1784	1886	1569	1548	1711	1451
Bacteria/Chloroflexi/Anaerolineae/Anaerolineales/Anaerolineaceae/Ornatilinea	535	391	588	506	509	573	673	376	606	451	536	316	452	372	688	378	507	457	530	624	577	373	656	566	860	538	481	324	405	375	491	736	709	502	486	361	498	843	912	548	571	545	525
Bacteria/Chloroflexi/Anaerolineae/Anaerolineales/Anaerolineaceae/Pelolinea	2401	1748	2415	2085	2129	2331	2435	1615	2690	2018	2208	1531	2020	1664	2806	1541	1970	1945	2034	2760	2591	1720	2728	2136	2612	2038	2071	1893	2034	1790	2465	2801	2715	2621	2128	1811	1937	3215	3049	2322	2423	2376	2189
Bacteria/Chloroflexi/Anaerolineae/Anaerolineales/Anaerolineaceae/RBG-16-58-14	690	641	765	532	627	678	561	549	622	577	642	345	400	446	605	359	513	422	420	545	695	359	566	479	848	417	478	408	465	399	442	663	562	565	490	452	394	685	625	514	620	451	523
Bacteria/Chloroflexi/Anaerolineae/Anaerolineales/Anaerolineaceae/Thermanaerothrix	164	119	174	120	136	184	113	110	135	95	145	87	118	143	139	92	95	173	71	112	114	84	122	117	147	103	107	131	146	100	154	114	102	166	122	95	60	109	93	144	107	98	116
Bacteria/Chloroflexi/Anaerolineae/Anaerolineales/Anaerolineaceae/Thermomarinilinea	2934	2365	4017	3920	2417	3165	6250	2305	3087	2479	2846	2378	2304	3140	4282	2378	2965	3432	2843	3704	5150	3007	4231	3226	8948	4112	3266	3591	3311	2965	3669	4410	4776	4510	3926	2699	3378	5656	4768	3716	4120	3090	3520
Bacteria/Chloroflexi/Anaerolineae/Anaerolineales/Anaerolineaceae/uncultured	416133	304487	359031	321070	381640	406393	347411	313280	381129	342682	362970	228133	275522	264470	375416	235377	285528	294770	259141	370418	388909	249451	402608	319370	541151	315173	312885	267157	305424	279965	333778	450290	436321	374230	332297	258213	266282	457094	406444	343519	352556	344345	349133
Bacteria/Chloroflexi/Anaerolineae/Anaerolineales/Anaerolineaceae/UTCFX1	1858	1631	1917	1559	1703	1850	1666	1446	1588	1641	2238	946	1068	1313	1664	904	1245	1268	1270	1767	1775	1163	1656	1323	2518	1215	1138	1218	1259	1118	1399	1813	1633	1671	1359	1145	1069	1821	1558	1494	1422	1394	1424
Bacteria/Chloroflexi/Anaerolineae/Ardenticatenales/Ardenticatenaceae/Ardenticatena	0	14	17	16	0	22	0	0	16	22	28	11	0	0	15	13	12	0	0	15	0	12	14	0	18	0	0	0	0	0	12	0	11	14	16	11	11	14	11	21	20	0	0
Bacteria/Chloroflexi/Anaerolineae/Ardenticatenales/Ardenticatenaceae/uncultured	2908	2667	2364	1651	2657	1837	2012	2577	2491	2794	2496	1705	1463	1903	1427	1479	1203	1784	751	1280	2433	1562	2380	1154	1914	1564	1347	1804	1994	1613	1619	1469	1628	2325	2123	1369	1231	2445	1270	1786	1915	1149	1488
Bacteria/Chloroflexi/Anaerolineae/Caldilineales/Caldilineaceae/Caldilinea	2286	1586	1773	1099	2045	1232	1618	1542	3414	1844	858	1291	1745	897	1342	1182	1545	1433	655	1071	1310	840	1956	2058	1952	1184	1992	834	1588	1548	1269	2544	1976	1248	1465	1260	1480	1884	2306	1415	1405	2055	1546
Bacteria/Chloroflexi/Anaerolineae/Caldilineales/Caldilineaceae/Litorilinea	1764	1353	1230	715	1581	1105	1163	1254	2197	1506	727	851	1183	648	853	871	896	1068	513	667	888	633	1165	1190	1331	737	1323	595	1252	1108	831	1586	1381	923	936	823	799	1304	1489	1001	867	1218	948
Bacteria/Chloroflexi/Anaerolineae/Caldilineales/Caldilineaceae/uncultured	298739	197556	212034	121098	259282	161223	210804	189957	392427	237065	98158	144924	190940	103202	172796	142741	171152	164530	86247	122204	149000	100983	215695	221662	238851	141747	239685	94278	201877	170319	146273	260964	234592	148860	152683	144905	148840	225762	274587	158709	154481	251962	179841
Bacteria/Chloroflexi/Anaerolineae/SBR1031/A4b/OLB13	16850	16452	19746	16306	17648	24897	17686	12898	15092	14897	22582	7981	12649	12862	16489	9178	11175	13285	13058	17140	21183	10360	14984	11394	33689	14413	10716	13087	12042	9778	12787	18292	17044	18123	13268	10013	12163	20140	17108	14374	14649	12466	14059
Bacteria/Chloroflexi/Anaerolineae/SBR1031/A4b/OLB15	58231	43410	48626	33335	51686	46709	40885	41705	59872	48972	54426	26314	35059	30080	37893	27519	37379	31511	30621	39637	45336	27143	43556	40486	57587	36201	38000	27918	32418	32940	40425	53100	56285	42333	37835	28365	29067	49707	48119	36340	38655	38983	40169
Bacteria/Chloroflexi/Anaerolineae/Thermoflexales/Thermoflexaceae/Thermoflexus	1030	836	845	653	859	889	631	719	928	769	835	503	644	612	768	484	551	650	538	871	733	514	827	665	799	522	680	556	689	591	661	805	841	741	667	530	470	726	671	712	628	740	614
Bacteria/Chloroflexi/Chloroflexia/Chloroflexales/Chloroflexaceae/Candidatus Chloroploca	0	0	16	15	0	17	0	0	17	0	12	0	14	15	0	10	0	16	12	11	17	0	10	0	0	0	0	0	0	0	13	13	0	12	0	0	0	15	0	0	0	0	11
Bacteria/Chloroflexi/Chloroflexia/Chloroflexales/Chloroflexaceae/Candidatus Chlorothrix	262	179	227	200	228	248	203	216	304	182	218	144	187	170	192	168	196	170	174	177	229	170	198	164	245	154	184	167	186	181	176	224	214	253	193	155	154	194	249	178	158	159	186
Bacteria/Chloroflexi/Chloroflexia/Chloroflexales/Chloroflexaceae/Chloroflexus	51	38	43	193	75	57	111	137	133	77	82	138	65	96	91	148	163	53	221	125	75	139	134	112	89	97	124	75	58	152	75	56	88	126	128	138	89	106	134	133	104	119	117
Bacteria/Chloroflexi/Chloroflexia/Chloroflexales/Chloroflexaceae/Chloronema	16	13	17	0	14	26	0	19	15	18	23	10	15	0	11	16	0	21	10	17	19	0	23	20	0	11	19	0	11	20	19	19	25	0	15	0	0	32	12	29	23	14	21
Bacteria/Chloroflexi/Chloroflexia/Chloroflexales/Chloroflexaceae/FFCH7168	36	20	32	21	31	29	25	19	37	28	15	21	25	22	31	20	41	21	13	31	30	20	27	20	28	22	33	14	21	17	23	24	27	28	32	22	17	28	26	18	17	18	20
Bacteria/Chloroflexi/Chloroflexia/Chloroflexales/Herpetosiphonaceae/Herpetosiphon	40	29	46	25	30	35	35	38	29	34	32	16	24	26	37	23	25	30	23	27	31	25	23	20	43	24	22	24	33	31	27	26	30	31	20	23	16	33	34	40	35	23	40
Bacteria/Chloroflexi/Chloroflexia/Chloroflexales/Roseiflexaceae/Roseiflexus	41	22	35	34	34	34	30	29	24	23	25	24	26	25	23	19	25	36	16	36	36	17	31	21	31	38	34	24	23	29	36	32	38	37	32	30	26	22	14	37	29	31	18
Bacteria/Chloroflexi/Chloroflexia/Chloroflexales/Roseiflexaceae/uncultured	681	894	893	418	836	913	414	698	1136	751	1361	202	259	299	367	245	314	267	556	331	327	208	293	276	355	277	278	249	308	236	277	347	409	383	288	238	173	404	289	341	276	319	250
Bacteria/Chloroflexi/Chloroflexia/Thermobaculales/Thermobaculaceae/Thermobaculum	231	226	283	184	200	158	157	185	297	205	201	153	136	128	171	119	137	172	112	189	129	131	172	161	183	125	160	117	202	165	162	236	210	166	166	192	97	149	179	182	145	255	146
Bacteria/Chloroflexi/Chloroflexia/Thermomicrobiales/Thermomicrobiaceae/Nitrolancea	289	183	187	225	223	191	218	174	224	209	228	165	153	177	191	138	199	201	210	208	254	196	274	191	261	197	225	232	184	154	225	180	196	324	197	212	113	211	173	198	257	215	194
Bacteria/Chloroflexi/Chloroflexia/Thermomicrobiales/Thermomicrobiaceae/Sphaerobacter	0	0	24	0	0	0	0	0	0	0	0	0	32	0	0	0	0	0	0	0	0	0	0	0	0	0	0	0	0	0	0	0	44	0	0	0	0	0	0	0	0	0	0
Bacteria/Chloroflexi/Chloroflexia/Thermomicrobiales/Thermomicrobiaceae/Thermomicrobium	0	0	0	0	0	0	0	0	0	0	0	0	0	0	0	0	0	0	0	0	0	0	14	0	0	0	0	0	0	0	0	0	0	0	0	0	0	0	0	0	0	0	0
Bacteria/Chloroflexi/Chloroflexia/Thermomicrobiales/Thermomicrobiaceae/Thermorudis	36	24	16	0	33	17	0	0	22	23	23	22	24	13	0	0	13	11	12	21	12	0	20	15	29	17	25	12	10	12	0	15	40	23	18	16	11	0	0	15	15	28	13
Bacteria/Chloroflexi/Dehalococcoidia/Dehalococcoidales/Dehalococcoidaceae/Dehalococcoides	694	468	689	619	528	732	716	479	445	426	446	390	387	512	618	333	542	554	466	613	756	535	601	460	954	462	456	570	573	466	619	552	626	791	644	437	419	644	414	520	588	465	596
Bacteria/Chloroflexi/Dehalococcoidia/Dehalococcoidales/Dehalococcoidaceae/Dehalogenimonas	4748	3307	4228	5433	3509	5109	5948	3708	2847	3436	3540	4147	3433	5607	5839	3676	4321	5574	4162	5502	7079	4996	7395	3871	8644	5148	5342	6680	5966	4535	5263	5318	5133	7166	6016	5000	4598	6348	4445	6054	6423	3888	5617
Bacteria/Chloroflexi/Dehalococcoidia/Dehalococcoidales/Dehalococcoidales Incertae Sedis/Dehalobium	607	395	491	591	360	675	348	364	241	418	415	370	284	547	573	380	345	595	345	481	898	446	691	381	900	525	487	630	615	444	438	512	462	711	545	429	453	606	481	564	568	430	539
Bacteria/Chloroflexi/Dehalococcoidia/GIF9/AB-539-J10/Dsc1	0	0	0	0	0	0	0	0	0	0	0	0	0	0	0	0	0	0	0	578	0	0	0	807	527	476	892	0	0	0	0	0	0	433	0	1338	0	0	0	712	0	555	590
Bacteria/Chloroflexi/Dehalococcoidia/GIF9/AB-539-J10/SCGC-AB-539-J10	3076	2197	2768	3172	2434	3323	3414	2252	2255	2212	2224	2553	2068	3323	3427	2489	2414	3466	2113	2656	4341	2936	4416	1795	4241	2672	2433	3676	3472	2877	3304	3253	3400	3905	3725	1635	3003	4393	2777	3100	3703	2053	2740
Bacteria/Chloroflexi/Ktedonobacteria/Ktedonobacterales/Ktedonobacteraceae/1921-2	0	0	0	0	0	0	0	0	0	0	0	0	0	0	0	0	16	0	0	0	0	0	11	0	0	0	0	0	0	13	0	0	0	13	0	0	0	0	0	0	0	0	0
Bacteria/Chloroflexi/Ktedonobacteria/Ktedonobacterales/Ktedonobacteraceae/1921-3	381	276	368	377	329	418	438	347	471	280	296	372	393	346	318	312	405	375	240	311	437	321	404	376	565	371	357	311	319	349	448	373	356	473	442	297	317	359	309	351	404	286	409
Bacteria/Chloroflexi/Ktedonobacteria/Ktedonobacterales/Ktedonobacteraceae/1959-1	13	13	11	0	0	0	13	12	0	0	0	0	0	0	0	0	10	10	0	11	0	0	0	0	0	0	0	0	0	0	0	15	0	10	0	0	0	10	0	0	0	0	0
Bacteria/Chloroflexi/Ktedonobacteria/Ktedonobacterales/Ktedonobacteraceae/FCPS473	66	46	79	46	79	52	67	60	68	41	51	49	40	42	56	35	42	41	23	40	39	36	37	55	109	29	54	30	56	46	46	53	71	59	52	35	40	47	42	64	46	35	38
Bacteria/Chloroflexi/Ktedonobacteria/Ktedonobacterales/Ktedonobacteraceae/G12-WMSP1	15	13	11	14	23	13	0	10	18	16	11	13	21	0	18	16	17	0	14	30	0	11	20	26	18	0	15	12	16	14	15	22	12	13	16	14	18	11	0	15	11	16	10
Bacteria/Chloroflexi/Ktedonobacteria/Ktedonobacterales/Ktedonobacteraceae/HSB OF53-F07	33	32	21	47	42	35	32	29	58	39	42	39	53	30	27	34	42	36	21	46	38	40	43	68	50	43	53	33	32	48	33	66	56	46	54	23	49	39	53	42	54	38	53
Bacteria/Chloroflexi/Ktedonobacteria/Ktedonobacterales/Ktedonobacteraceae/JG30a-KF-32	29	22	20	12	17	25	25	15	14	0	15	0	17	23	16	15	22	15	13	16	16	13	0	12	28	0	22	14	13	22	11	15	19	12	12	14	13	16	18	12	16	17	21
Bacteria/Chloroflexi/Ktedonobacteria/Ktedonobacterales/Ktedonobacteraceae/Ktedonobacter	31	25	16	17	18	19	15	20	16	12	24	0	14	19	21	21	0	19	16	27	17	11	28	0	24	16	13	23	16	16	22	14	27	15	13	12	15	16	12	15	13	21	18
Bacteria/Chloroflexi/Ktedonobacteria/Ktedonobacterales/Ktedonobacteraceae/Thermogemmatispora	19	0	15	0	12	11	12	0	12	11	12	0	0	10	14	0	0	0	0	0	0	0	0	10	12	0	0	11	14	0	0	0	0	0	0	0	0	11	10	13	0	0	13
Bacteria/Chloroflexi/Ktedonobacteria/Ktedonobacterales/Ktedonobacteraceae/Thermosporothrix	45	47	49	48	67	52	45	45	42	45	56	29	31	55	49	27	44	49	32	27	30	37	50	55	74	36	33	34	39	29	32	51	46	45	35	21	27	36	52	53	33	29	55
Bacteria/Chloroflexi/Ktedonobacteria/Ktedonobacterales/Ktedonobacteraceae/uncultured	1099	880	914	1066	970	1012	1104	861	781	966	1093	745	653	1032	1197	603	793	936	709	1115	1155	784	1093	863	1265	869	834	1020	1312	881	1070	969	993	1196	1163	881	608	787	677	1176	912	1034	1003
Bacteria/Chrysiogenetota/Chrysiogenetes/Chrysiogenales/Chrysiogenaceae/Chrysiogenes	0	0	11	0	0	12	0	0	17	0	10	0	15	0	0	0	14	0	10	0	0	0	0	0	15	0	0	10	0	0	11	12	11	0	0	0	10	11	0	12	15	0	0
Bacteria/Chrysiogenetota/Chrysiogenetes/Chrysiogenales/Chrysiogenaceae/Desulfurispira	0	0	0	0	0	0	0	0	0	0	0	0	0	0	0	0	0	0	0	0	0	0	0	0	0	0	0	0	0	0	0	0	0	13	0	0	0	0	0	0	0	0	0
Bacteria/Chrysiogenetota/Chrysiogenetes/Chrysiogenales/Chrysiogenaceae/Desulfurispirillum	28	24	25	26	14	19	11	17	14	18	24	0	11	14	0	0	15	14	0	11	14	10	12	0	13	16	11	12	19	13	11	11	0	0	19	10	0	12	0	18	13	14	14
Bacteria/Cloacimonadota/Cloacimonadia/Cloacimonadales/Cloacimonadaceae/C-2	0	0	29	0	0	0	0	0	0	0	0	0	0	0	0	0	0	0	0	0	0	0	0	0	0	0	0	0	0	0	0	0	0	0	0	0	0	0	0	0	0	0	0
Bacteria/Cloacimonadota/Cloacimonadia/Cloacimonadales/Cloacimonadaceae/Candidatus Cloacimonas	93	69	63	83	60	73	81	68	65	90	114	36	67	72	103	51	61	65	87	63	90	44	63	84	201	77	53	80	57	80	66	113	87	81	70	66	40	83	65	91	63	60	103
Bacteria/Cloacimonadota/Cloacimonadia/Cloacimonadales/Cloacimonadaceae/LNR A2-18	70	36	46	31	73	55	29	56	15	101	109	0	0	0	18	0	24	28	18	17	26	19	0	0	63	0	0	27	26	0	39	0	26	27	35	0	0	0	0	0	18	16	40
Bacteria/Cloacimonadota/Cloacimonadia/Cloacimonadales/Cloacimonadaceae/W5	0	22	23	0	0	24	27	31	0	0	49	0	0	0	0	0	0	0	0	21	0	0	61	0	172	0	0	0	0	0	0	0	64	0	0	0	25	0	78	0	0	0	0
Bacteria/Coprothermobacterota/Coprothermobacteria/Coprothermobacterales/Coprothermobacteraceae/Coprothermobacter	122	149	107	83	100	89	64	70	90	101	76	69	70	67	99	68	78	84	55	88	105	70	101	73	137	66	89	71	57	81	61	100	88	75	66	52	49	78	68	116	73	91	100
Bacteria/Cyanobacteria/Cyanobacteriia/Cyanobacteriales/Chamaesiphonaceae/Chamaesiphon PCC-6605	111	107	81	0	84	82	27	63	55	87	47	28	0	0	0	22	0	32	0	0	65	0	29	26	122	46	37	41	0	0	21	31	52	25	29	0	0	26	20	30	38	0	23
Bacteria/Cyanobacteria/Cyanobacteriia/Cyanobacteriales/Chroococcidiopsaceae/Aliterella	154	145	167	72	112	148	84	141	115	141	129	54	60	92	66	61	64	85	52	92	91	56	69	65	169	87	75	71	76	61	67	110	144	79	97	47	75	127	74	50	70	57	68
Bacteria/Cyanobacteria/Cyanobacteriia/Cyanobacteriales/Chroococcidiopsaceae/Chlorogloea SAG 10.99	0	0	0	17	0	14	0	0	16	0	0	0	0	0	0	0	0	0	0	17	0	0	14	0	0	0	0	0	0	0	20	19	15	0	0	15	0	14	15	0	0	0	0
Bacteria/Cyanobacteria/Cyanobacteriia/Cyanobacteriales/Chroococcidiopsaceae/Chroococcidiopsis CC1	0	0	0	20	0	15	15	0	43	14	0	19	22	0	0	29	26	0	0	14	15	0	0	19	25	0	0	0	0	19	0	19	0	15	13	0	28	0	15	23	0	0	0
Bacteria/Cyanobacteria/Cyanobacteriia/Cyanobacteriales/Chroococcidiopsaceae/Chroococcidiopsis PCC 7203	38	139	41	31	42	43	26	37	46	79	34	17	0	31	26	28	11	60	21	20	32	25	33	0	31	28	24	19	30	51	29	30	41	35	34	22	15	36	13	45	25	18	36
Bacteria/Cyanobacteria/Cyanobacteriia/Cyanobacteriales/Chroococcidiopsaceae/Chroococcidiopsis SAG 2023	20	26	25	0	27	34	17	22	21	18	16	16	0	0	20	0	0	0	0	14	23	0	14	13	27	0	16	0	0	19	18	26	21	14	0	0	0	23	16	0	16	0	20
Bacteria/Cyanobacteria/Cyanobacteriia/Cyanobacteriales/Chroococcidiopsaceae/Crinalium SAG 22.89	15	26	21	0	23	22	14	0	14	0	0	0	0	0	0	0	0	0	0	0	15	0	0	0	0	0	0	0	0	0	0	14	0	0	0	0	0	0	12	0	0	0	0
Bacteria/Cyanobacteria/Cyanobacteriia/Cyanobacteriales/Chroococcidiopsaceae/Gloeocapsa PCC-7428	19	17	20	14	16	13	0	14	18	13	0	0	0	0	0	0	12	0	0	0	0	0	0	0	14	0	0	0	16	13	0	15	0	12	12	0	0	16	11	0	0	0	0
Bacteria/Cyanobacteria/Cyanobacteriia/Cyanobacteriales/Chroococcidiopsaceae/Myxosarcina SAG 30.84	62	54	48	17	46	57	50	36	62	45	56	25	26	38	38	20	0	31	22	21	58	13	22	24	82	28	20	22	22	19	19	33	63	22	25	13	23	30	25	25	26	13	23
Bacteria/Cyanobacteria/Cyanobacteriia/Cyanobacteriales/Chroococcidiopsaceae/uncultured	529	470	445	252	395	495	364	391	384	412	389	191	220	292	325	196	223	344	198	278	432	218	326	320	481	283	255	274	352	265	333	358	309	406	289	188	189	303	280	260	273	216	281
Bacteria/Cyanobacteria/Cyanobacteriia/Cyanobacteriales/Coleofasciculaceae/Caldora VP642b	34	31	18	17	30	28	12	23	0	25	20	14	0	19	18	13	13	19	19	12	22	25	30	31	15	16	20	13	18	18	23	0	28	19	28	0	15	19	0	14	21	0	15
Bacteria/Cyanobacteria/Cyanobacteriia/Cyanobacteriales/Coleofasciculaceae/Coleofasciculus PCC-7420	2500	2145	2126	1372	1891	2415	1552	1747	1859	1978	1769	977	1036	1332	1276	922	1070	1304	905	1230	1819	845	1517	1045	2269	1175	994	1206	1167	1216	1265	1563	1485	1506	1357	907	946	1564	1415	1242	1219	930	1177
Bacteria/Cyanobacteria/Cyanobacteriia/Cyanobacteriales/Coleofasciculaceae/Microcoleus SAG 1449-1a	54	51	25	24	47	29	23	25	32	30	30	17	0	21	30	22	32	25	14	30	51	21	30	17	36	25	28	27	28	32	40	85	41	42	23	21	0	23	16	33	29	21	30
Bacteria/Cyanobacteria/Cyanobacteriia/Cyanobacteriales/Coleofasciculaceae/Moorea	38	25	23	11	12	12	21	20	21	24	31	11	12	15	16	14	20	12	0	18	22	0	12	17	26	28	12	14	0	20	14	17	23	21	15	14	0	15	16	21	28	21	21
Bacteria/Cyanobacteria/Cyanobacteriia/Cyanobacteriales/Coleofasciculaceae/Symploca PCC-8002	184	131	169	151	90	148	146	112	128	128	166	64	90	187	155	77	119	97	78	170	98	88	130	134	111	87	118	113	127	88	116	141	94	140	102	119	67	73	54	164	83	165	127
Bacteria/Cyanobacteria/Cyanobacteriia/Cyanobacteriales/Coleofasciculaceae/uncultured	28	19	25	0	18	29	16	26	26	19	19	0	24	0	0	0	0	0	0	17	15	0	18	0	27	0	0	0	0	17	0	32	23	0	23	0	0	15	0	17	0	19	0
Bacteria/Cyanobacteria/Cyanobacteriia/Cyanobacteriales/Coleofasciculaceae/Wilmottia Ant-Ph58	682	670	1145	193	551	327	237	425	672	287	263	130	105	162	217	158	85	169	119	303	335	170	172	154	406	124	86	217	111	122	165	622	450	152	184	143	85	272	383	144	183	834	200
Bacteria/Cyanobacteria/Cyanobacteriia/Cyanobacteriales/Cyanobacteriaceae/Annamia HOs24	53	40	48	23	37	60	17	51	24	64	38	0	13	27	24	25	13	18	0	14	33	17	15	21	43	12	20	17	18	18	19	37	28	37	40	20	15	32	30	22	21	17	35
Bacteria/Cyanobacteria/Cyanobacteriia/Cyanobacteriales/Cyanobacteriaceae/Chroococcus HUW 799	28	18	24	0	18	27	29	18	14	41	23	0	0	0	12	0	0	0	0	15	15	0	0	18	38	0	0	0	0	0	12	19	40	13	0	0	21	15	14	0	16	0	0
Bacteria/Cyanobacteria/Cyanobacteriia/Cyanobacteriales/Cyanobacteriaceae/Cyanobacterium PCC-7202	29	15	15	19	30	21	28	23	45	32	18	20	17	20	0	18	27	0	17	29	20	0	18	23	19	25	16	0	0	22	19	24	35	0	15	13	11	20	27	22	18	14	28
Bacteria/Cyanobacteria/Cyanobacteriia/Cyanobacteriales/Cyanobacteriaceae/Geitlerinema LD9	96	92	89	29	89	64	51	57	78	64	59	28	44	50	37	50	29	48	0	34	79	42	36	53	220	42	43	27	46	38	58	91	71	47	53	42	37	85	54	49	44	20	50
Bacteria/Cyanobacteria/Cyanobacteriia/Cyanobacteriales/Cyanobacteriaceae/Geminobacterium	268	316	238	286	149	152	70	110	135	134	130	346	64	537	584	299	329	350	272	807	198	264	245	234	409	360	546	775	463	433	710	231	382	441	461	501	107	131	83	1713	150	360	266
Bacteria/Cyanobacteria/Cyanobacteriia/Cyanobacteriales/Cyanobacteriaceae/Geminocystis PCC-6308	496	344	386	182	469	422	302	287	399	422	274	181	168	224	277	242	200	246	162	242	316	199	297	475	1129	470	246	190	226	249	254	303	447	248	247	196	287	402	362	245	377	276	283
Bacteria/Cyanobacteria/Cyanobacteriia/Cyanobacteriales/Cyanobacteriaceae/Merismopedia AICB1015	28	36	42	0	34	27	0	22	53	49	31	0	0	17	0	60	15	19	0	18	12	11	0	135	434	91	17	0	0	13	0	12	24	19	14	17	49	25	24	15	47	33	16
Bacteria/Cyanobacteria/Cyanobacteriia/Cyanobacteriales/Cyanobacteriaceae/Symphothece PCC-7002	310	354	301	100	178	164	250	209	176	171	189	113	45	115	164	88	83	140	100	136	151	114	120	103	182	164	103	268	120	111	139	100	176	170	232	130	58	116	82	140	145	101	130
Bacteria/Cyanobacteria/Cyanobacteriia/Cyanobacteriales/Cyanobacteriaceae/Synechocystis SAG 90.79	54	51	91	22	61	47	55	39	104	47	39	22	26	41	30	30	15	27	0	38	41	0	41	60	113	72	35	27	32	30	23	25	51	42	37	22	30	51	56	23	54	15	42
Bacteria/Cyanobacteria/Cyanobacteriia/Cyanobacteriales/Cyanobacteriaceae/uncultured	59	113	111	50	99	68	73	65	114	50	78	35	147	53	67	60	72	68	58	80	62	56	69	54	88	63	67	50	66	77	59	59	68	76	87	43	52	88	67	31	48	70	66
Bacteria/Cyanobacteria/Cyanobacteriia/Cyanobacteriales/Cyanobacteriales Incertae Sedis/Microseira Carmichael-Alabama	18	19	22	10	15	0	18	13	17	0	16	0	0	0	25	0	0	0	0	15	13	0	15	0	19	0	0	0	18	17	10	23	18	0	0	13	0	13	11	11	0	0	0
Bacteria/Cyanobacteria/Cyanobacteriia/Cyanobacteriales/Cyanobacteriales Incertae Sedis/Phormidium SAG 81.79	0	0	0	0	0	24	0	0	0	0	0	0	0	0	0	0	0	0	0	0	0	0	0	0	19	0	0	0	0	0	0	0	0	0	0	0	0	0	0	0	0	0	0
Bacteria/Cyanobacteria/Cyanobacteriia/Cyanobacteriales/Desertifilaceae/CENA533	0	0	0	0	0	0	0	0	14	0	0	0	0	0	0	0	0	0	0	0	0	0	0	0	0	0	0	0	0	0	0	0	0	0	0	0	0	0	0	0	0	0	0
Bacteria/Cyanobacteria/Cyanobacteriia/Cyanobacteriales/Desertifilaceae/Hormoscilla SI04-45	0	0	21	0	27	18	19	0	0	15	0	0	0	0	25	17	0	0	0	20	22	0	23	0	36	0	0	0	16	0	0	0	28	15	27	0	0	26	15	0	0	0	20
Bacteria/Cyanobacteria/Cyanobacteriia/Cyanobacteriales/Desertifilaceae/Oscillatoria SAG8.92	36	37	18	0	18	25	14	29	0	19	0	0	0	0	0	0	0	0	0	0	0	0	18	0	20	17	0	0	14	0	0	24	19	14	0	0	0	22	15	0	21	0	0
Bacteria/Cyanobacteria/Cyanobacteriia/Cyanobacteriales/Desertifilaceae/Roseofilum AO1-A	40	0	16	0	16	12	0	23	0	0	0	0	0	0	0	0	0	0	0	0	0	0	0	0	0	0	0	0	0	0	0	0	0	0	0	0	0	0	0	0	0	0	0
Bacteria/Cyanobacteria/Cyanobacteriia/Cyanobacteriales/Geitlerinemaceae/Geitlerinema PCC-7105	126	95	149	42	81	94	39	250	84	163	55	23	32	55	38	30	95	40	51	37	63	39	39	38	153	38	74	39	52	41	49	45	111	58	49	41	36	50	47	59	45	39	74
Bacteria/Cyanobacteria/Cyanobacteriia/Cyanobacteriales/Geitlerinemaceae/Geitlerinema PCC-9228	49	30	37	53	38	37	56	40	39	40	34	45	56	57	52	40	67	52	42	94	55	65	62	52	62	59	64	59	49	82	60	48	54	69	80	53	37	52	37	71	78	43	62
Bacteria/Cyanobacteria/Cyanobacteriia/Cyanobacteriales/Gloeocapsaceae/Gloeocapsa	605	343	508	264	500	616	346	566	640	421	388	258	224	241	708	285	225	369	226	346	379	239	465	300	695	430	347	303	384	423	419	414	481	366	319	274	256	412	351	341	431	299	433
Bacteria/Cyanobacteria/Cyanobacteriia/Cyanobacteriales/Microcystaceae/Aphanotece	110	110	215	58	171	101	109	91	104	63	254	22	0	48	71	22	40	49	30	47	91	37	77	64	164	44	46	57	28	38	61	64	117	56	54	28	23	76	96	43	52	28	64
Bacteria/Cyanobacteria/Cyanobacteriia/Cyanobacteriales/Microcystaceae/Atelocyanobacterium (UCYN-A)	2753	2189	2701	790	2890	3024	2181	2251	2066	2016	1807	634	386	1154	912	736	764	923	410	915	1734	631	1107	1202	4502	1392	866	882	886	872	879	1569	1819	1180	1046	603	693	1424	1196	817	911	589	1224
Bacteria/Cyanobacteria/Cyanobacteriia/Cyanobacteriales/Microcystaceae/Chalicogloea CCALA 975	93	94	126	125	89	113	160	82	103	92	95	95	97	140	108	106	107	134	62	118	190	110	158	124	315	161	98	104	106	112	140	122	153	153	184	66	125	229	192	96	161	61	156
Bacteria/Cyanobacteria/Cyanobacteriia/Cyanobacteriales/Microcystaceae/Cyanothece ATCC 51142 (UCYN-C)	4604	2511	2951	1449	4069	3666	2596	2675	4374	3220	2571	1404	1765	1581	2145	1855	1822	2055	1052	1905	2663	1340	2496	2848	4230	3032	2270	1470	1877	2158	2472	3685	3589	1957	2289	1528	1940	3265	3288	2441	2455	1912	2929
Bacteria/Cyanobacteria/Cyanobacteriia/Cyanobacteriales/Microcystaceae/Cyanothece PCC-7424	31	0	0	0	0	0	0	0	0	0	0	0	0	0	74	0	0	0	0	0	0	0	0	0	0	0	0	0	0	0	0	0	0	0	0	0	0	0	0	0	0	0	0
Bacteria/Cyanobacteria/Cyanobacteriia/Cyanobacteriales/Microcystaceae/Cyanothece PCC-8801	3911	2357	2909	1138	4048	3434	2459	2244	3269	2797	2348	1148	1255	1459	1734	1324	1320	1531	854	1567	2329	1157	1898	2303	4731	2561	1662	1186	1374	1690	1802	2936	2996	1565	1869	1234	1497	2478	2575	1758	1830	1424	2254
Bacteria/Cyanobacteria/Cyanobacteriia/Cyanobacteriales/Microcystaceae/Gloeothece PCC-6501	0	0	11	0	0	15	14	0	11	0	0	0	0	0	0	0	0	0	0	0	0	0	0	0	11	0	0	0	0	0	15	15	0	11	0	0	0	14	14	0	15	0	0
Bacteria/Cyanobacteria/Cyanobacteriia/Cyanobacteriales/Microcystaceae/Merismopedia 0BB39S01	24	14	0	16	19	26	24	18	11	16	15	0	0	22	22	0	16	11	11	18	17	11	20	17	13	15	17	0	14	14	0	23	31	27	21	17	0	25	19	17	13	13	27
Bacteria/Cyanobacteria/Cyanobacteriia/Cyanobacteriales/Microcystaceae/Microcystis PCC-7914	327	305	248	138	276	380	187	249	205	311	212	121	154	203	174	132	137	169	122	155	286	107	186	128	415	165	158	181	188	169	163	212	230	190	209	98	133	213	155	151	139	107	183
Bacteria/Cyanobacteria/Cyanobacteriia/Cyanobacteriales/Microcystaceae/Pleurocapsa PCC-7327	0	15	14	0	0	0	0	0	24	0	0	0	0	0	0	0	0	0	0	0	0	0	0	0	16	0	0	0	0	0	0	0	0	0	0	0	0	0	0	0	0	0	0
Bacteria/Cyanobacteria/Cyanobacteriia/Cyanobacteriales/Microcystaceae/Snowella 0TU37S04	11060	8657	8579	5754	8204	8444	6231	7033	7453	6872	6629	4594	5095	6864	6363	5719	4352	7104	5569	4089	6319	3823	6456	3963	8565	4411	4438	6227	6880	7207	6539	6862	6429	7091	7344	3740	3691	6746	6180	5186	5634	3404	4688
Bacteria/Cyanobacteria/Cyanobacteriia/Cyanobacteriales/Microcystaceae/SU2 symbiont group	5807	3882	5358	955	5878	5629	3144	3845	5151	4398	4154	780	800	1063	1018	1052	951	1363	573	801	2348	804	1408	1691	5792	1515	1358	1071	1307	1252	1296	2219	3268	1299	1408	777	976	2287	2267	1181	1425	668	1728
Bacteria/Cyanobacteria/Cyanobacteriia/Cyanobacteriales/Microcystaceae/Synechocystis BDHKU-20401	139	110	144	83	127	108	104	129	151	79	87	83	103	92	60	69	91	105	83	100	142	53	92	159	141	89	74	84	89	73	91	102	80	89	93	78	61	100	99	96	99	70	79
Bacteria/Cyanobacteria/Cyanobacteriia/Cyanobacteriales/Microcystaceae/Synechocystis CCALA 700	21	0	0	0	23	0	0	0	0	0	0	0	0	0	0	0	14	0	0	0	0	0	0	0	27	0	0	0	0	0	0	0	0	0	0	0	0	0	0	0	0	18	0
Bacteria/Cyanobacteria/Cyanobacteriia/Cyanobacteriales/Microcystaceae/Synechocystis PCC-6803	23048	18253	20280	15440	18250	19757	16255	15788	18680	18068	19032	10963	13401	14590	17082	11334	14267	14704	13510	16976	19124	11547	18315	14891	23361	13986	14407	14538	15343	13269	16366	18175	18188	17629	14826	12886	10587	16794	15914	16244	14935	14079	14220
Bacteria/Cyanobacteria/Cyanobacteriia/Cyanobacteriales/Microcystaceae/UCYN-C	4251	3284	4395	1190	3989	4636	3628	3463	2581	3944	2778	762	640	1687	1374	1005	1095	1036	598	1193	3070	966	1520	1916	7106	2123	1222	1182	1098	1117	1200	2530	2868	1619	1498	942	1053	2093	2138	1159	1420	763	1737
Bacteria/Cyanobacteria/Cyanobacteriia/Cyanobacteriales/Nostocaceae/Aetokthonos AEL04	30	0	0	0	0	0	0	0	0	0	0	0	0	0	0	0	0	0	0	0	0	0	0	0	15	0	0	0	0	0	0	0	0	0	0	0	0	0	0	0	0	0	0
Bacteria/Cyanobacteria/Cyanobacteriia/Cyanobacteriales/Nostocaceae/Anabaena BECID22	2077	1425	1825	737	1646	1897	1682	1332	1510	1456	1522	582	909	1079	1464	826	965	1036	818	894	1893	715	1265	1012	3509	1286	877	1076	861	867	1286	1902	2000	1327	1484	712	1119	3083	1786	835	1090	765	1202
Bacteria/Cyanobacteria/Cyanobacteriia/Cyanobacteriales/Nostocaceae/Anabaena PCC-7122	316	231	283	124	350	354	195	220	256	221	239	136	142	160	256	140	177	145	117	215	265	113	159	183	318	200	185	238	171	215	235	285	301	197	203	160	130	268	265	190	240	117	232
Bacteria/Cyanobacteria/Cyanobacteriia/Cyanobacteriales/Nostocaceae/Anabaena XPORK15F	436	316	319	178	410	469	355	438	331	285	394	177	199	234	300	178	178	260	208	248	355	194	304	316	676	307	244	201	248	262	284	448	373	277	279	133	174	391	370	262	289	176	312
Bacteria/Cyanobacteria/Cyanobacteriia/Cyanobacteriales/Nostocaceae/Ancylothrix 8PC	0	0	12	0	0	0	0	0	0	0	0	0	0	0	0	0	0	0	0	0	0	0	0	0	0	0	0	0	0	0	0	0	0	0	0	0	0	0	0	0	0	0	0
Bacteria/Cyanobacteria/Cyanobacteriia/Cyanobacteriales/Nostocaceae/Aphanizomenon MDT14a	159	73	107	55	95	120	101	89	69	80	101	39	59	83	68	52	76	61	35	73	100	52	99	52	193	71	47	57	51	54	52	113	96	61	73	46	63	130	111	30	86	37	70
Bacteria/Cyanobacteria/Cyanobacteriia/Cyanobacteriales/Nostocaceae/Aphanizomenon NIES81	178146	114244	147344	67950	118024	191424	130560	112188	92690	97411	96608	53597	66242	90876	101172	62194	61530	85871	55661	69219	160216	57197	93108	68401	253561	101169	61590	83395	74763	78715	79684	147497	125997	104799	106638	44692	84281	153663	149061	56818	104070	38000	83848
Bacteria/Cyanobacteria/Cyanobacteriia/Cyanobacteriales/Nostocaceae/Calothrix PCC-6303	4349	4196	3669	2186	2964	4108	2253	3528	2628	3435	2772	1811	1523	2103	1756	1623	1158	2298	1099	1308	3395	1386	2199	1088	4208	2010	1525	2119	2215	2081	1753	2492	2610	2625	2462	1029	1352	2620	2331	1615	2224	906	1814
Bacteria/Cyanobacteria/Cyanobacteriia/Cyanobacteriales/Nostocaceae/Calothrix PMC232.04	53	42	50	32	35	73	40	37	37	19	35	0	25	30	33	16	0	28	14	20	40	19	16	0	59	32	31	21	36	22	35	49	34	22	26	25	27	51	47	21	26	0	17
Bacteria/Cyanobacteria/Cyanobacteriia/Cyanobacteriales/Nostocaceae/Calothrix UAM 374	51	40	44	0	39	42	22	47	40	35	50	15	28	29	44	31	21	28	16	37	25	15	19	21	54	25	20	17	24	18	27	39	27	0	26	20	19	22	27	18	17	21	29
Bacteria/Cyanobacteria/Cyanobacteriia/Cyanobacteriales/Nostocaceae/Chlorogloeopsis PCC-7518	32	15	19	0	11	25	16	0	18	12	11	0	0	14	0	11	12	0	0	12	22	0	0	12	38	12	11	12	0	0	13	15	17	14	0	0	15	16	21	0	0	0	15
Bacteria/Cyanobacteria/Cyanobacteriia/Cyanobacteriales/Nostocaceae/Cuspidothrix LMECYA 163	376	188	288	172	275	434	302	208	235	254	260	101	128	215	320	129	188	186	260	310	393	165	234	215	404	238	195	230	170	163	288	318	311	265	215	131	159	313	362	176	236	134	191
Bacteria/Cyanobacteria/Cyanobacteriia/Cyanobacteriales/Nostocaceae/Cylindrospermopsis CRJ1	195	139	173	77	169	177	140	143	182	124	207	76	92	109	173	70	100	95	101	125	147	88	124	134	263	161	122	109	101	99	153	185	224	118	119	84	115	169	157	156	123	133	133
Bacteria/Cyanobacteria/Cyanobacteriia/Cyanobacteriales/Nostocaceae/Cylindrospermum PCC-7417	38	0	43	0	0	54	0	42	0	58	0	0	0	0	0	0	0	0	0	83	0	0	46	33	31	0	0	61	44	0	0	0	0	0	0	0	0	0	0	0	35	35	0
Bacteria/Cyanobacteria/Cyanobacteriia/Cyanobacteriales/Nostocaceae/Desmonostoc PCC-7422	197	102	139	96	146	116	125	116	186	159	121	79	97	88	149	76	109	87	104	122	121	71	130	157	169	79	103	107	106	115	120	154	137	140	123	107	100	140	150	116	113	157	131
Bacteria/Cyanobacteria/Cyanobacteriia/Cyanobacteriales/Nostocaceae/Dolichospermum NIES41	1535	854	1137	601	1160	1258	1000	945	958	995	835	507	669	817	983	557	672	874	544	702	1178	511	941	739	1850	1013	612	642	650	778	815	1213	1230	870	837	480	770	1181	1228	655	897	591	906
Bacteria/Cyanobacteria/Cyanobacteriia/Cyanobacteriales/Nostocaceae/Ewamiania TS0513	28	12	20	0	24	28	0	18	26	15	19	0	0	13	19	0	0	12	10	15	15	0	13	14	14	14	0	18	0	16	14	0	21	0	13	0	0	11	0	0	0	0	0
Bacteria/Cyanobacteria/Cyanobacteriia/Cyanobacteriales/Nostocaceae/Fischerella PCC-9339	257	153	189	66	192	192	131	137	590	170	130	73	58	88	119	40	100	106	59	90	160	55	113	70	237	101	83	71	69	67	118	155	139	106	109	53	79	122	156	74	102	39	86
Bacteria/Cyanobacteria/Cyanobacteriia/Cyanobacteriales/Nostocaceae/Gloeotrichia PYH6	0	0	64	0	0	0	0	0	81	0	0	0	0	0	0	0	0	0	0	0	0	0	0	0	0	0	0	0	0	0	0	0	0	0	0	0	0	0	0	0	0	0	0
Bacteria/Cyanobacteria/Cyanobacteriia/Cyanobacteriales/Nostocaceae/Gloeotrichia SAG 32.84	25	0	0	0	0	0	0	0	0	22	0	0	0	0	22	0	18	18	0	0	25	0	0	0	33	0	0	18	0	0	0	0	0	0	27	0	0	23	26	0	0	0	0
Bacteria/Cyanobacteria/Cyanobacteriia/Cyanobacteriales/Nostocaceae/Halotia CENA158	18	22	0	0	0	0	0	18	0	0	0	0	0	0	0	0	0	0	0	0	0	0	0	0	0	0	0	0	0	0	0	0	0	0	0	0	0	0	0	0	0	0	0
Bacteria/Cyanobacteria/Cyanobacteriia/Cyanobacteriales/Nostocaceae/Iphinoe LOS-B1	25	18	19	19	14	20	0	19	14	13	18	11	0	15	14	0	12	31	0	22	17	14	16	12	26	22	22	19	15	15	18	25	15	29	14	18	0	14	0	18	12	12	23
Bacteria/Cyanobacteria/Cyanobacteriia/Cyanobacteriales/Nostocaceae/Mastigocladopsis PCC-10914	76	30	50	27	33	84	31	36	40	36	32	18	22	26	62	30	16	19	20	32	48	15	23	19	80	37	26	36	19	31	19	63	52	36	44	0	22	47	32	32	34	26	34
Bacteria/Cyanobacteria/Cyanobacteriia/Cyanobacteriales/Nostocaceae/Nodularia PCC-9350	6865	4424	4491	2866	6432	5369	4043	4043	7113	4917	5618	2553	3589	3195	6164	3431	3518	4521	3141	4984	4955	2625	4990	4878	7623	4971	4590	3126	4059	4178	5195	6210	7075	3781	4067	3167	3682	4956	4647	4870	4711	4195	4685
Bacteria/Cyanobacteria/Cyanobacteriia/Cyanobacteriales/Nostocaceae/Nostoc PCC-7107	430	294	359	162	257	385	261	270	291	282	331	117	195	229	237	137	176	195	135	269	317	135	219	224	465	228	171	172	187	148	242	382	335	246	256	122	205	313	337	226	286	155	187
Bacteria/Cyanobacteria/Cyanobacteriia/Cyanobacteriales/Nostocaceae/Nostoc PCC-73102	952	473	564	238	398	560	359	407	411	328	379	196	290	368	363	228	291	394	282	333	381	202	404	250	627	403	261	306	318	302	347	506	405	371	344	222	244	407	363	292	387	230	270
Bacteria/Cyanobacteria/Cyanobacteriia/Cyanobacteriales/Nostocaceae/Nostoc PCC-7524	3205	1673	2049	1244	2656	2338	1579	1961	2846	2152	1949	1237	1745	1291	3174	1396	1380	1854	1155	1713	2305	1051	2015	2099	3061	2312	1808	1296	1658	1831	1958	2914	3032	1647	1852	1233	1414	2373	2142	1793	1860	1623	1969
Bacteria/Cyanobacteria/Cyanobacteriia/Cyanobacteriales/Nostocaceae/Nostoc PCC-8976	1808	1001	1355	795	1818	1374	955	1376	1927	1386	1164	845	1116	861	1882	855	796	1193	631	960	1366	738	1313	1341	2175	1422	1208	830	1111	1064	1252	1830	1950	1094	1148	769	959	1583	1374	1163	1183	1169	1221
Bacteria/Cyanobacteria/Cyanobacteriia/Cyanobacteriales/Nostocaceae/Petalonema ANT.LG2.8	26	0	30	0	28	31	0	23	0	0	32	0	0	0	0	0	0	0	0	0	32	0	24	0	39	19	46	0	0	0	19	0	25	0	0	0	0	25	18	0	22	0	24
Bacteria/Cyanobacteria/Cyanobacteriia/Cyanobacteriales/Nostocaceae/Richelia HH01	322	204	161	38	520	234	62	274	184	379	279	83	32	31	101	74	40	86	33	55	282	41	122	60	302	82	69	49	72	61	119	106	196	45	118	41	52	125	116	97	67	35	57
Bacteria/Cyanobacteria/Cyanobacteriia/Cyanobacteriales/Nostocaceae/Rivularia PCC-7116	6285	5241	4354	292	3432	3358	1425	2837	7511	4685	2907	400	604	577	862	690	428	607	358	635	1416	331	411	936	2974	564	457	402	541	837	628	1907	2264	600	480	377	1007	1905	1602	604	1408	290	1300
Bacteria/Cyanobacteria/Cyanobacteriia/Cyanobacteriales/Nostocaceae/Scytonema PCC-7110	166	114	130	60	121	129	91	69	118	78	100	57	56	74	93	78	63	63	53	71	107	51	54	88	215	87	95	72	88	76	74	112	98	105	80	39	85	119	111	45	120	52	84
Bacteria/Cyanobacteria/Cyanobacteriia/Cyanobacteriales/Nostocaceae/Scytonema UTEX 2349	121	147	155	34	148	220	92	95	67	234	271	50	67	93	68	59	48	48	48	63	91	18	105	43	380	104	55	54	43	44	64	153	117	75	74	34	56	122	124	34	87	34	89
Bacteria/Cyanobacteria/Cyanobacteriia/Cyanobacteriales/Nostocaceae/Scytonema VB-61278	18	25	49	0	28	0	0	0	47	20	0	0	17	0	0	21	0	20	0	0	24	0	0	67	142	55	0	0	0	0	0	27	20	23	21	0	22	56	34	17	38	30	18
Bacteria/Cyanobacteria/Cyanobacteriia/Cyanobacteriales/Nostocaceae/Sphaerospermopsis BCCUSP55	1199	898	1056	544	1176	1115	860	1102	1153	990	937	539	614	691	769	586	497	899	477	582	1032	540	815	873	2437	879	828	705	801	651	904	1118	999	795	787	525	684	1051	1036	713	831	594	879
Bacteria/Cyanobacteria/Cyanobacteriia/Cyanobacteriales/Nostocaceae/Stigonema SAG 48.90	85	60	63	46	80	74	62	39	64	54	54	36	39	43	38	39	44	55	30	47	76	34	39	44	111	45	35	47	52	33	48	70	55	56	51	34	52	72	67	38	58	24	51
Bacteria/Cyanobacteria/Cyanobacteriia/Cyanobacteriales/Nostocaceae/Synechococcus PCC-7902	186	307	179	195	158	89	25	141	57	104	98	69	63	171	40	72	34	87	25	79	26	61	44	72	88	77	126	79	139	51	72	91	46	75	94	106	24	38	15	133	40	84	87
Bacteria/Cyanobacteria/Cyanobacteriia/Cyanobacteriales/Nostocaceae/Tolypothrix	691	460	563	244	509	599	397	366	399	458	501	171	313	322	329	279	249	266	240	331	457	248	396	304	647	331	219	283	238	266	376	499	465	418	380	205	276	538	377	319	304	250	350
Bacteria/Cyanobacteria/Cyanobacteriia/Cyanobacteriales/Nostocaceae/Trichormus HINDAK 2001-4	62	50	65	0	39	70	39	34	0	49	54	0	30	0	35	0	36	43	0	0	39	26	29	25	80	30	0	41	0	0	44	42	52	34	34	0	33	56	41	0	0	0	27
Bacteria/Cyanobacteria/Cyanobacteriia/Cyanobacteriales/Nostocaceae/uncultured	335	498	403	198	347	468	179	184	260	379	266	171	871	194	161	126	165	204	81	159	277	146	206	152	301	158	120	171	155	196	203	232	183	240	179	118	103	169	149	329	216	131	171
Bacteria/Cyanobacteria/Cyanobacteriia/Cyanobacteriales/Oscillatoriaceae/Oscillatoria PCC-10802	56	39	64	45	37	41	53	29	54	47	43	21	24	50	50	32	35	40	42	37	59	23	42	23	61	38	33	50	43	30	31	45	50	49	38	37	40	43	50	51	39	39	44
Bacteria/Cyanobacteria/Cyanobacteriia/Cyanobacteriales/Oscillatoriaceae/Oscillatoria PCC-6304	89	97	86	76	94	77	73	77	122	85	96	33	53	74	82	48	50	74	41	77	71	57	79	148	77	61	76	69	229	59	79	68	130	84	68	60	39	94	55	89	58	68	66
Bacteria/Cyanobacteria/Cyanobacteriia/Cyanobacteriales/Oscillatoriaceae/Oxynema BDU 92071	14	0	16	0	13	11	0	0	12	0	0	0	0	0	23	0	0	10	12	13	0	0	12	0	0	0	0	0	0	0	0	11	12	0	0	0	0	0	12	0	11	0	0
Bacteria/Cyanobacteria/Cyanobacteriia/Cyanobacteriales/Oscillatoriaceae/Phormidium ETS-05	0	0	0	0	0	0	0	0	0	0	0	0	17	0	0	0	0	0	18	0	0	0	0	0	0	0	0	0	0	0	0	0	0	0	0	0	0	0	0	0	0	0	0
Bacteria/Cyanobacteria/Cyanobacteriia/Cyanobacteriales/Oscillatoriaceae/Planktothricoides SR001	0	0	407	0	0	0	239	0	0	0	0	0	58	0	56	0	0	0	0	0	13	15	0	0	15	0	0	0	0	0	0	46	0	0	0	0	0	0	0	0	0	0	0
Bacteria/Cyanobacteria/Cyanobacteriia/Cyanobacteriales/Oscillatoriaceae/uncultured	10	10	0	0	20	0	0	0	0	0	0	0	0	0	0	0	0	0	0	0	12	0	0	10	11	0	0	0	0	0	0	0	0	0	0	0	0	0	0	0	0	0	0
Bacteria/Cyanobacteria/Cyanobacteriia/Cyanobacteriales/Paraspirulinaceae/ESFC-1	17	25	24	0	22	20	14	19	16	0	0	0	0	0	0	0	0	0	0	0	0	0	0	0	0	0	0	0	19	0	0	0	0	15	0	0	0	17	0	0	16	0	14
Bacteria/Cyanobacteria/Cyanobacteriia/Cyanobacteriales/Paraspirulinaceae/Halospirulina CCC Baja-95 Cl.2	494	241	274	151	254	491	190	201	235	155	259	113	263	169	116	161	190	221	124	204	291	148	155	252	383	156	198	210	218	388	161	232	219	167	188	204	127	187	236	200	212	152	180
Bacteria/Cyanobacteria/Cyanobacteriia/Cyanobacteriales/Paraspirulinaceae/Spirulina CCC Snake P-Y-85	30	28	30	21	28	34	18	24	31	24	38	12	19	21	24	20	18	19	17	37	43	15	28	46	33	26	30	0	23	28	16	25	26	22	36	19	15	30	17	14	18	17	17
Bacteria/Cyanobacteria/Cyanobacteriia/Cyanobacteriales/Paraspirulinaceae/Spirulina DRTO-55.2	1970	1343	1591	405	1671	2014	1348	1364	1099	1322	1264	362	351	590	559	443	455	438	214	521	1056	370	648	905	2996	956	485	496	503	455	515	1186	1361	609	623	342	437	840	1016	568	614	343	636
Bacteria/Cyanobacteria/Cyanobacteriia/Cyanobacteriales/Paraspirulinaceae/Spirulina P7	177	423	157	19	66	60	22	59	54	95	36	20	0	26	24	0	15	0	19	0	41	0	23	0	32	18	0	25	17	22	31	0	37	52	0	0	0	0	0	31	0	0	0
Bacteria/Cyanobacteria/Cyanobacteriia/Cyanobacteriales/Paraspirulinaceae/Spirulina PCC-6313	21	17	0	0	24	23	0	0	0	0	0	0	0	0	17	0	0	0	18	0	26	0	0	0	21	0	17	0	0	0	0	15	0	0	16	0	0	0	0	0	0	15	0
Bacteria/Cyanobacteria/Cyanobacteriia/Cyanobacteriales/Paraspirulinaceae/uncultured	83	63	54	22	53	66	60	51	72	53	59	0	38	0	22	56	35	35	0	34	38	0	40	74	76	27	45	30	36	42	40	64	47	42	43	0	20	35	40	47	27	58	36
Bacteria/Cyanobacteria/Cyanobacteriia/Cyanobacteriales/Phormidiaceae/Arthrospira PCC-7345	133	141	139	63	105	124	100	96	137	113	73	41	52	80	79	59	56	88	38	77	63	56	57	70	182	62	50	69	73	57	76	90	111	70	90	46	36	115	73	86	47	45	85
Bacteria/Cyanobacteria/Cyanobacteriia/Cyanobacteriales/Phormidiaceae/Cephalothrix SAG 75.79	91	78	67	0	66	76	55	60	99	59	0	50	30	0	65	32	60	75	0	57	52	0	47	57	45	0	0	0	47	0	43	27	41	49	44	45	0	0	21	93	28	0	0
Bacteria/Cyanobacteria/Cyanobacteriia/Cyanobacteriales/Phormidiaceae/Kamptonema PCC-6407	15	0	175	18	51	64	0	0	27	0	43	0	0	123	0	0	0	0	0	0	80	0	25	16	15	0	0	0	0	0	0	0	0	0	0	0	0	0	15	0	16	0	0
Bacteria/Cyanobacteria/Cyanobacteriia/Cyanobacteriales/Phormidiaceae/Lyngbya PCC-7419	1191	2660	3614	431	666	9462	747	250	6075	6655	716	212	160	290	400	160	308	407	225	2563	2461	349	349	422	582	468	211	573	396	296	371	357	291	438	374	304	210	1418	230	509	372	227	285
Bacteria/Cyanobacteria/Cyanobacteriia/Cyanobacteriales/Phormidiaceae/Phormidium IAM M-71	1229	640	803	503	1152	722	955	654	1455	831	696	565	748	601	942	619	800	560	550	946	750	501	961	872	711	625	827	525	682	718	956	1062	1238	878	748	672	505	848	754	768	689	1219	718
Bacteria/Cyanobacteria/Cyanobacteriia/Cyanobacteriales/Phormidiaceae/Planktothrix NIVA-CYA 15	3601	1622	1759	590	1888	2161	633	1643	907	1417	1847	694	295	467	569	579	335	383	630	306	767	323	283	304	540	355	277	198	351	890	921	278	410	530	597	362	232	1039	391	258	276	145	187
Bacteria/Cyanobacteria/Cyanobacteriia/Cyanobacteriales/Phormidiaceae/Trichodesmium IMS101	378	1627	259	125	405	174	130	174	164	137	12855	74	86	115	155	89	119	109	281	121	185	95	133	110	209	111	99	95	126	96	116	443	485	149	115	106	87	110	2191	133	112	93	130
Bacteria/Cyanobacteria/Cyanobacteriia/Cyanobacteriales/Phormidiaceae/Tychonema CCAP 1459-11B	275	732	1208	211	343	236	131	197	178	143	105	130	60	120	84	90	176	184	49	113	210	73	64	112	119	151	182	142	184	166	227	308	157	133	257	87	116	92	26	166	86	127	112
Bacteria/Cyanobacteria/Cyanobacteriia/Cyanobacteriales/Phormidiaceae/uncultured	125	74	98	69	81	121	86	94	123	73	69	61	46	63	43	49	57	95	38	62	86	42	54	75	72	62	61	50	62	71	69	54	71	95	81	46	42	100	21	86	38	51	51
Bacteria/Cyanobacteria/Cyanobacteriia/Cyanobacteriales/Prochloraceae/Prochloron P1-Palau	35	43	62	19	35	32	31	34	44	37	29	12	13	27	28	11	16	18	18	17	32	17	14	23	47	23	12	16	21	29	12	25	20	29	21	13	18	30	17	20	27	14	18
Bacteria/Cyanobacteria/Cyanobacteriia/Cyanobacteriales/Rubidibacteraceae/Dactylococcopsis PCC-8305	147	106	114	77	144	115	97	104	112	103	113	75	81	114	109	96	101	105	74	115	105	79	98	85	129	100	93	90	89	111	117	133	88	117	97	61	73	113	89	95	89	95	91
Bacteria/Cyanobacteria/Cyanobacteriia/Cyanobacteriales/Rubidibacteraceae/Rubidibacter KORDI 51-2	21	19	28	19	33	18	20	20	28	22	25	11	22	0	22	12	27	22	27	20	14	11	32	29	22	17	14	15	15	17	38	19	27	15	24	14	13	24	15	22	18	24	19
Bacteria/Cyanobacteria/Cyanobacteriia/Cyanobacteriales/Rubidibacteraceae/uncultured	10	14	0	0	0	13	0	11	11	0	0	0	0	0	0	0	0	0	0	0	0	0	0	0	22	0	0	0	0	0	0	0	0	0	0	0	0	0	0	0	0	0	0
Bacteria/Cyanobacteria/Cyanobacteriia/Cyanobacteriales/Xenococcaceae/Chroococcidiopsis PCC-6712	244	183	163	64	188	293	111	111	243	167	191	78	71	41	93	70	72	78	48	91	119	40	96	76	163	144	67	66	110	98	112	195	114	110	77	41	75	101	104	78	263	68	94
Bacteria/Cyanobacteria/Cyanobacteriia/Cyanobacteriales/Xenococcaceae/Foliisarcina	0	0	0	0	0	72	0	0	0	0	0	0	0	0	0	0	0	0	0	0	0	0	0	0	0	0	0	0	0	0	0	0	0	0	0	0	0	0	0	0	0	0	0
Bacteria/Cyanobacteria/Cyanobacteriia/Cyanobacteriales/Xenococcaceae/Myxosarcina GI1	49	0	0	0	0	0	0	0	31	0	0	0	0	0	0	0	0	0	0	0	0	0	0	0	0	0	0	0	0	0	34	0	45	0	0	0	0	0	0	37	0	0	0
Bacteria/Cyanobacteria/Cyanobacteriia/Cyanobacteriales/Xenococcaceae/Pleurocapsa PCC-7319	829	480	745	236	679	734	469	472	695	544	507	200	185	229	391	279	236	351	249	196	328	165	345	301	613	332	258	294	270	283	266	447	593	297	434	206	225	362	392	480	405	258	317
Bacteria/Cyanobacteria/Cyanobacteriia/Cyanobacteriales/Xenococcaceae/Stanieria PCC-7437	24	38	31	27	19	0	0	34	21	32	0	0	28	0	0	0	0	0	0	0	0	0	0	31	20	0	0	0	25	26	28	20	22	0	0	0	26	0	0	23	0	25	0
Bacteria/Cyanobacteria/Cyanobacteriia/Cyanobacteriales/Xenococcaceae/uncultured	88	141	87	59	117	106	84	210	105	124	77	35	85	51	89	71	71	80	38	91	76	76	129	85	95	107	108	47	103	48	87	109	105	81	94	63	76	87	168	76	89	113	64
Bacteria/Cyanobacteria/Cyanobacteriia/Cyanobacteriales/Xenococcaceae/Xenococcus CRM	57	42	44	22	38	45	29	33	36	37	19	0	32	30	40	18	16	19	32	47	45	20	25	27	35	39	16	40	21	22	31	52	31	27	27	29	39	34	39	26	21	0	40
Bacteria/Cyanobacteria/Cyanobacteriia/Cyanobacteriales/Xenococcaceae/Xenococcus PCC-7305	30	40	33	0	19	0	28	20	30	18	19	0	22	0	0	19	0	0	0	0	0	0	21	72	92	35	0	19	0	18	24	26	19	0	20	0	32	0	0	0	15	30	27
Bacteria/Cyanobacteria/Cyanobacteriia/Eurycoccales/Eurycoccales Incertae Sedis/Candidatus Gloeomargarita	96	86	73	34	82	45	43	73	82	64	63	34	40	56	38	43	32	54	33	56	46	29	75	23	49	46	37	36	42	53	59	37	50	51	47	45	30	45	38	41	48	25	35
Bacteria/Cyanobacteria/Cyanobacteriia/Eurycoccales/Eurycoccales Incertae Sedis/Synechococcus PCC-7336	70	49	82	87	64	70	72	61	53	48	47	57	45	69	48	43	60	73	35	50	64	45	67	63	87	52	56	54	61	64	49	78	45	51	72	45	46	80	51	75	63	55	74
Bacteria/Cyanobacteria/Cyanobacteriia/Eurycoccales/Leptococcaceae/Leptococcus JA-3-3Ab	16	13	13	0	0	19	0	17	0	0	0	0	0	0	0	0	0	0	0	0	16	0	0	0	12	0	0	0	0	0	0	0	12	0	0	0	0	0	0	0	0	0	0
Bacteria/Cyanobacteria/Cyanobacteriia/Gloeobacterales/Gloeobacteraceae/Gloeobacter PCC-7421	414	278	364	243	405	327	352	279	396	285	211	191	285	224	276	229	290	265	163	230	287	210	380	245	372	223	287	218	276	290	333	333	344	340	287	178	177	300	298	246	274	269	291
Bacteria/Cyanobacteria/Cyanobacteriia/Leptolyngbyales/Leptolyngbyaceae/Arthronema SAG 12.89	30	36	38	39	25	52	42	22	19	20	22	39	19	34	57	25	43	37	29	50	64	32	79	20	74	32	34	52	42	32	43	28	61	82	36	38	28	42	18	52	55	25	33
Bacteria/Cyanobacteria/Cyanobacteriia/Leptolyngbyales/Leptolyngbyaceae/Calenema	21	26	20	0	22	24	21	14	27	12	0	12	0	0	0	0	11	0	12	20	0	0	0	0	11	0	0	0	15	15	14	11	15	14	14	0	11	18	0	0	0	26	0
Bacteria/Cyanobacteria/Cyanobacteriia/Leptolyngbyales/Leptolyngbyaceae/Calothrix KVSF5	269	291	216	169	220	203	132	166	127	184	178	126	97	230	142	168	88	241	109	93	145	98	152	105	129	88	119	181	179	184	166	157	183	185	201	83	76	148	114	127	107	72	79
Bacteria/Cyanobacteria/Cyanobacteriia/Leptolyngbyales/Leptolyngbyaceae/CENA359	31	26	29	41	28	38	27	20	37	51	25	19	29	28	23	22	21	38	21	35	23	30	20	18	45	22	41	19	21	28	27	31	27	28	24	32	21	36	23	53	18	20	33
Bacteria/Cyanobacteria/Cyanobacteriia/Leptolyngbyales/Leptolyngbyaceae/CENA518	13	18	13	0	18	13	0	0	0	0	0	0	0	0	0	0	0	0	0	0	0	0	0	0	13	0	0	0	0	0	0	0	0	0	0	0	0	0	0	0	0	0	0
Bacteria/Cyanobacteria/Cyanobacteriia/Leptolyngbyales/Leptolyngbyaceae/Chamaesiphon PCC-7430	144	171	85	30	81	52	24	81	71	113	66	26	0	22	23	35	0	48	0	0	29	0	0	18	36	25	21	27	65	28	0	26	33	43	40	0	0	30	32	35	23	0	28
Bacteria/Cyanobacteria/Cyanobacteriia/Leptolyngbyales/Leptolyngbyaceae/Geitlerinema PCC-8501	0	29	32	0	21	22	28	27	0	26	0	0	24	25	18	23	17	0	0	0	0	20	0	0	27	0	0	21	0	0	28	23	0	0	18	0	0	16	18	0	18	21	0
Bacteria/Cyanobacteria/Cyanobacteriia/Leptolyngbyales/Leptolyngbyaceae/HAVOmat113	60	61	59	20	50	57	23	63	32	42	46	23	0	22	34	0	17	15	0	19	18	20	19	0	51	13	13	19	18	24	13	26	25	20	24	0	11	32	40	16	28	19	20
Bacteria/Cyanobacteria/Cyanobacteriia/Leptolyngbyales/Leptolyngbyaceae/JSC-12	0	0	0	0	0	0	0	0	0	0	0	0	0	0	0	0	0	0	0	0	0	0	0	0	0	0	0	0	0	0	0	0	0	0	0	0	14	0	0	0	0	0	0
Bacteria/Cyanobacteria/Cyanobacteriia/Leptolyngbyales/Leptolyngbyaceae/LB3-76	602	487	615	637	475	557	598	468	601	435	613	418	638	532	656	332	657	632	628	536	802	511	692	645	567	462	531	615	606	528	636	624	709	938	591	453	420	693	521	508	731	540	621
Bacteria/Cyanobacteria/Cyanobacteriia/Leptolyngbyales/Leptolyngbyaceae/Leptolyngbya ANT.L52.2	98	111	83	38	162	54	59	69	144	89	77	39	45	31	51	38	48	55	29	41	47	38	48	34	82	22	32	35	52	43	44	39	65	42	35	30	24	50	51	26	50	28	33
Bacteria/Cyanobacteria/Cyanobacteriia/Leptolyngbyales/Leptolyngbyaceae/Leptolyngbya ANT.L67.1	44	45	26	18	51	18	17	42	38	21	30	20	16	0	27	0	24	24	18	21	18	0	26	14	50	0	0	0	22	0	28	32	19	23	0	0	14	22	20	0	14	14	0
Bacteria/Cyanobacteria/Cyanobacteriia/Leptolyngbyales/Leptolyngbyaceae/Leptolyngbya Es-Yyy1000	0	0	0	0	0	0	14	0	0	0	0	0	0	0	0	0	0	0	0	0	0	0	0	0	13	0	0	0	0	0	0	0	0	0	0	0	0	0	12	0	0	0	0
Bacteria/Cyanobacteria/Cyanobacteriia/Leptolyngbyales/Leptolyngbyaceae/Leptolyngbya FYG	0	18	0	21	19	21	21	13	39	13	13	22	52	40	18	60	49	15	32	32	0	17	19	28	30	21	15	16	0	37	0	35	15	36	22	31	42	18	17	65	22	38	27
Bacteria/Cyanobacteria/Cyanobacteriia/Leptolyngbyales/Leptolyngbyaceae/Leptolyngbya PCC-6306	182	115	111	79	145	130	87	119	146	120	170	67	58	79	113	79	83	73	65	104	107	61	138	91	134	94	75	66	81	101	105	125	122	110	95	70	61	91	100	123	83	83	72
Bacteria/Cyanobacteria/Cyanobacteriia/Leptolyngbyales/Leptolyngbyaceae/Leptolyngbya SAG 2411	0	34	19	0	0	0	0	0	0	0	0	0	0	0	0	0	0	0	0	0	0	0	0	0	0	0	0	0	0	0	0	0	0	0	0	0	0	0	0	0	0	0	0
Bacteria/Cyanobacteria/Cyanobacteriia/Leptolyngbyales/Leptolyngbyaceae/Leptolyngbya VRUC 135	75364	71483	66280	51996	58036	60101	51495	56659	62425	63160	58533	37122	38933	42942	44411	37779	39673	44359	44954	45640	53806	33406	56319	40133	63751	39093	38898	46001	46386	43902	42611	53957	48824	50724	46670	34580	30507	50049	48770	48389	42650	38774	39089
Bacteria/Cyanobacteria/Cyanobacteriia/Leptolyngbyales/Leptolyngbyaceae/Limnolyngbya CHAB4449	0	21	23	0	12	31	29	17	0	0	15	0	0	0	13	0	15	0	0	0	12	0	15	0	38	0	17	0	0	0	0	0	24	21	13	0	0	17	14	0	0	19	14
Bacteria/Cyanobacteria/Cyanobacteriia/Leptolyngbyales/Leptolyngbyaceae/MIZ36	0	0	0	0	0	0	0	0	0	0	0	0	0	0	0	0	0	0	0	0	0	0	0	0	0	0	0	0	0	0	0	0	0	0	0	0	0	12	0	0	0	0	0
Bacteria/Cyanobacteria/Cyanobacteriia/Leptolyngbyales/Leptolyngbyaceae/Oscillatoria SAG 1459-8	20	0	14	0	27	0	0	21	0	17	29	17	0	13	13	31	0	73	0	13	42	0	19	29	33	0	0	17	15	0	0	0	0	18	33	0	0	119	0	14	26	0	0
Bacteria/Cyanobacteria/Cyanobacteriia/Leptolyngbyales/Leptolyngbyaceae/Pantalinema	13	0	0	0	0	0	0	0	0	0	0	0	0	0	0	0	0	0	0	0	0	0	0	0	0	0	0	0	0	0	0	0	0	0	0	0	0	0	0	0	0	0	0
Bacteria/Cyanobacteria/Cyanobacteriia/Leptolyngbyales/Leptolyngbyaceae/Phormidesmis ANT.L52.6	66	56	56	31	52	43	29	33	83	48	30	19	30	22	26	24	35	35	14	34	42	17	27	36	33	32	34	26	31	35	38	30	42	32	30	25	24	30	23	26	18	33	24
Bacteria/Cyanobacteria/Cyanobacteriia/Leptolyngbyales/Leptolyngbyaceae/Phormidium CYN64	31	0	0	0	19	26	0	28	15	0	24	21	0	0	19	0	0	27	0	0	22	16	33	0	19	0	0	0	0	0	16	23	0	17	0	0	14	15	0	0	17	0	0
Bacteria/Cyanobacteria/Cyanobacteriia/Leptolyngbyales/Leptolyngbyaceae/Phormidium SAG 37.90	38	32	38	0	25	47	20	27	37	35	31	0	25	33	0	21	22	18	22	17	35	0	17	20	23	24	0	25	20	19	18	0	33	30	23	31	0	15	17	36	21	19	25
Bacteria/Cyanobacteria/Cyanobacteriia/Leptolyngbyales/Leptolyngbyaceae/RD011	23	27	22	0	0	14	0	0	17	0	0	0	0	0	0	0	0	0	0	0	0	0	0	0	24	0	0	0	0	0	0	0	0	0	0	0	0	0	0	0	0	0	14
Bacteria/Cyanobacteria/Cyanobacteriia/Leptolyngbyales/Leptolyngbyaceae/uncultured	1423	1093	1067	762	1242	968	874	866	1327	1076	817	610	738	727	883	596	717	802	494	747	950	547	932	770	1050	687	716	698	850	858	820	1034	1048	852	941	636	577	860	824	931	738	801	725
Bacteria/Cyanobacteria/Cyanobacteriia/Leptolyngbyales/Leptolyngbyaceae/YB-42	16	0	0	0	0	0	0	0	0	0	0	0	0	0	0	0	0	0	0	0	0	0	0	0	0	0	0	0	0	0	0	0	0	0	0	0	0	0	0	0	0	0	0
Bacteria/Cyanobacteria/Cyanobacteriia/Limnotrichales/Limnotrichaceae/Limnothrix	126	87	69	47	76	74	51	87	111	76	83	37	59	72	64	45	48	57	53	43	45	52	64	49	68	46	57	37	52	29	50	79	67	74	49	19	27	64	64	68	56	44	38
Bacteria/Cyanobacteria/Cyanobacteriia/Oxyphotobacteria Incertae Sedis/Unknown Family/Leptolyngbya EcFYyyy-00	25	49	40	16	15	30	0	21	15	48	19	31	14	21	17	0	19	34	0	14	0	0	34	16	34	29	0	0	19	52	20	22	26	0	33	17	0	17	16	34	28	15	29
Bacteria/Cyanobacteria/Cyanobacteriia/Oxyphotobacteria Incertae Sedis/Unknown Family/uncultured	48	40	32	21	33	26	31	30	36	27	32	19	32	23	19	17	0	21	23	19	22	0	26	17	37	17	13	21	24	19	30	33	31	32	28	16	13	29	21	24	36	17	31
Bacteria/Cyanobacteria/Cyanobacteriia/Phormidesmiales/Nodosilineaceae/Halomicronema TFEP1	170	174	161	39	123	117	66	124	114	101	87	33	35	49	53	34	30	28	34	22	38	17	31	31	117	26	32	39	36	33	34	93	38	31	45	17	16	77	43	29	44	18	40
Bacteria/Cyanobacteria/Cyanobacteriia/Phormidesmiales/Nodosilineaceae/Leptolyngbya PCC-6406	83	82	76	22	58	48	25	51	43	42	40	25	16	20	30	13	0	33	26	26	26	15	28	12	62	14	13	19	0	15	20	34	34	14	18	16	0	44	24	20	25	17	19
Bacteria/Cyanobacteria/Cyanobacteriia/Phormidesmiales/Nodosilineaceae/MBIC10086	0	21	0	0	0	0	0	0	0	0	0	0	0	0	0	0	0	0	0	0	0	0	0	0	0	0	0	0	0	0	0	0	0	0	0	0	0	0	0	0	0	0	0
Bacteria/Cyanobacteria/Cyanobacteriia/Phormidesmiales/Nodosilineaceae/Nodosilinea PCC-7104	2374	1855	1589	777	2380	1421	1335	1500	2137	1683	1845	638	793	735	1204	921	844	897	642	1023	1302	571	1071	1212	1527	903	850	720	906	906	1085	1674	1581	1103	978	661	651	1264	1206	831	960	774	989
Bacteria/Cyanobacteria/Cyanobacteriia/Phormidesmiales/Nodosilineaceae/uncultured	113	112	101	92	102	94	80	144	98	108	98	92	43	66	80	79	83	74	75	75	81	65	80	69	151	89	80	83	74	73	78	83	71	99	107	59	61	86	79	84	81	68	61
Bacteria/Cyanobacteria/Cyanobacteriia/Phormidesmiales/Phormidesmiaceae/Acrophormium PCC-7375	323	395	319	79	243	172	87	221	276	194	190	64	54	59	106	46	70	74	65	88	89	48	77	72	550	87	60	72	72	86	61	95	105	82	79	47	38	105	78	95	64	60	67
Bacteria/Cyanobacteria/Cyanobacteriia/Phormidesmiales/Phormidesmiaceae/Phormidesmis ANT.LACV5.1	1961	1675	1316	256	1038	673	336	1206	1670	1015	765	220	241	280	582	231	273	284	261	447	396	211	322	376	827	335	258	237	302	322	350	573	699	389	377	206	252	466	483	269	440	254	392
Bacteria/Cyanobacteria/Cyanobacteriia/Phormidesmiales/Phormidesmiaceae/Phormidium MBIC10003	289	277	231	114	220	191	142	208	241	223	226	90	102	86	164	80	109	80	105	137	167	70	141	93	261	103	90	102	107	121	161	179	169	149	111	84	72	168	137	121	130	114	133
Bacteria/Cyanobacteria/Cyanobacteriia/Phormidesmiales/Phormidesmiaceae/uncultured	82	61	88	33	69	45	42	58	53	49	57	22	25	33	32	19	36	40	29	52	37	23	41	31	144	35	21	28	44	40	47	64	40	46	28	33	27	40	33	36	37	38	23
Bacteria/Cyanobacteria/Cyanobacteriia/Pseudanabaenales/Pseudanabaenaceae/Pseudanabaena PCC-6802	12	13	15	0	16	23	13	15	0	15	0	0	0	0	0	0	0	12	0	0	0	0	15	0	13	0	0	0	0	0	0	14	16	0	13	0	0	14	24	0	0	0	0
Bacteria/Cyanobacteria/Cyanobacteriia/Pseudanabaenales/Pseudanabaenaceae/Pseudanabaena PCC-7367	107	104	75	29	101	83	68	68	89	62	45	54	48	56	39	46	52	68	23	22	74	41	56	54	78	27	55	42	50	57	55	63	70	57	72	39	40	64	51	53	54	38	40
Bacteria/Cyanobacteria/Cyanobacteriia/Pseudanabaenales/Pseudanabaenaceae/Pseudanabaena PCC-7429	303	467	391	400	222	1315	169	249	189	229	245	435	268	715	410	557	204	625	457	235	455	294	523	197	520	320	253	536	585	542	448	396	370	773	680	179	164	464	293	305	324	159	263
Bacteria/Cyanobacteria/Cyanobacteriia/Pseudanabaenales/Pseudanabaenaceae/Synechococcus PCC-7502	35	31	33	23	29	38	25	23	37	27	43	17	21	32	24	23	34	24	16	47	31	29	35	20	33	21	36	27	24	36	36	26	32	36	23	24	23	30	33	40	11	31	31
Bacteria/Cyanobacteria/Cyanobacteriia/Pseudanabaenales/Pseudanabaenaceae/uncultured	86	82	86	86	106	96	107	77	98	91	111	52	65	61	108	46	82	85	83	62	102	61	85	60	112	77	84	67	52	65	72	65	102	79	88	65	56	96	90	72	95	71	92
Bacteria/Cyanobacteria/Cyanobacteriia/Synechococcales/Cyanobiaceae/[Synechococcus] spongiarum group	75	77	60	38	74	81	55	46	77	68	68	29	42	27	60	31	47	32	33	50	41	28	47	51	31	31	52	28	40	31	43	63	69	42	38	42	24	48	32	49	25	44	45
Bacteria/Cyanobacteria/Cyanobacteriia/Synechococcales/Cyanobiaceae/Cyanobium PCC-6307	217056	161399	153337	89190	205995	140213	144924	139302	220478	152460	115453	96499	108238	83498	110369	101781	104014	102373	78670	106361	105653	70841	141877	119599	128471	83320	113848	76722	111155	106072	116407	151778	157703	127052	115169	82366	67699	122187	116175	99351	103260	123088	107166
Bacteria/Cyanobacteria/Cyanobacteriia/Synechococcales/Cyanobiaceae/Prochlorococcus MIT9313	2452	1864	2015	1224	2341	1787	1771	1571	2608	1939	1614	1088	1279	1215	1574	1092	1417	1247	1011	1680	1330	877	1648	1360	1537	1025	1164	1033	1325	1392	1394	1837	1743	1518	1376	1115	906	1307	1343	1341	1276	1644	1305
Bacteria/Cyanobacteria/Cyanobacteriia/Synechococcales/Cyanobiaceae/Synechococcus CC9902	3248	2348	2221	1404	2665	2246	2203	1851	2888	2245	1823	1181	1445	1350	1711	1254	1402	1473	1164	1695	1599	1123	1895	1539	1954	1167	1508	1176	1537	1521	1630	2207	1993	1835	1683	1195	1080	1600	1739	1537	1456	1626	1428
Bacteria/Cyanobacteria/Cyanobacteriia/Synechococcales/Cyanobiaceae/Synechococcus MBIC10613	894	464	526	359	860	469	446	454	929	553	369	406	411	381	399	401	438	392	257	451	468	298	559	513	590	416	482	292	490	453	587	682	656	470	495	306	327	449	522	433	455	553	486
Bacteria/Cyanobacteria/Cyanobacteriia/Synechococcales/Prochlorotrichaceae/Prochlorothrix PCC-9006	54	46	42	29	45	60	23	48	18	51	42	17	17	37	39	31	18	14	17	41	45	17	41	22	32	16	18	34	30	14	24	21	32	32	37	13	10	25	22	17	16	26	18
Bacteria/Cyanobacteria/Cyanobacteriia/Synechococcales/Synechococcaceae/Microcystis NIES42	10	10	11	0	0	0	0	0	11	0	0	0	0	0	12	0	0	0	0	0	0	0	0	13	12	0	0	0	0	0	0	0	13	11	0	0	0	0	0	0	0	0	14
Bacteria/Cyanobacteria/Cyanobacteriia/Synechococcales/Synechococcaceae/Synechococcus PCC-7942	53	22	42	40	32	33	48	29	26	30	34	31	38	33	49	26	33	38	36	59	48	47	41	22	41	52	53	36	42	38	41	31	43	46	50	39	29	34	0	46	40	51	42
Bacteria/Cyanobacteria/Cyanobacteriia/Synechococcales/Synechococcaceae/uncultured	0	0	0	0	12	0	10	0	0	0	0	0	0	0	0	0	0	0	0	0	15	11	13	0	15	0	19	0	12	10	0	0	0	0	0	11	0	11	0	0	0	0	0
Bacteria/Cyanobacteria/Cyanobacteriia/Synechococcales/Synechococcales Incertae Sedis/Schizothrix LEGE 07164	900	1095	896	157	618	380	241	586	708	602	538	168	133	174	211	168	152	236	129	187	283	125	263	138	416	183	178	165	223	195	188	279	383	274	209	117	111	287	295	170	202	143	190
Bacteria/Cyanobacteria/Cyanobacteriia/Thermosynechococcales/Acaryochloridaceae/Acaryochloris MBIC11017	76	86	75	31	122	50	40	65	108	66	241	25	21	23	36	37	22	13	0	24	50	17	38	16	44	21	33	18	41	21	33	50	52	37	19	16	18	50	74	21	36	35	24
Bacteria/Cyanobacteria/Cyanobacteriia/Thermosynechococcales/Thermosynechococcaceae/Cyanothece PCC 7425	600	455	379	330	479	458	382	377	450	426	380	217	189	313	309	265	217	231	247	323	290	119	285	231	553	229	218	333	255	248	217	365	277	265	237	172	135	261	218	226	233	264	269
Bacteria/Cyanobacteria/Cyanobacteriia/Thermosynechococcales/Thermosynechococcaceae/Synechococcus IR11	100	196	90	32	69	66	43	66	66	103	75	22	17	37	28	38	19	25	32	34	70	19	61	24	51	30	29	15	49	38	30	32	54	49	68	18	21	53	0	34	45	19	18
Bacteria/Cyanobacteria/Cyanobacteriia/Thermosynechococcales/Thermosynechococcaceae/Synechococcus	0	0	0	0	0	0	0	0	0	0	12	0	0	0	0	0	0	0	0	0	0	0	0	0	0	0	0	0	0	0	0	0	0	0	0	0	0	0	0	0	0	0	0
Bacteria/Cyanobacteria/Cyanobacteriia/Thermosynechococcales/Thermosynechococcaceae/Thermosynechococcus BP-1	235	506	318	177	74	77	33	154	83	115	168	148	24	120	76	99	61	164	35	108	16	111	44	83	95	98	122	135	90	176	105	41	52	99	158	138	38	21	22	218	49	94	90
Bacteria/Cyanobacteria/Cyanobacteriia/Thermosynechococcales/Thermosynechococcaceae/uncultured	0	12	13	0	0	0	0	0	15	0	0	0	0	0	0	0	0	11	0	13	0	0	13	0	10	0	0	0	0	12	0	0	12	0	0	0	0	0	0	0	12	0	0
Bacteria/Cyanobacteria/Vampirivibrionia/Obscuribacterales/Obscuribacteraceae/Candidatus Obscuribacter	3383	4574	3597	3388	3563	3817	2114	3679	2828	3864	5052	1308	1561	2114	1958	1386	1447	1974	1997	1688	1941	1430	1916	1506	2256	1649	1735	1795	1981	1588	1990	1841	1692	2314	1867	1526	1109	1859	1349	2064	1587	1619	1752
Bacteria/Cyanobacteria/Vampirivibrionia/Vampirovibrionales/Vampirovibrionaceae/Vampirovibrio	675	573	596	595	560	652	582	546	479	502	541	388	394	501	509	333	462	549	493	470	654	472	718	444	659	449	447	542	579	455	471	464	465	602	526	410	323	598	465	500	564	401	494
Bacteria/Deferribacterota/Deferribacteres/Deferribacterales/Deferribacteraceae/Calditerrivibrio	94	55	72	86	49	92	120	58	60	66	63	38	62	75	90	45	75	102	95	69	100	52	92	86	86	75	81	74	81	57	101	91	89	108	89	56	51	64	79	98	66	57	76
Bacteria/Deferribacterota/Deferribacteres/Deferribacterales/Deferribacteraceae/Deferribacter	18	10	15	17	10	16	0	14	12	0	0	0	10	0	10	0	11	0	0	0	12	0	0	11	20	0	0	11	14	0	16	14	10	11	0	11	12	12	17	11	10	0	14
Bacteria/Deferribacterota/Deferribacteres/Deferribacterales/Deferribacteraceae/Denitrovibrio	28	17	22	13	0	28	17	16	19	12	20	0	0	14	13	0	0	0	16	0	24	14	19	14	49	14	0	0	0	12	26	0	14	26	19	0	0	20	0	0	29	0	0
Bacteria/Deferribacterota/Deferribacteres/Deferribacterales/Deferribacteraceae/Geovibrio	112	93	115	73	107	119	85	89	90	82	100	53	90	84	84	46	89	89	53	63	87	63	97	87	91	66	89	66	70	83	99	81	81	121	83	54	47	80	96	82	75	78	68
Bacteria/Deferribacterota/Deferribacteres/Deferribacterales/Deferribacteraceae/Mucispirillum	314	289	364	194	270	379	303	283	231	233	235	186	166	194	235	170	177	284	155	178	318	176	267	188	359	181	200	212	242	187	216	235	229	313	256	171	136	272	178	216	211	154	215
Bacteria/Deferribacterota/Deferribacteres/Deferribacterales/Deferribacteraceae/Seleniivibrio	10	0	0	10	0	11	0	0	0	12	0	0	0	12	13	0	0	0	0	13	31	0	24	0	28	0	0	0	15	16	11	0	0	16	10	0	0	18	13	12	11	0	0
Bacteria/Deferribacterota/Deferribacteres/Deferribacterales/Deferribacteraceae/uncultured	80	64	55	41	65	63	39	65	45	59	75	35	30	31	43	23	34	30	26	43	46	14	53	36	58	30	32	32	43	32	41	45	38	53	22	33	29	45	33	44	34	34	38
Bacteria/Deferrisomatota/Defferrisomatia/Defferrisomatales/Defferrisomataceae/Deferrisoma	14920	11647	14205	16218	13632	15323	16187	14282	11439	13786	14176	12329	8210	15028	14544	9771	15149	17079	13138	14669	23398	16314	22626	14825	25047	16478	16623	18883	15867	13576	17773	14128	15741	22400	17492	14051	11783	22142	15471	15777	21191	10200	19488
Bacteria/Deinococcota/Deinococci/Deinococcales/Deinococcaceae/Deinobacterium	0	0	0	0	0	0	0	0	0	0	0	0	0	0	0	0	0	0	0	0	0	0	0	0	45	0	0	0	0	0	0	0	0	0	0	0	0	0	0	0	0	0	0
Bacteria/Deinococcota/Deinococci/Deinococcales/Deinococcaceae/Deinococcus	796	746	835	585	786	733	666	981	720	657	839	452	388	578	571	446	515	588	420	547	607	485	587	455	739	547	582	527	546	551	680	543	611	630	665	425	365	556	385	550	512	491	550
Bacteria/Deinococcota/Deinococci/Deinococcales/Deinococcaceae/uncultured	116	132	120	128	185	168	95	157	77	149	94	70	68	93	55	63	79	126	41	66	144	92	133	56	161	81	101	145	89	79	98	102	83	125	133	84	40	81	69	98	101	67	99
Bacteria/Deinococcota/Deinococci/Deinococcales/Trueperaceae/Truepera	5614	5838	6161	5671	5375	5403	4746	5141	6117	4898	5974	4439	5863	5744	6652	4046	5863	6243	4859	6352	6235	4825	6238	5285	7123	5545	6247	5487	6162	5191	5860	5866	5765	6982	5937	5148	3944	5853	6100	6448	5530	5556	5582
Bacteria/Deinococcota/Deinococci/Thermales/Thermaceae/Meiothermus	467	527	651	557	429	514	669	492	625	419	469	364	463	433	496	321	461	483	421	525	433	436	494	581	528	462	427	480	445	438	450	498	379	538	534	433	313	396	418	583	447	470	505
Bacteria/Deinococcota/Deinococci/Thermales/Thermaceae/Oceanithermus	44	48	30	28	40	29	11	33	24	25	34	14	20	19	25	13	20	26	34	33	43	17	33	19	15	16	19	23	27	16	31	21	27	33	21	22	17	23	20	17	15	0	26
Bacteria/Deinococcota/Deinococci/Thermales/Thermaceae/Rhabdothermus	14	0	0	0	10	0	0	0	12	10	10	0	0	0	0	0	0	11	10	12	12	0	11	0	11	0	0	10	0	0	0	0	0	0	0	0	0	0	0	0	0	0	11
Bacteria/Deinococcota/Deinococci/Thermales/Thermaceae/Thermus	205	108	117	110	114	151	104	90	131	129	112	87	94	88	145	79	115	92	104	157	128	91	147	113	148	95	93	104	105	70	110	103	148	127	80	82	58	96	94	128	98	131	113
Bacteria/Dependentiae/Babeliae/Babeliales/Babeliaceae/Candidatus Babela	10920	8637	8748	8687	10445	10484	8915	8857	8815	8587	9037	6714	7223	8851	9594	6785	7195	8676	0	9113	9853	6580	9863	7380	11830	7108	8103	8458	8931	7696	8964	9455	9315	11054	9542	6572	5609	8788	7413	8890	7797	7199	8153
Bacteria/Desulfobacterota/Desulfarculia/Desulfarculales/Desulfarculaceae/Desulfarculus	91	70	89	72	73	117	107	71	65	66	81	58	78	70	118	60	81	81	84	78	105	72	125	66	128	75	80	82	79	69	115	96	107	132	85	75	70	106	79	69	88	59	108
Bacteria/Desulfobacterota/Desulfarculia/Desulfarculales/Desulfarculaceae/Desulfocarbo	1930	2233	2087	981	1934	1801	1260	1867	1664	1787	1752	711	644	1149	909	666	792	988	632	866	1131	791	1014	862	1203	929	998	999	1183	800	1063	933	981	1175	1028	902	504	883	686	972	905	745	986
Bacteria/Desulfobacterota/Desulfarculia/Desulfarculales/Desulfarculaceae/Dethiosulfatarculus	44	40	41	0	43	0	0	33	35	33	47	0	0	24	50	0	0	0	36	34	0	0	30	0	34	22	32	0	32	0	31	0	0	0	0	0	0	26	0	0	0	0	0
Bacteria/Desulfobacterota/Desulfarculia/Desulfarculales/Desulfarculaceae/uncultured	321	293	333	292	229	455	539	233	244	252	260	197	262	269	388	189	300	310	321	292	554	246	436	266	847	255	208	336	273	283	275	386	391	393	258	191	204	438	354	280	335	222	305
Bacteria/Desulfobacterota/Desulfobaccia/Desulfobaccales/Desulfobaccaceae/Desulfobacca	13110	7385	9784	7566	13392	10708	12503	8219	17582	9551	8028	6792	10827	6686	9952	8177	9458	7633	7832	10413	9105	6092	12099	12207	10365	7175	9440	6384	8099	8758	10450	16562	13968	10057	9047	6818	8458	12679	12232	9038	10385	12659	9705
Bacteria/Desulfobacterota/Desulfobacteria/Desulfatiglandales/Desulfatiglandaceae/Desulfatiglans	67488	46162	63601	53703	53691	65106	71930	49925	59097	45046	50737	43240	52930	57615	75806	44861	60300	58836	50553	61245	79218	50586	76341	60908	95375	54442	57754	60353	60289	53088	73970	72735	69661	82008	63908	48214	50137	82787	73180	58924	67900	46031	64674
Bacteria/Desulfobacterota/Desulfobacteria/Desulfobacterales/Desulfobacteraceae/Candidatus Desulfamplus	20	18	24	0	28	11	41	0	17	12	0	0	0	21	12	0	15	11	17	19	15	0	19	0	42	14	0	17	11	0	0	0	11	11	19	0	0	34	0	0	21	0	12
Bacteria/Desulfobacterota/Desulfobacteria/Desulfobacterales/Desulfobacteraceae/Desulfobacter	4032	2903	3566	1900	3633	3665	4225	3173	3709	2874	2623	2297	2565	2607	2726	2349	2676	2713	2060	2154	4010	2105	3292	3049	6280	2634	2759	2723	2876	2878	3225	3536	3599	3632	3292	1927	2626	4884	2795	2503	3436	1736	3258
Bacteria/Desulfobacterota/Desulfobacteria/Desulfobacterales/Desulfobacteraceae/Desulfobacterium	3279	2481	3967	1972	3435	3442	8102	4070	3085	2847	3437	2257	2196	2508	4319	1926	2554	2644	8330	2446	4903	2323	5413	3031	14349	3153	2277	4513	2664	2406	2606	3212	3257	4448	3759	2126	2897	5998	3673	2650	6459	1266	2868
Bacteria/Desulfobacterota/Desulfobacteria/Desulfobacterales/Desulfobacteraceae/Desulfobacula	990	751	1175	654	821	1176	1491	760	807	766	735	474	442	805	863	487	642	678	842	608	1254	551	914	618	2400	563	540	838	697	616	705	667	987	975	845	475	445	1297	876	569	942	345	711
Bacteria/Desulfobacterota/Desulfobacteria/Desulfobacterales/Desulfobacteraceae/Desulfobotulus	145	105	146	125	143	164	198	129	121	113	124	101	117	146	181	113	126	135	153	119	245	105	174	116	319	147	152	172	129	118	171	146	160	195	133	100	101	160	118	140	166	107	141
Bacteria/Desulfobacterota/Desulfobacteria/Desulfobacterales/Desulfobacteraceae/Desulfocella	214	116	161	151	188	232	169	183	125	135	164	135	108	153	228	124	168	152	157	170	280	160	237	148	394	156	165	204	180	156	186	227	197	257	189	120	130	260	217	158	201	119	215
Bacteria/Desulfobacterota/Desulfobacteria/Desulfobacterales/Desulfobacteraceae/Desulfoconvexum	6783	5131	7268	4850	5236	6762	11821	5682	4882	4811	5182	4219	3487	5627	8674	3672	5138	5386	12068	5585	10231	4781	8925	5624	26056	5695	4325	7899	5118	5099	5726	5970	7298	8543	6411	4179	4525	10418	6269	5148	9363	2705	5533
Bacteria/Desulfobacterota/Desulfobacteria/Desulfobacterales/Desulfobacteraceae/Desulfospira	297	176	265	168	216	283	385	253	111	183	168	186	188	263	336	195	185	355	256	147	701	187	377	166	1279	169	191	363	269	308	240	230	454	472	296	94	107	614	127	164	484	56	257
Bacteria/Desulfobacterota/Desulfobacteria/Desulfobacterales/Desulfobacteraceae/Desulfotignum	1465	1112	1578	1148	1190	2254	2115	1251	1123	1144	947	986	1213	1377	1493	913	1120	1512	1045	1030	2488	1159	1849	1198	4389	1391	1225	1457	1324	1257	1215	1822	1692	1756	1484	871	1088	2610	1676	1106	1668	664	1423
Bacteria/Desulfobacterota/Desulfobacteria/Desulfobacterales/Desulfobacteraceae/uncultured	9622	7091	9834	5306	7914	13132	13885	8395	6648	7754	7169	4847	4164	7256	9760	4717	5622	6684	8150	5759	14386	5229	9662	6824	34864	6285	5147	8849	6314	5857	6406	7973	11093	9867	8133	4073	5284	14627	7850	5240	9643	2937	7066
Bacteria/Desulfobacterota/Desulfobacteria/Desulfobacterales/Desulfococcaceae/Desulfococcus	1434	540	885	920	1395	1657	2822	1842	1229	1002	1632	402	596	450	1082	402	629	522	1775	837	1721	419	1219	934	7161	1442	533	1878	610	754	929	1225	1897	1358	1005	419	725	1623	1734	568	1789	524	743
Bacteria/Desulfobacterota/Desulfobacteria/Desulfobacterales/Desulfococcaceae/Desulfonema	37616	20637	41298	26272	42560	47930	44877	64915	25866	38504	52939	10564	12975	16643	25982	10808	14581	17639	19484	16912	39746	11834	27919	13696	98092	19234	11213	25757	18235	17928	21150	26741	31824	34136	22527	7211	14000	34671	25592	11726	27192	6453	18469
Bacteria/Desulfobacterota/Desulfobacteria/Desulfobacterales/Desulfococcaceae/uncultured	27096	12392	22474	14209	23598	33860	30992	24097	16480	18738	26234	10789	14094	15087	21654	10942	15537	17195	19767	17040	32990	12673	24160	14398	60441	16586	14033	22491	16494	15999	19745	22505	26988	29181	19611	9492	13865	28872	21405	12651	24502	9239	17825
Bacteria/Desulfobacterota/Desulfobacteria/Desulfobacterales/Desulfolunaceae/Desulfatiferula	4497	2596	3727	2773	2880	5132	5553	3334	1990	3011	2471	2362	1607	3002	2971	2245	1991	3314	2474	2375	6522	2388	4297	1982	8318	2542	2222	3971	3254	2687	2733	2964	3950	4359	3493	1824	2446	5322	2402	2275	4203	1315	2914
Bacteria/Desulfobacterota/Desulfobacteria/Desulfobacterales/Desulfolunaceae/Desulfofaba	996	639	769	625	714	1086	1802	747	598	705	728	623	482	705	1190	513	654	790	1981	806	1560	735	1556	693	3532	870	667	1191	723	657	730	863	951	1040	875	718	626	1534	1110	788	1442	550	812
Bacteria/Desulfobacterota/Desulfobacteria/Desulfobacterales/Desulfolunaceae/Desulfofrigus	2358	2037	1870	1216	1894	1904	2576	1559	1975	1432	1505	2343	1152	1762	7220	1250	2178	1711	13491	2245	5699	3316	7815	2474	11634	4016	2245	5602	1575	1551	1891	2377	3079	3118	1766	1992	1794	5390	3395	3234	5225	1178	2396
Bacteria/Desulfobacterota/Desulfobacteria/Desulfobacterales/Desulfolunaceae/Desulfoluna	59	35	24	25	33	42	27	0	22	29	0	0	0	30	107	0	24	35	95	29	56	32	73	24	79	23	26	54	32	26	0	45	40	51	31	33	0	49	23	50	54	28	26
Bacteria/Desulfobacterota/Desulfobacteria/Desulfobacterales/Desulfolunaceae/uncultured	2090	1208	1350	861	1401	1909	2609	1577	823	1222	1152	1844	589	1180	4389	856	1236	1359	24247	1649	5740	2431	6209	1816	18258	2980	1104	7079	1252	1117	1184	1470	3329	3751	1363	1706	1375	5922	3022	3536	9469	638	1922
Bacteria/Desulfobacterota/Desulfobacteria/Desulfobacterales/Desulforegulaceae/Desulforegula	93	64	77	98	72	109	159	72	46	71	58	91	82	126	275	68	132	141	566	209	237	183	395	107	603	398	244	317	120	141	101	168	201	174	163	133	188	307	225	261	322	49	175
Bacteria/Desulfobacterota/Desulfobacteria/Desulfobacterales/Desulfosarcinaceae/Algorimarina	39	33	31	31	30	42	56	28	35	24	34	29	34	27	45	39	43	37	24	37	46	31	38	33	55	38	39	36	32	28	49	37	44	48	26	36	28	40	49	29	31	33	42
Bacteria/Desulfobacterota/Desulfobacteria/Desulfobacterales/Desulfosarcinaceae/Candidatus Magnetananas	10388	7011	9384	9102	8738	9566	10235	7770	6956	7920	9041	6788	3076	10254	15028	6930	8985	8545	8522	12396	13295	9588	13164	9408	14265	9797	10311	11685	9917	8410	12561	9181	11606	14027	10384	9368	5917	11409	8285	10639	11013	9592	10828
Bacteria/Desulfobacterota/Desulfobacteria/Desulfobacterales/Desulfosarcinaceae/Candidatus Magnetoglobus	8923	6450	9729	6806	9132	9584	11163	9833	9041	7348	8699	5894	8228	7670	7450	6091	7340	8911	5474	5961	10490	6525	9601	6584	12638	6827	7400	8675	8204	7522	8217	9590	8576	11115	9341	5753	6592	11420	9154	6613	9548	4935	8903
Bacteria/Desulfobacterota/Desulfobacteria/Desulfobacterales/Desulfosarcinaceae/Candidatus Magnetomorum	70	61	72	96	83	100	92	81	97	56	102	84	76	110	151	73	101	136	56	99	128	87	117	81	178	104	99	132	112	103	117	102	88	139	146	101	91	173	136	139	132	86	170
Bacteria/Desulfobacterota/Desulfobacteria/Desulfobacterales/Desulfosarcinaceae/Desulfatibacillum	353	271	410	385	303	498	471	298	324	226	343	213	309	324	419	229	372	332	340	393	490	253	439	303	662	314	351	370	327	328	453	439	358	504	380	277	293	485	450	364	436	264	351
Bacteria/Desulfobacterota/Desulfobacteria/Desulfobacterales/Desulfosarcinaceae/Desulfatirhabdium	8920	5167	8880	5731	7606	10535	12792	8751	5994	6719	7478	5147	5000	6670	8393	4717	6041	7738	7296	5999	12268	5636	10296	5673	17660	6383	6016	8348	7116	6403	7464	8153	8897	10780	8069	4500	5287	11186	7204	5883	9212	3769	7271
Bacteria/Desulfobacterota/Desulfobacteria/Desulfobacterales/Desulfosarcinaceae/Desulfatitalea	5258	3385	5449	3206	5154	6529	6909	6221	4023	5404	6063	2613	2609	3617	4905	2649	3380	3879	3504	3535	6315	2895	5396	3033	9811	3480	3206	4367	3641	3364	4466	4588	4939	5732	4469	2500	2742	5820	4407	3250	4704	2093	4127
Bacteria/Desulfobacterota/Desulfobacteria/Desulfobacterales/Desulfosarcinaceae/Desulfonatronobacter	237	182	233	268	209	341	385	245	196	185	203	263	202	298	353	185	250	308	247	306	487	262	477	228	549	291	279	409	379	276	371	354	316	509	370	226	219	418	338	251	426	181	335
Bacteria/Desulfobacterota/Desulfobacteria/Desulfobacterales/Desulfosarcinaceae/Desulfosalsimonas	280	220	418	633	179	263	584	226	338	218	269	568	609	598	553	388	682	670	414	739	426	529	528	691	705	567	534	411	592	492	550	599	469	598	665	574	459	594	605	757	469	726	634
Bacteria/Desulfobacterota/Desulfobacteria/Desulfobacterales/Desulfosarcinaceae/Desulfosarcina	50185	31832	39185	33979	43906	36595	55009	36257	55905	35256	33985	33999	40939	36908	60061	36463	47582	41852	39449	49620	59214	34462	62510	52717	74302	41587	47786	40460	43330	43049	57461	61219	60169	55108	48272	35237	37237	62345	63444	40814	51729	40958	46530
Bacteria/Desulfobacterota/Desulfobacteria/Desulfobacterales/Desulfosarcinaceae/Incertae Sedis	21229	13801	17335	12247	19608	21496	17639	17193	14889	15307	19512	11811	7565	12525	13350	9599	10879	15973	9742	11535	21187	10526	16489	10746	33705	14171	13642	12965	13771	13357	15057	14772	20003	19858	16718	8870	9017	18023	13498	11349	14014	7310	13777
Bacteria/Desulfobacterota/Desulfobacteria/Desulfobacterales/Desulfosarcinaceae/LCP-80	14437	10063	15430	14767	12341	15378	20229	12043	14809	10256	11564	11822	15382	14962	20751	12136	17448	16755	15173	16134	20919	14082	21359	15482	24703	14022	15914	17376	16712	14621	20825	18528	17984	22618	17464	13260	12788	19937	18931	15934	19080	12811	16770
Bacteria/Desulfobacterota/Desulfobacteria/Desulfobacterales/Desulfosarcinaceae/SEEP-SRB1	191880	130845	174841	151476	158149	187776	205483	152642	168733	134222	144679	132491	146562	162624	212448	133244	171778	178950	135874	168772	233716	146624	229296	171903	273891	155285	176582	175064	180807	160240	220379	206194	209740	240315	190277	141881	137252	235337	206795	170273	201089	133942	186722
Bacteria/Desulfobacterota/Desulfobacteria/Desulfobacterales/Desulfosarcinaceae/Sva0081 sediment group	899301	590006	712282	615117	790022	746937	760799	662571	856685	655888	636210	564393	581876	624282	856015	577687	688093	688659	500170	731526	839915	570893	959570	762677	900567	622920	732700	647978	714989	690238	897560	902789	850284	932059	770281	584609	523468	900357	827940	723317	788301	632247	790752
Bacteria/Desulfobacterota/Desulfobacteria/Desulfobacterales/Desulfosarcinaceae/uncultured	77378	55098	75726	70115	65770	83359	101737	66066	66929	57370	64190	57329	60448	73573	96228	54648	74107	80609	68583	76974	123025	67293	105954	73319	160029	75642	74897	88312	77120	69941	89996	92339	95269	110914	86209	61238	63535	117882	94623	72794	98285	53821	82523
Bacteria/Desulfobacterota/Desulfobulbia/Desulfobulbales/Desulfobulbaceae/Candidatus Electronema	308	350	3909	415	280	277	415	333	3892	255	246	1480	511	1303	602	858	400	659	1050	495	697	265	577	334	1242	342	416	605	1426	399	677	560	847	595	662	322	373	494	1049	538	498	275	438
Bacteria/Desulfobacterota/Desulfobulbia/Desulfobulbales/Desulfobulbaceae/Candidatus Electrothrix	30498	27996	18426	10777	33713	11677	66944	16166	19377	13215	41177	9995	5891	9144	17691	13678	7352	11676	77354	5442	35466	10626	22486	19421	49521	5362	5734	10827	8705	8565	9137	8266	10747	9894	12141	46034	4620	6874	11250	4681	6514	2493	3463
Bacteria/Desulfobacterota/Desulfobulbia/Desulfobulbales/Desulfobulbaceae/Desulfobulbus	5868	4975	6317	5630	5744	5910	7274	4761	6044	4497	4621	6381	4817	5689	7115	4640	5855	6285	7181	5431	8408	5122	7963	5925	11528	6359	5879	6769	6763	5289	6352	6417	6567	7950	6965	5438	5591	8742	7969	5887	7583	4223	6506
Bacteria/Desulfobacterota/Desulfobulbia/Desulfobulbales/Desulfobulbaceae/uncultured	144303	105450	149473	182367	107269	159788	180790	116473	132417	103038	110382	140321	181379	180572	211487	135702	174288	204245	160241	168842	265413	166918	248871	177452	326266	183640	187635	210447	196154	161456	200689	216296	203589	258963	208154	156515	175834	277953	249910	190943	242406	130045	209576
Bacteria/Desulfobacterota/Desulfobulbia/Desulfobulbales/Desulfocapsaceae/[Desulfobacterium] catecholicum group	34672	25014	31799	23006	28150	23467	35700	25584	35069	23985	21935	26909	21769	27085	37871	23927	30612	29010	50673	30402	43354	28265	48924	33290	67068	36261	34900	40552	30125	30121	34996	30021	35313	38791	36875	30821	29222	55206	44997	30352	46117	22259	33004
Bacteria/Desulfobacterota/Desulfobulbia/Desulfobulbales/Desulfocapsaceae/Desulfocapsa	71028	40583	46819	35876	54940	43384	50693	39806	76964	46612	36766	37928	51940	32208	55680	38917	47421	40625	34672	54599	49952	30614	63406	57552	55565	43352	48887	33482	42261	46392	51418	68964	58307	53364	46206	37456	42393	55754	60260	46373	50466	49243	50306
Bacteria/Desulfobacterota/Desulfobulbia/Desulfobulbales/Desulfocapsaceae/Desulfofustis	3724	2570	3368	2628	3270	2854	3652	2693	4339	2834	2677	2755	2815	3241	4363	2552	3193	2863	5421	3426	4072	2613	4674	3796	6633	3394	3242	3810	3033	3057	3362	4103	4151	3846	3653	2801	2735	5078	4569	3318	4613	2826	3590
Bacteria/Desulfobacterota/Desulfobulbia/Desulfobulbales/Desulfocapsaceae/Desulfopila	14088	9940	13354	8552	12140	10287	15151	9738	14368	9165	8795	9121	8316	10790	14379	8408	10766	9781	19553	10235	16707	9293	16860	13587	36287	14696	10983	13877	9605	10434	11481	14899	13996	13468	12884	9763	10191	22440	18994	10259	17053	8600	12747
Bacteria/Desulfobacterota/Desulfobulbia/Desulfobulbales/Desulfocapsaceae/Desulfoprunum	233	180	212	105	165	137	242	187	196	259	114	151	121	167	190	105	175	194	222	231	244	142	239	138	454	143	134	209	141	148	161	156	134	190	186	164	150	248	263	143	250	81	186
Bacteria/Desulfobacterota/Desulfobulbia/Desulfobulbales/Desulfocapsaceae/Desulforhopalus	18565	12959	16592	10755	17174	12571	20022	13177	23468	13244	12308	12420	13942	12308	18400	12087	15424	13537	21418	14426	19186	11427	22315	19468	33076	16508	16257	14709	14026	13843	16602	19541	19528	17223	16309	13304	12836	24059	22967	13086	19712	13310	16156
Bacteria/Desulfobacterota/Desulfobulbia/Desulfobulbales/Desulfocapsaceae/Desulfotalea	18382	15224	14669	11304	14526	12502	16013	15444	10292	11994	11873	12925	5288	13148	13112	8585	11103	14157	35550	11044	20299	14104	22385	12370	41340	17447	12909	21192	13694	12596	14296	11029	12732	17962	16747	13927	9900	24734	12499	13938	24719	7249	15307
Bacteria/Desulfobacterota/Desulfobulbia/Desulfobulbales/Desulfocapsaceae/SEEP-SRB4	10580	7643	10528	10092	9421	9098	13427	9074	12476	7676	7331	10067	11194	10361	11345	9005	11147	10226	11980	9860	12183	9356	16100	11956	17342	10011	12134	11637	10673	10926	13653	13375	11566	13384	13336	9823	9611	14852	15831	11043	13731	9227	11765
Bacteria/Desulfobacterota/Desulfobulbia/Desulfobulbales/Desulfocapsaceae/uncultured	75245	53207	63936	46989	70211	53214	77622	55824	87387	51849	44299	57387	55507	57577	70335	51170	60558	58720	70731	60480	79584	50660	87104	73236	122328	71495	70262	67222	59399	63611	67743	74492	75775	71915	73378	56864	53829	100326	91179	58353	78533	52556	67999
Bacteria/Desulfobacterota/Desulfobulbia/Desulfobulbales/Desulfurivibrionaceae/Desulfurivibrio	1315	891	1258	1154	1011	1343	1975	1019	904	969	903	1363	785	1488	1561	1082	1169	1447	1532	1274	2485	1233	2048	1387	3742	1662	1240	1819	1514	1296	1411	1605	1866	1984	1683	1159	1253	2143	1927	1305	1844	824	1797
Bacteria/Desulfobacterota/Desulfobulbia/Desulfobulbales/Desulfurivibrionaceae/MSBL7	2768	2143	3323	3642	2100	3178	5885	2203	2227	2361	2320	3380	2098	4682	5598	3241	2999	4219	4058	4733	7752	3620	5531	5273	16638	7622	3482	5110	4416	3623	3779	5315	6255	6429	5247	3969	8681	7322	6163	4094	5751	2516	4774
Bacteria/Desulfobacterota/Desulfobulbia/Desulfobulbales/Desulfurivibrionaceae/uncultured	40	28	50	36	19	48	49	20	22	24	25	24	24	46	38	25	31	31	34	29	35	20	45	24	96	20	0	23	26	18	19	29	38	36	24	26	30	37	0	25	34	0	23
Bacteria/Desulfobacterota/Desulfofervidia/Desulfofervidales/Desulfofervidaceae/Candidatus Desulfofervidus	17	11	12	0	10	0	0	0	0	11	0	0	0	0	0	0	0	0	0	0	0	0	0	0	0	0	0	0	0	0	0	0	0	0	0	0	0	0	0	0	0	0	0
Bacteria/Desulfobacterota/Desulfomonilia/Desulfomonilales/Desulfomonilaceae/Desulfomonile	2771	2481	2594	1803	2594	3061	1976	2525	2479	2355	2581	1220	1570	1772	2057	1199	1562	1626	1484	1663	2068	1336	1889	1539	2767	1381	1485	1569	1639	1397	1730	2021	1799	2089	1667	1127	1289	2037	1750	1638	1666	1239	1787
Bacteria/Desulfobacterota/Desulfovibrionia/Desulfovibrionales/Desulfohalobiaceae/Desulfohalobium	62	50	46	97	43	47	95	79	68	75	68	81	61	70	83	79	112	69	100	105	59	63	105	88	97	91	76	90	65	77	76	80	51	107	93	83	50	76	94	122	91	73	73
Bacteria/Desulfobacterota/Desulfovibrionia/Desulfovibrionales/Desulfohalobiaceae/Desulfovermiculus	1808	1671	1700	1506	1407	1971	1286	1382	1298	1475	1775	1005	1224	1357	1458	863	1293	1353	1189	1401	1876	1199	1599	1146	1783	1277	1348	1421	1423	1063	1346	1387	1411	1879	1398	1167	907	1475	1121	1309	1464	1179	1433
Bacteria/Desulfobacterota/Desulfovibrionia/Desulfovibrionales/Desulfomicrobiaceae/Desulfomicrobium	324	270	333	212	273	306	345	247	275	262	294	190	219	271	310	182	284	225	270	343	314	245	318	299	434	253	262	262	230	241	359	303	262	343	278	209	231	314	271	307	247	260	285
Bacteria/Desulfobacterota/Desulfovibrionia/Desulfovibrionales/Desulfonatronaceae/Desulfonatronum	161	213	283	135	134	142	214	175	299	159	157	112	148	210	142	110	133	198	91	158	122	98	144	173	159	99	171	123	135	164	122	123	146	168	147	121	88	129	115	189	106	136	123
Bacteria/Desulfobacterota/Desulfovibrionia/Desulfovibrionales/Desulfonatronovibrionaceae/Desulfonatronospira	38	31	25	37	0	36	36	40	28	18	30	0	28	26	33	0	22	16	29	22	32	0	27	29	38	0	26	0	26	31	25	27	28	37	21	23	28	24	19	28	20	22	19
Bacteria/Desulfobacterota/Desulfovibrionia/Desulfovibrionales/Desulfonatronovibrionaceae/Desulfonatronovibrio	46	28	59	30	45	58	25	34	54	38	35	34	33	41	32	42	36	35	24	34	34	36	43	27	37	39	27	48	35	29	28	21	21	27	29	36	22	33	27	38	30	34	28
Bacteria/Desulfobacterota/Desulfovibrionia/Desulfovibrionales/Desulfonauticaceae/Desulfonauticus	32	22	50	36	29	33	53	28	52	38	61	17	33	36	42	30	45	38	29	37	57	29	39	35	41	33	41	42	42	25	49	29	28	42	37	28	20	40	30	38	33	42	49
Bacteria/Desulfobacterota/Desulfovibrionia/Desulfovibrionales/Desulfonauticaceae/Desulfothermus	932	1039	731	574	768	750	510	949	370	682	769	529	140	620	440	351	432	543	331	424	595	438	607	387	645	457	511	507	611	516	496	364	379	645	552	412	238	417	243	522	443	319	493
Bacteria/Desulfobacterota/Desulfovibrionia/Desulfovibrionales/Desulfoplanaceae/Desulfoplanes	135	141	133	100	146	165	133	131	138	121	116	64	60	132	100	82	74	139	109	89	116	55	103	84	134	84	76	107	94	102	99	97	99	125	122	85	62	104	70	96	109	58	96
Bacteria/Desulfobacterota/Desulfovibrionia/Desulfovibrionales/Desulfovibrionaceae/Bilophila	80	46	96	59	57	76	61	63	55	60	53	36	47	68	48	38	35	50	36	54	53	41	48	43	74	48	55	42	55	40	61	54	40	58	44	56	41	54	51	50	51	43	54
Bacteria/Desulfobacterota/Desulfovibrionia/Desulfovibrionales/Desulfovibrionaceae/Desulfocurvus	29	13	24	18	14	27	46	18	18	16	22	13	11	29	26	18	21	23	50	30	21	21	35	33	131	23	19	37	22	21	22	18	28	29	27	15	22	35	26	22	43	0	19
Bacteria/Desulfobacterota/Desulfovibrionia/Desulfovibrionales/Desulfovibrionaceae/Desulfovibrio	8339	7803	8394	5941	7629	8292	7391	7427	6672	6772	7192	4725	4242	5956	6293	4064	5763	6339	5414	5998	7492	5342	7457	5578	12023	5961	6205	6460	6314	5247	7090	6049	6116	7800	6533	5333	3963	6597	5397	6231	6504	4962	6386
Bacteria/Desulfobacterota/Desulfovibrionia/Desulfovibrionales/Desulfovibrionaceae/Halodesulfovibrio	133	167	89	57	109	94	75	95	90	92	82	43	57	74	60	49	68	84	57	81	94	44	100	60	89	62	67	80	75	67	73	84	75	95	82	59	54	82	60	72	76	54	64
Bacteria/Desulfobacterota/Desulfovibrionia/Desulfovibrionales/Desulfovibrionaceae/Lawsonia	50	65	74	33	51	62	46	47	54	48	54	31	25	41	40	20	39	29	38	36	49	24	34	45	81	25	32	42	51	25	26	32	26	56	27	30	23	30	41	35	35	22	42
Bacteria/Desulfobacterota/Desulfovibrionia/Desulfovibrionales/Desulfovibrionaceae/Mailhella	0	12	10	0	12	11	18	0	0	0	0	10	12	12	0	0	0	0	0	11	0	11	0	0	0	0	12	0	10	0	18	0	0	14	11	12	0	0	0	0	16	12	10
Bacteria/Desulfobacterota/Desulfovibrionia/Desulfovibrionales/Desulfovibrionaceae/uncultured	1047	984	871	747	839	948	741	867	798	808	888	507	633	777	805	508	606	769	568	778	880	587	909	596	893	583	691	718	715	621	795	778	736	940	753	601	460	734	707	776	726	648	721
Bacteria/Desulfobacterota/Desulfuromonadia/Bradymonadales/Bradymonadaceae/Bradymonas	7734	10282	12510	6991	8690	7861	8834	9122	11065	7546	8273	5236	6726	10041	6485	5506	5903	8824	4868	6455	6713	5749	6564	7598	9257	7879	8505	6660	9261	6177	8594	7606	6387	8473	7456	6659	4372	6691	5699	8944	6504	7166	8251
Bacteria/Desulfobacterota/Desulfuromonadia/Desulfuromonadales/Desulfuromonadaceae/Candidatus Deferrimonas	989	720	1228	1303	0	719	752	970	1024	815	670	953	0	1378	0	1196	1170	0	892	895	0	1163	846	1223	1175	783	1011	0	0	869	1700	1328	903	1130	822	1242	744	0	0	2025	853	886	1207
Bacteria/Desulfobacterota/Desulfuromonadia/Desulfuromonadales/Desulfuromonadaceae/Desulfuromonas	7815	6533	9623	8605	7745	7570	11980	7197	9047	6073	7930	6806	8260	8371	10779	5893	10361	9513	9545	8874	11928	8854	12575	9139	15767	10194	10121	11025	9173	7875	9970	9557	8608	11897	9732	8659	8248	13501	11917	8560	12628	6864	10624
Bacteria/Desulfobacterota/Desulfuromonadia/Desulfuromonadales/Desulfuromonadaceae/Trichloromonas	1957	1917	2762	2713	2035	2457	2925	2067	2598	1671	2063	1876	3624	2519	3524	1825	3205	2899	2458	2466	3208	2535	2881	3171	5761	3511	2773	2537	2703	2509	3105	3229	2741	3714	2914	2523	2466	3616	5342	2582	3242	1830	3343
Bacteria/Desulfobacterota/Desulfuromonadia/Desulfuromonadales/Geoalkalibacteraceae/Geoalkalibacter	195	196	241	201	219	203	227	207	226	216	213	141	192	224	278	142	208	191	227	197	288	199	278	217	341	226	155	209	226	154	217	225	199	267	218	182	116	228	205	223	238	110	270
Bacteria/Desulfobacterota/Desulfuromonadia/Desulfuromonadales/Geopsychrobacteraceae/Desulfuromusa	8250	6080	7640	4099	5789	5672	5812	6213	6142	5288	5763	3067	2873	4208	5451	2869	4308	4366	5010	3833	5840	3983	5479	4144	7792	4318	4176	4802	4236	3602	4767	4631	4431	5964	4533	3642	3667	6292	5158	4697	5811	2945	4922
Bacteria/Desulfobacterota/Desulfuromonadia/Desulfuromonadales/Geopsychrobacteraceae/Geopsychrobacter	3586	4335	4853	2816	3604	2734	3573	3586	3783	2956	3419	2098	1628	2660	2482	1705	2560	2554	4374	2129	2434	2467	4024	2309	3677	2580	2519	3037	2495	2356	2649	2329	2210	2708	2760	2944	1912	3604	2672	2864	3510	1847	2636
Bacteria/Desulfobacterota/Desulfuromonadia/Desulfuromonadales/Geopsychrobacteraceae/Malonomonas	996	438	774	664	476	651	1083	576	749	632	564	598	458	517	789	466	595	709	600	592	1089	608	1027	598	989	506	612	901	642	686	640	825	939	989	772	423	563	777	780	684	751	377	741
Bacteria/Desulfobacterota/Desulfuromonadia/Desulfuromonadales/Geopsychrobacteraceae/Pelobacter	182	154	324	166	227	259	268	201	251	202	236	84	184	119	164	122	163	158	143	146	238	186	249	173	237	154	181	147	186	152	222	152	209	219	200	120	141	271	195	148	221	128	253
Bacteria/Desulfobacterota/Desulfuromonadia/Desulfuromonadales/Geothermobacteraceae/Geothermobacter	17783	14762	22804	22405	16306	17543	28312	16654	24461	14569	17019	17957	26552	23072	25236	16862	28107	22398	22660	23288	27025	22661	30910	24953	36438	23679	25033	24633	22104	21299	26906	25707	21004	29735	25188	23507	23282	32975	34260	24841	30359	18325	26730
Bacteria/Desulfobacterota/Desulfuromonadia/Desulfuromonadales/Syntrophotaleaceae/Syntrophotalea	2760	2327	3480	3972	2364	2940	5059	2499	3605	2387	2857	3797	3331	3688	4729	3098	5512	4162	7104	4198	6999	4103	7303	4728	7053	4275	4531	6861	3576	3618	5220	4370	3797	5830	5417	3975	4504	7045	6366	3676	6832	3301	4878
Bacteria/Desulfobacterota/Desulfuromonadia/Geobacterales/Geobacteraceae/Citrifermentans	808	725	721	782	640	678	661	620	573	668	898	419	496	533	551	411	556	538	462	506	728	525	583	458	884	468	466	594	570	492	613	537	567	639	610	468	430	695	544	557	601	362	545
Bacteria/Desulfobacterota/Desulfuromonadia/Geobacterales/Geobacteraceae/Geobacter	1749	1593	1931	1426	1563	1683	1700	1639	1731	1372	1644	1036	1052	1250	1556	927	1565	1468	1907	1287	1859	1330	2159	1276	2297	1328	1293	1683	1436	1237	1588	1479	1229	1761	1540	1342	1233	1971	1572	1547	2134	1030	1541
Bacteria/Desulfobacterota/Desulfuromonadia/Geobacterales/Geobacteraceae/Geotalea	233	155	163	191	161	220	201	190	133	146	182	188	113	151	249	148	219	221	270	226	275	181	266	208	338	204	197	255	196	132	224	156	210	275	225	150	128	252	166	166	246	123	186
Bacteria/Desulfobacterota/Desulfuromonadia/Geobacterales/Geobacteraceae/Trichlorobacter	73	66	67	63	55	88	76	70	78	47	69	48	35	61	61	50	72	51	55	47	78	46	58	44	93	44	47	58	59	56	77	58	71	66	52	50	70	77	44	64	86	56	64
Bacteria/Desulfobacterota/Desulfuromonadia/Geobacterales/Geobacteraceae/uncultured	4071	3626	4519	3384	3015	3754	5297	3270	3811	2994	3385	2810	3621	3504	4453	2323	4578	3670	6210	3889	5505	4392	6951	3664	7540	3757	3798	5364	3433	3063	4032	3682	3549	5060	3810	3881	3700	6937	5415	3922	7398	2742	4206
Bacteria/Desulfobacterota/Dissulfuribacteria/Dissulfuribacterales/Dissulfuribacteraceae/Dissulfuribacter	184	112	186	170	124	198	200	125	131	112	108	125	126	177	177	122	156	182	119	134	231	197	239	143	250	145	156	205	164	133	203	179	155	215	192	140	110	213	171	170	199	139	174
Bacteria/Desulfobacterota/Dissulfuribacteria/Dissulfuribacterales/Dissulfuribacteraceae/Dissulfurimicrobium	123	105	129	113	107	152	193	115	108	100	111	85	126	138	149	76	116	124	120	122	207	104	179	87	222	108	117	149	122	99	121	131	141	163	135	113	92	168	129	117	153	92	154
Bacteria/Desulfobacterota/Dissulfuribacteria/Dissulfuribacterales/Dissulfuribacteraceae/SEEP-SRB2	378	291	345	273	437	470	611	519	297	649	505	237	152	288	343	194	227	314	284	380	699	266	548	238	1005	310	335	448	332	297	357	284	398	478	378	218	322	401	343	297	441	184	319
Bacteria/Desulfobacterota/Dissulfuribacteria/Dissulfuribacterales/Dissulfuribacteraceae/uncultured	3776	4687	4946	2645	3268	3860	2791	3788	4029	3297	3356	1742	2447	3042	1968	1799	2045	2503	1296	1818	2378	1854	2418	2061	2525	1867	2323	2188	2981	2012	2089	2464	1738	2903	2280	2011	1341	2134	1377	2853	1977	1899	2156
Bacteria/Desulfobacterota/Syntrophia/Syntrophales/Smithellaceae/Smithella	1004	859	853	774	824	888	820	801	714	744	794	618	610	779	905	536	593	799	693	927	1125	658	969	690	1439	728	717	727	754	673	688	840	806	1117	746	588	807	884	621	766	796	530	717
Bacteria/Desulfobacterota/Syntrophia/Syntrophales/Syntrophaceae/Syntrophus	5113	3467	4611	4814	4130	5335	5024	4235	3948	3537	4063	3523	3894	4309	5665	3317	4293	4837	4584	4601	6685	4022	6054	3942	7503	3998	4352	5185	4662	3924	5147	5017	5001	6619	4977	3515	3393	6083	4882	4565	5412	3137	4687
Bacteria/Desulfobacterota/Syntrophobacteria/Syntrophobacterales/Syntrophobacteraceae/Desulfacinum	171	49	117	62	121	188	101	98	53	64	124	43	56	89	140	44	59	81	86	67	136	65	120	53	239	55	64	96	84	55	117	77	114	156	86	36	57	123	108	40	91	42	68
Bacteria/Desulfobacterota/Syntrophobacteria/Syntrophobacterales/Syntrophobacteraceae/Desulfoglaeba	0	0	0	12	0	0	0	0	0	0	0	11	0	0	0	0	0	0	0	0	10	0	0	0	0	0	0	0	0	0	0	0	0	0	0	0	0	0	12	0	10	0	10
Bacteria/Desulfobacterota/Syntrophobacteria/Syntrophobacterales/Syntrophobacteraceae/Desulforhabdus	997	909	1278	634	1019	1134	932	966	1179	995	1046	476	596	653	746	546	670	740	486	648	766	614	778	759	688	604	689	629	649	647	830	821	682	850	716	608	441	876	749	686	761	582	837
Bacteria/Desulfobacterota/Syntrophobacteria/Syntrophobacterales/Syntrophobacteraceae/Desulfosoma	1048	1222	1175	383	1150	870	442	935	952	1022	1047	212	230	536	561	296	438	353	391	430	492	326	427	349	454	388	436	408	470	331	543	459	454	566	400	413	169	391	177	440	374	400	467
Bacteria/Desulfobacterota/Syntrophobacteria/Syntrophobacterales/Syntrophobacteraceae/Desulfovirga	92	60	85	91	68	96	90	55	62	51	52	77	52	74	88	60	97	74	51	66	97	70	108	54	161	69	95	101	93	67	98	61	87	104	86	80	60	111	73	82	79	54	94
Bacteria/Desulfobacterota/Syntrophobacteria/Syntrophobacterales/Syntrophobacteraceae/Syntrophobacter	723	538	590	591	663	730	686	650	453	588	677	482	365	567	758	398	414	582	457	584	945	503	858	501	1400	637	592	764	638	555	687	632	823	823	681	460	442	775	524	559	770	433	636
Bacteria/Desulfobacterota/Syntrophobacteria/Syntrophobacterales/Syntrophobacteraceae/uncultured	2072	1621	2209	2192	1761	2070	2413	1737	2218	1595	1865	1659	2565	1929	2066	1518	2303	2283	1902	1876	2982	1865	2848	2168	3517	1992	2150	2410	2055	1926	2335	2349	2101	2858	2349	1837	1837	3043	3221	2091	2754	1281	2313
Bacteria/Desulfobacterota/Syntrophobacteria/Syntrophobacterales/Thermodesulforhabdaceae/Thermodesulforhabdus	337	331	442	325	258	298	367	254	451	238	235	260	377	379	287	258	329	418	210	254	418	296	363	373	418	292	432	320	468	276	370	337	286	449	340	296	193	351	310	410	326	277	395
Bacteria/Desulfobacterota/Syntrophorhabdia/Syntrophorhabdales/Syntrophorhabdaceae/Syntrophorhabdus	1207	1038	1213	1067	1034	1379	1165	1085	1057	949	1017	678	777	929	1081	662	852	1065	786	1047	1241	823	1106	814	1566	915	903	1009	938	840	1050	963	1022	1223	1033	852	711	1200	827	1057	1010	803	1045
Bacteria/Desulfobacterota/Thermodesulfobacteria/Thermodesulfobacteriales/Thermodesulfobacteriaceae/Caldimicrobium	53	38	50	34	58	36	58	50	44	40	51	33	48	54	55	36	53	48	30	54	66	38	62	37	56	38	49	50	50	54	51	46	60	46	38	39	34	50	49	62	50	42	46
Bacteria/Desulfobacterota/Thermodesulfobacteria/Thermodesulfobacteriales/Thermodesulfobacteriaceae/Thermodesulfobacterium	20	16	0	0	0	17	0	0	19	0	0	0	0	0	0	0	0	16	0	0	0	0	23	0	15	0	0	0	0	0	14	18	0	18	0	0	0	0	0	0	0	0	0
Bacteria/Desulfobacterota/Thermodesulfobacteria/Thermodesulfobacteriales/Thermodesulfobacteriaceae/Thermosulfurimonas	0	0	0	0	0	0	0	0	0	0	0	0	0	0	0	0	0	0	0	0	0	0	10	0	0	0	0	0	0	0	0	0	0	0	0	0	0	0	0	0	0	0	0
Bacteria/Desulfobacterota/Thermodesulfobacteria/Thermodesulfobacteriales/Thermodesulfobacteriaceae/Thermosulfuriphilus	11	10	0	14	0	18	10	0	0	0	0	0	0	0	0	0	10	13	0	0	14	0	0	0	18	0	13	0	10	0	0	0	0	13	0	0	0	0	0	0	0	0	0
Bacteria/Desulfobacterota/Thermodesulfobacteria/Thermodesulfobacteriales/Thermodesulfobacteriaceae/uncultured	45	38	49	49	25	49	57	36	33	35	43	46	34	61	55	34	50	64	46	61	79	51	56	45	75	51	50	49	56	48	50	59	68	68	56	37	39	60	34	54	74	35	55
Bacteria/Elusimicrobiota/Elusimicrobia/Elusimicrobiales/Elusimicrobiaceae/Elusimicrobium	214	209	168	169	226	207	156	222	93	195	173	101	55	129	123	96	80	139	109	124	198	120	182	86	211	114	114	156	133	88	136	93	118	168	139	91	82	145	103	135	151	79	121
Bacteria/Elusimicrobiota/Endomicrobia/Endomicrobiales/Endomicrobiaceae/Endomicrobium	1097719	775178	980230	976865	961267	936103	1105681	845337	1196051	897691	920898	822755	1006305	987829	1048639	972688	997232	971833	874048	1053453	1011311	751415	1178555	1048158	1246708	819936	988552	903396	977729	962481	1099926	1142600	1076429	1140407	998527	875617	798698	1055094	996036	1127995	959228	995426	943437
Bacteria/Entotheonellaeota/Entotheonellia/Entotheonellales/Entotheonellaceae/Candidatus Entotheonella	2998	2011	2484	1347	2390	3690	1648	2015	1667	3186	1997	1047	922	1414	1503	967	1145	1404	895	1144	1871	1161	1553	1162	2731	1317	1202	1247	1444	1161	1497	1677	1674	1789	1440	1035	904	1802	1603	1254	1358	1011	1544
Bacteria/Fibrobacterota/Chitinivibrionia/Chitinivibrionales/Chitinivibrionaceae/Chitinivibrio	65	73	52	38	42	52	69	58	16	61	50	30	18	30	25	24	25	37	32	25	39	58	150	50	90	55	40	74	37	36	48	13	38	48	50	49	31	49	31	47	109	27	47
Bacteria/Fibrobacterota/Chitinivibrionia/Chitinivibrionales/Chitinivibrionaceae/possible genus 03	2994	2890	3144	1151	1796	1634	4028	2348	1109	2977	1813	1787	203	743	1149	514	1908	1426	1229	1123	2104	3176	13725	5675	5404	4450	2484	2187	1183	984	981	733	889	1161	855	3690	2574	7365	4952	1711	11523	1749	3793
Bacteria/Fibrobacterota/Chitinivibrionia/Chitinivibrionia Incertae Sedis/Unknown Family/possible genus 02	236	277	300	193	119	181	423	153	132	316	168	226	54	126	219	81	343	253	383	167	242	495	1361	973	564	515	339	440	210	160	160	134	121	168	150	567	486	1275	403	290	1410	255	375
Bacteria/Fibrobacterota/Fibrobacteria/Fibrobacterales/Fibrobacteraceae/BBMC-4	7457	4496	6130	2790	5955	9965	6888	5498	3703	5033	4960	2112	1434	2890	3334	1917	2003	2941	2147	2974	4563	2556	4014	2633	8064	3291	2584	3241	3114	2456	2850	3235	3926	4026	3524	2505	2424	4710	2148	2826	4707	2052	3243
Bacteria/Fibrobacterota/Fibrobacteria/Fibrobacterales/Fibrobacteraceae/Chitinispirillum	270	101	146	93	242	228	138	151	169	185	153	94	67	110	109	73	80	76	85	134	120	69	104	153	130	68	101	89	86	90	132	189	218	91	115	0	95	104	84	92	88	73	201
Bacteria/Fibrobacterota/Fibrobacteria/Fibrobacterales/Fibrobacteraceae/Fibrobacter	573	555	415	297	510	576	415	508	279	480	503	204	200	320	376	189	278	294	287	324	490	279	376	272	767	317	267	341	318	305	300	322	331	424	291	271	197	376	239	308	361	251	333
Bacteria/Fibrobacterota/Fibrobacteria/Fibrobacterales/Fibrobacteraceae/possible genus 04	1136	1803	735	276	1033	810	374	1006	414	1083	944	200	71	275	227	119	188	264	885	252	478	289	375	125	472	279	244	433	339	201	244	191	249	342	265	235	112	359	198	287	443	144	267
Bacteria/Fibrobacterota/Fibrobacteria/Fibrobacterales/Fibrobacteraceae/possible genus 05	23	19	12	22	27	22	22	27	19	21	27	18	28	25	15	0	28	21	21	34	34	21	41	35	24	20	15	25	24	18	32	22	21	32	22	20	20	18	19	24	26	33	24
Bacteria/Fibrobacterota/Fibrobacteria/Fibrobacterales/Fibrobacteraceae/possible genus 06	29	20	14	34	21	16	27	15	20	31	17	21	27	42	97	12	31	48	71	74	127	28	65	50	247	108	35	69	47	39	35	42	66	59	32	24	49	65	67	52	81	16	54
Bacteria/Fibrobacterota/Fibrobacteria/Fibrobacterales/Fibrobacteraceae/uncultured	36871	34776	28073	13573	30898	27610	24375	31297	12528	27675	25529	11575	4366	14496	17735	8511	9964	14717	15306	15805	28179	15570	25498	11220	45019	20484	14522	18806	16925	12117	13410	11579	14241	19259	16718	15858	8938	22592	11841	15554	21711	8325	17030
Bacteria/Firmicutes/Bacilli/Acholeplasmatales/Acholeplasmataceae/Acholeplasma	375	351	350	344	339	306	406	385	243	308	329	219	137	272	255	216	228	254	205	198	351	256	324	182	419	290	225	306	255	260	254	255	273	319	340	253	167	272	227	304	267	238	278
Bacteria/Firmicutes/Bacilli/Acholeplasmatales/Acholeplasmataceae/Anaeroplasma	368	365	317	102	236	337	213	255	227	340	248	67	62	86	99	51	80	70	67	87	92	71	118	59	136	63	84	95	79	64	93	93	86	114	89	59	53	126	86	98	68	66	88
Bacteria/Firmicutes/Bacilli/Acholeplasmatales/Acholeplasmataceae/Candidatus Phytoplasma	1284	994	1125	970	1081	1067	1154	991	1382	1003	889	943	997	891	826	847	850	880	702	963	912	622	1125	887	1316	783	880	757	875	1007	888	1149	957	988	949	745	683	962	1006	921	813	951	835
Bacteria/Firmicutes/Bacilli/Acholeplasmatales/Acholeplasmataceae/DMI	82	78	59	47	67	88	39	66	51	69	81	37	41	61	43	25	44	52	31	52	58	31	67	36	51	43	39	57	62	52	59	60	35	51	42	36	37	63	41	50	40	46	49
Bacteria/Firmicutes/Bacilli/Acholeplasmatales/Acholeplasmataceae/EMP-G18	30	39	46	26	35	37	19	36	38	31	34	0	0	13	12	20	0	11	0	14	13	14	15	0	13	10	11	14	24	17	10	12	22	22	17	18	0	18	11	17	21	15	11
Bacteria/Firmicutes/Bacilli/Acholeplasmatales/Acholeplasmataceae/EUB33-2	271	266	310	291	207	270	262	207	256	223	286	160	196	229	311	171	234	195	229	291	319	237	331	242	297	254	226	283	253	184	292	305	266	344	273	205	190	261	273	279	258	235	292
Bacteria/Firmicutes/Bacilli/Alicyclobacillales/Alicyclobacillaceae/Acidibacillus	408	483	313	259	458	343	222	490	260	399	380	264	113	376	231	231	151	367	103	237	275	284	292	218	399	287	335	259	367	269	303	216	279	376	301	257	126	224	196	322	244	213	270
Bacteria/Firmicutes/Bacilli/Alicyclobacillales/Alicyclobacillaceae/Alicyclobacillus	194	159	215	132	155	170	173	123	195	145	173	114	118	132	186	113	135	154	148	185	187	134	215	128	207	130	142	147	128	122	152	174	166	206	149	165	111	149	147	156	171	151	162
Bacteria/Firmicutes/Bacilli/Alicyclobacillales/Alicyclobacillaceae/Effusibacillus	70	44	90	33	70	80	68	72	61	53	74	27	37	26	43	24	29	47	42	32	56	27	58	41	103	36	22	30	40	30	34	41	46	53	47	33	33	32	52	35	45	22	46
Bacteria/Firmicutes/Bacilli/Alicyclobacillales/Alicyclobacillaceae/Tumebacillus	408	293	249	207	359	279	204	260	385	362	270	188	204	187	292	180	208	233	115	270	204	143	295	282	250	221	260	151	229	236	223	315	308	246	205	197	125	188	211	223	175	225	213
Bacteria/Firmicutes/Bacilli/Aneurinibacillales/Aneurinibacillaceae/Aneurinibacillus	100	97	81	112	98	106	112	85	101	93	85	108	76	132	104	85	105	114	58	128	108	109	152	118	164	107	117	108	91	135	149	146	94	142	159	107	101	189	132	129	102	120	128
Bacteria/Firmicutes/Bacilli/Bacillales/Bacillaceae/Aeribacillus	0	0	16	0	0	0	0	0	0	0	0	0	0	0	13	0	0	0	0	0	0	0	0	0	0	0	0	0	0	0	16	13	0	15	0	0	0	12	0	20	0	0	0
Bacteria/Firmicutes/Bacilli/Bacillales/Bacillaceae/Anaerobacillus	0	0	17	0	0	0	0	0	0	0	0	0	0	0	17	0	0	0	0	23	0	0	0	0	0	0	0	0	0	0	0	0	0	0	0	0	0	0	0	23	0	17	0
Bacteria/Firmicutes/Bacilli/Bacillales/Bacillaceae/Anoxybacillus	1345	1356	1739	1339	1365	1321	1445	1260	1450	1216	1436	832	1072	1632	1381	1028	1185	1243	936	1400	1032	944	1227	1300	1313	1149	1314	1082	1308	1124	1382	1417	1067	1529	1317	1211	778	1009	963	1749	1046	1476	1278
Bacteria/Firmicutes/Bacilli/Bacillales/Bacillaceae/Bacillus	20782	18815	27069	28714	17921	17394	55122	16755	21524	19277	21132	21450	16206	25966	21202	18664	19292	26943	24540	22320	23808	20704	20232	21787	28326	25639	19959	31653	22812	24305	24804	24184	23781	31387	34665	21993	17790	17305	15753	32661	20005	21902	22379
Bacteria/Firmicutes/Bacilli/Bacillales/Bacillaceae/Fictibacillus	66	33	32	47	66	57	67	59	76	56	59	37	51	60	55	64	68	48	62	80	52	44	70	62	60	38	81	69	51	53	68	70	62	75	69	42	48	70	46	72	66	70	73
Bacteria/Firmicutes/Bacilli/Bacillales/Bacillaceae/Geobacillus	649	585	675	562	576	586	630	501	714	626	642	397	604	586	745	458	643	599	568	950	584	466	667	585	760	476	583	493	561	488	677	665	650	704	578	540	403	555	474	667	527	808	608
Bacteria/Firmicutes/Bacilli/Bacillales/Bacillaceae/Gracilibacillus	160	67	103	80	115	108	130	72	114	94	91	44	70	93	178	75	99	56	135	140	153	125	110	87	108	66	123	94	107	74	133	109	99	133	109	91	56	119	144	93	111	105	115
Bacteria/Firmicutes/Bacilli/Bacillales/Bacillaceae/Halobacillus	118	56	87	64	83	86	56	62	181	96	90	36	46	67	73	47	55	62	52	70	85	51	73	77	84	57	65	51	52	53	71	74	91	77	71	35	46	73	54	84	57	59	60
Bacteria/Firmicutes/Bacilli/Bacillales/Bacillaceae/Halolactibacillus	0	0	0	0	41	0	27	46	0	39	42	0	0	0	0	0	0	0	0	0	0	0	0	0	0	0	0	0	0	0	0	0	0	0	0	0	0	0	0	0	0	0	0
Bacteria/Firmicutes/Bacilli/Bacillales/Bacillaceae/Oceanobacillus	59	56	93	50	81	74	86	59	68	61	64	39	52	42	83	56	70	91	58	82	71	51	77	59	96	53	56	62	76	73	100	75	96	78	79	59	49	71	55	86	72	70	57
Bacteria/Firmicutes/Bacilli/Bacillales/Bacillaceae/Ornithinibacillus	21	15	23	0	0	0	17	0	0	0	0	0	14	0	0	0	0	24	0	17	16	0	14	14	19	0	19	0	14	14	17	17	17	17	18	16	0	17	14	22	17	0	0
Bacteria/Firmicutes/Bacilli/Bacillales/Bacillaceae/Paraliobacillus	0	14	0	0	0	0	0	16	23	17	0	0	0	0	0	0	0	14	0	0	0	0	0	0	17	18	0	0	0	14	0	0	0	0	14	14	0	14	0	0	20	0	0
Bacteria/Firmicutes/Bacilli/Bacillales/Bacillaceae/Piscibacillus	0	0	0	0	0	0	0	0	0	0	0	0	0	0	0	0	0	0	0	0	0	0	0	0	0	0	0	0	0	0	13	0	0	0	0	0	0	0	0	0	0	0	0
Bacteria/Firmicutes/Bacilli/Bacillales/Bacillaceae/Pontibacillus	20	24	23	13	0	19	18	13	20	0	18	0	0	21	15	0	0	0	0	14	19	0	17	15	17	14	0	20	13	21	18	0	0	13	15	17	0	23	14	23	0	0	14
Bacteria/Firmicutes/Bacilli/Bacillales/Bacillaceae/Salimicrobium	0	0	0	0	0	0	0	0	0	0	0	0	0	0	0	0	0	0	0	0	0	0	0	0	0	0	0	0	0	0	0	10	10	0	0	0	0	0	0	0	0	0	0
Bacteria/Firmicutes/Bacilli/Bacillales/Bacillaceae/Sediminibacillus	0	0	0	0	0	17	0	0	0	0	0	0	0	0	0	0	0	0	0	0	0	0	0	0	0	0	0	0	0	0	0	15	0	18	0	0	0	0	0	0	0	0	0
Bacteria/Firmicutes/Bacilli/Bacillales/Bacillaceae/Tepidibacillus	0	0	22	22	15	19	34	17	61	0	33	38	49	41	16	0	20	23	21	23	0	25	19	40	30	27	29	20	19	22	37	27	0	35	34	23	54	40	44	32	30	26	35
Bacteria/Firmicutes/Bacilli/Bacillales/Bacillaceae/Thermolongibacillus	0	0	0	0	0	0	0	0	0	0	0	0	0	0	0	0	13	0	0	0	0	0	0	0	11	0	11	0	13	0	0	15	17	0	16	0	0	13	0	11	0	0	0
Bacteria/Firmicutes/Bacilli/Bacillales/Bacillaceae/uncultured	46	71	61	54	52	54	52	36	68	35	58	37	48	39	61	24	46	34	23	60	40	43	58	56	44	32	44	38	31	39	52	50	55	65	50	28	25	43	54	45	62	34	38
Bacteria/Firmicutes/Bacilli/Bacillales/Bacillaceae/Ureibacillus	51	55	47	56	46	46	59	39	46	57	57	45	52	51	56	36	48	55	51	61	48	37	53	48	52	41	45	51	50	68	67	55	60	53	48	50	54	67	62	59	44	31	44
Bacteria/Firmicutes/Bacilli/Bacillales/Bacillaceae/Virgibacillus	270	286	410	315	256	326	513	281	283	225	255	229	255	322	383	208	285	332	246	306	367	260	412	250	420	269	271	387	325	265	304	325	287	423	298	251	233	322	253	306	349	228	318
Bacteria/Firmicutes/Bacilli/Bacillales/Bacillaceae/Vulcanibacillus	422	259	345	339	308	442	393	277	224	255	257	276	197	349	404	184	271	340	265	395	498	303	442	250	605	337	369	428	336	286	315	312	351	498	382	303	196	360	294	389	357	277	330
Bacteria/Firmicutes/Bacilli/Bacillales/Marinococcaceae/Alteribacillus	11	0	12	10	0	0	0	0	0	0	0	0	0	0	0	0	0	0	0	0	0	0	0	0	0	0	0	0	0	0	0	0	0	0	0	0	0	0	0	0	0	0	0
Bacteria/Firmicutes/Bacilli/Bacillales/Marinococcaceae/Natribacillus	0	0	10	0	11	0	0	0	0	0	0	0	0	15	0	0	0	0	0	0	0	0	10	0	11	13	0	0	0	0	13	0	16	14	0	0	0	0	13	0	0	0	0
Bacteria/Firmicutes/Bacilli/Bacillales/Marinococcaceae/Salsuginibacillus	44	38	28	25	44	43	14	32	23	33	42	17	22	26	20	0	15	17	15	16	16	14	22	22	28	30	19	28	25	27	14	23	10	22	16	10	0	22	0	16	15	22	12
Bacteria/Firmicutes/Bacilli/Bacillales/Planococcaceae/[Renibacterium] salmoninarum group	0	0	0	0	0	0	0	0	0	0	0	0	0	0	15	0	0	0	0	0	0	0	0	0	0	0	0	16	0	0	0	0	0	0	0	0	0	0	0	0	0	0	0
Bacteria/Firmicutes/Bacilli/Bacillales/Planococcaceae/Chryseomicrobium	0	0	19	0	28	0	20	20	0	19	0	26	0	19	18	0	0	0	0	21	0	0	18	0	19	0	0	0	18	21	21	23	0	0	0	21	0	23	0	22	18	0	0
Bacteria/Firmicutes/Bacilli/Bacillales/Planococcaceae/Domibacillus	0	0	0	0	0	0	0	0	0	0	0	0	0	0	0	0	0	0	0	0	0	0	17	0	0	0	13	0	0	0	0	0	0	13	0	0	0	0	0	0	0	0	0
Bacteria/Firmicutes/Bacilli/Bacillales/Planococcaceae/Jeotgalibacillus	0	0	0	0	0	0	13	0	0	0	0	0	0	0	18	0	13	14	14	22	14	0	21	13	14	16	0	0	0	0	15	0	17	0	0	0	0	0	0	0	0	0	0
Bacteria/Firmicutes/Bacilli/Bacillales/Planococcaceae/Kurthia	96	55	77	73	62	63	65	33	87	59	67	47	76	57	80	42	77	56	65	70	70	49	71	80	117	54	70	50	51	54	76	93	80	79	48	61	43	69	87	76	56	64	66
Bacteria/Firmicutes/Bacilli/Bacillales/Planococcaceae/Lysinibacillus	853	1105	1091	994	722	795	565	511	1081	709	915	746	990	735	653	497	731	983	654	867	1053	607	758	543	926	729	883	795	723	611	661	673	819	1010	862	711	502	678	538	811	794	691	809
Bacteria/Firmicutes/Bacilli/Bacillales/Planococcaceae/Paenisporosarcina	0	0	0	0	0	0	0	0	0	0	0	0	21	0	0	0	0	0	0	0	0	0	19	19	27	0	0	0	0	15	0	0	21	17	0	0	0	15	0	0	0	0	0
Bacteria/Firmicutes/Bacilli/Bacillales/Planococcaceae/Planococcus	2510	3394	3361	1245	2677	2345	1479	2595	2947	2478	2685	766	1033	1687	1399	879	1216	1309	914	1113	1254	962	1278	1171	1775	1117	1242	1088	1460	1068	1428	1391	1220	1508	1204	1138	719	1315	996	1447	1086	1084	1368
Bacteria/Firmicutes/Bacilli/Bacillales/Planococcaceae/Planomicrobium	100	100	125	114	93	140	110	85	118	101	117	86	123	114	157	89	147	126	123	182	124	119	164	168	152	106	100	115	100	97	161	202	134	165	103	108	117	156	163	149	121	162	144
Bacteria/Firmicutes/Bacilli/Bacillales/Planococcaceae/Psychrobacillus	28	0	20	0	45	35	22	17	46	22	39	0	29	31	23	22	21	18	15	33	15	18	26	28	24	22	27	15	17	33	29	32	35	30	22	0	0	33	24	19	20	27	24
Bacteria/Firmicutes/Bacilli/Bacillales/Planococcaceae/Rummeliibacillus	356	247	322	160	206	296	434	271	198	222	222	111	104	204	400	97	107	133	113	220	452	160	493	306	1140	299	193	138	146	166	127	209	267	205	140	161	259	309	395	131	261	118	235
Bacteria/Firmicutes/Bacilli/Bacillales/Planococcaceae/Solibacillus	57	64	44	54	62	32	43	31	66	59	50	29	65	25	50	38	46	44	35	73	54	51	52	51	53	35	39	27	41	39	53	68	49	38	48	47	36	61	37	39	44	39	62
Bacteria/Firmicutes/Bacilli/Bacillales/Planococcaceae/Sporosarcina	321	247	456	252	316	358	489	338	417	208	237	243	255	306	337	258	283	377	204	291	343	263	373	313	355	266	320	227	392	321	393	365	345	391	339	249	190	354	251	287	284	267	316
Bacteria/Firmicutes/Bacilli/Bacillales/Planococcaceae/uncultured	44	32	26	27	22	26	23	27	30	27	26	25	22	31	25	15	39	33	18	27	25	23	40	17	39	30	28	22	22	29	21	31	31	23	21	18	16	37	27	17	42	28	27
Bacteria/Firmicutes/Bacilli/Bacillales/Salisediminibacteriaceae/Alkalicoccus	40	23	38	54	26	44	76	27	35	23	36	36	42	63	70	36	29	32	59	69	66	43	66	68	146	106	55	54	42	31	46	80	89	70	68	70	88	85	145	43	69	42	59
Bacteria/Firmicutes/Bacilli/Bacillales/Salisediminibacteriaceae/Salipaludibacillus	13	0	0	0	14	0	13	0	0	0	0	0	0	0	14	0	0	0	11	0	14	0	14	13	0	0	0	0	0	0	0	12	14	13	0	0	0	13	14	15	0	0	0
Bacteria/Firmicutes/Bacilli/Bacillales/Sporolactobacillaceae/Sporolactobacillus	17	0	0	0	12	0	0	13	0	16	0	10	0	0	12	0	0	15	0	0	0	0	0	0	0	0	0	0	0	0	0	0	16	0	0	0	0	0	0	10	0	0	0
Bacteria/Firmicutes/Bacilli/Bacillales/Sporolactobacillaceae/Tuberibacillus	13	0	13	0	11	16	13	13	0	0	0	12	0	0	13	0	15	20	0	13	19	15	24	0	32	0	20	24	0	16	22	24	17	28	12	0	0	13	11	0	14	0	15
Bacteria/Firmicutes/Bacilli/Brevibacillales/Brevibacillaceae/Brevibacillus	608	585	598	376	644	641	587	767	661	521	676	359	395	437	443	362	403	546	276	370	572	409	573	388	782	382	479	403	518	400	474	472	474	562	433	344	328	465	475	497	485	390	515
Bacteria/Firmicutes/Bacilli/Caldalkalibacillales/Caldalkalibacillaceae/Caldalkalibacillus	19	27	31	14	20	31	27	21	31	37	20	12	11	11	18	0	21	24	13	18	13	11	20	0	13	13	16	13	11	0	18	14	0	19	19	13	0	13	13	0	18	11	16
Bacteria/Firmicutes/Bacilli/Desulfuribacillales/Desulfuribacillaceae/Desulfuribacillus	58	41	42	51	50	88	156	38	55	41	24	42	64	45	71	46	72	62	79	56	101	61	102	68	117	64	66	85	83	52	74	78	55	88	68	45	79	128	101	54	116	36	73
Bacteria/Firmicutes/Bacilli/Entomoplasmatales/Entomoplasmataceae/[Mycoplasma] group	8289	5680	8391	7408	6911	7978	6716	6697	6171	7859	9222	3893	4146	4858	6475	3578	5209	5297	4746	6342	5323	4209	6148	4954	6726	4796	4952	5506	5389	4386	6138	5974	5679	6253	5311	4295	3438	5194	4600	6078	4822	5599	4961
Bacteria/Firmicutes/Bacilli/Entomoplasmatales/Entomoplasmataceae/Entomoplasma	14	35	24	0	12	13	18	12	15	0	16	0	0	0	0	0	0	0	0	0	16	12	0	0	0	0	0	0	0	0	0	0	0	0	0	0	0	0	0	0	0	0	18
Bacteria/Firmicutes/Bacilli/Entomoplasmatales/Entomoplasmataceae/Mesoplasma	10960	5820	13856	7503	10288	11168	16509	10265	6853	7800	10747	3253	3486	4702	6522	4060	4976	5757	8459	6453	5713	7364	6011	4190	13627	4423	4207	6170	5998	5171	5632	5296	7458	6527	5561	3476	3290	4548	4919	5428	4474	4626	4299
Bacteria/Firmicutes/Bacilli/Entomoplasmatales/Entomoplasmatales Incertae Sedis/Candidatus Hepatoplasma	641	578	480	366	516	484	362	479	388	477	458	246	182	408	350	240	250	380	227	351	312	316	405	323	419	324	302	351	379	287	303	334	276	397	397	279	188	323	279	402	306	361	362
Bacteria/Firmicutes/Bacilli/Entomoplasmatales/Spiroplasmataceae/Candidatus Spiroplasma	19	17	20	20	13	17	0	15	20	11	13	0	15	20	11	0	12	15	0	12	14	10	10	0	12	12	0	14	0	13	15	12	12	18	12	0	0	12	0	11	14	13	12
Bacteria/Firmicutes/Bacilli/Entomoplasmatales/Spiroplasmataceae/Spiroplasma	85	109	103	60	93	89	88	118	73	115	126	54	54	79	77	58	60	70	58	84	90	58	106	61	128	56	55	66	78	82	75	92	84	84	88	62	64	96	69	83	70	53	64
Bacteria/Firmicutes/Bacilli/Erysipelotrichales/Erysipelatoclostridiaceae/Asteroleplasma	116	68	77	90	104	99	67	106	97	100	95	59	58	72	107	67	92	62	87	102	90	64	107	94	101	62	80	74	87	66	90	85	112	94	63	71	60	91	69	99	71	78	62
Bacteria/Firmicutes/Bacilli/Erysipelotrichales/Erysipelatoclostridiaceae/Candidatus Stoquefichus	106	121	135	75	90	93	68	88	88	79	96	56	45	71	98	57	79	64	69	95	217	49	79	63	259	77	48	65	60	71	73	87	94	70	97	58	54	88	83	64	63	73	81
Bacteria/Firmicutes/Bacilli/Erysipelotrichales/Erysipelatoclostridiaceae/Catenibacterium	72	61	68	46	65	73	45	65	48	75	63	30	41	86	85	44	82	50	49	86	234	49	107	83	295	118	78	41	53	60	62	77	96	80	65	48	38	131	58	61	72	60	71
Bacteria/Firmicutes/Bacilli/Erysipelotrichales/Erysipelatoclostridiaceae/Eggerthia	0	13	0	0	0	0	0	11	0	0	12	0	0	0	0	0	0	0	0	0	0	0	0	0	0	0	0	0	0	0	0	0	0	0	0	0	0	0	0	0	0	0	0
Bacteria/Firmicutes/Bacilli/Erysipelotrichales/Erysipelatoclostridiaceae/Erysipelatoclostridium	252	199	216	141	203	218	201	228	185	168	201	135	120	159	136	101	150	145	114	138	187	109	156	140	385	174	140	157	154	156	142	130	164	183	159	116	76	164	134	133	143	96	140
Bacteria/Firmicutes/Bacilli/Erysipelotrichales/Erysipelatoclostridiaceae/Erysipelotrichaceae UCG-003	50	32	49	32	48	34	37	40	52	30	35	23	36	43	48	17	32	33	31	48	42	41	38	54	62	39	36	37	39	21	36	47	60	44	39	29	45	42	53	38	40	39	30
Bacteria/Firmicutes/Bacilli/Erysipelotrichales/Erysipelatoclostridiaceae/Sharpea	19	10	21	23	16	21	15	15	33	14	15	17	18	0	17	20	18	0	11	19	13	19	18	32	10	15	16	0	17	16	17	29	14	0	17	26	17	16	29	20	13	32	0
Bacteria/Firmicutes/Bacilli/Erysipelotrichales/Erysipelatoclostridiaceae/UCG-004	480	488	509	442	349	466	512	423	456	393	468	336	349	409	455	285	390	414	400	444	483	301	532	362	472	341	392	445	367	365	424	469	379	523	414	338	310	433	397	444	404	342	370
Bacteria/Firmicutes/Bacilli/Erysipelotrichales/Erysipelatoclostridiaceae/uncultured	82	54	86	102	68	71	100	68	73	45	83	35	67	64	106	79	95	73	71	139	165	54	113	109	238	144	67	134	50	99	99	96	75	105	143	58	83	141	135	61	82	81	115
Bacteria/Firmicutes/Bacilli/Erysipelotrichales/Erysipelotrichaceae/[Anaerorhabdus] furcosa group	92	86	109	138	94	114	112	73	58	80	69	74	76	107	246	87	77	135	122	135	275	81	135	101	642	270	113	161	104	91	119	147	162	147	135	79	91	193	135	112	146	57	128
Bacteria/Firmicutes/Bacilli/Erysipelotrichales/Erysipelotrichaceae/[Clostridium] innocuum group	27	32	51	34	30	0	32	22	26	0	26	0	23	0	18	21	20	26	23	34	39	35	32	29	33	27	18	21	25	23	31	27	26	20	26	22	18	0	27	23	25	33	20
Bacteria/Firmicutes/Bacilli/Erysipelotrichales/Erysipelotrichaceae/Breznakia	17	0	15	12	20	0	0	20	0	28	24	0	0	0	0	0	0	0	0	0	0	0	0	0	0	0	0	16	0	0	0	0	0	0	11	0	0	0	0	0	0	0	0
Bacteria/Firmicutes/Bacilli/Erysipelotrichales/Erysipelotrichaceae/Catenisphaera	33	20	31	22	24	25	22	0	51	22	26	33	20	26	17	22	21	27	19	12	19	17	33	30	43	16	30	28	13	17	21	29	16	22	23	28	19	26	14	27	18	29	22
Bacteria/Firmicutes/Bacilli/Erysipelotrichales/Erysipelotrichaceae/Dielma	67	111	19	14	27	13	12	34	12	23	18	0	14	0	20	0	0	0	16	24	47	0	21	18	61	0	0	14	23	0	0	0	19	13	0	0	0	23	0	13	16	14	0
Bacteria/Firmicutes/Bacilli/Erysipelotrichales/Erysipelotrichaceae/Dubosiella	157	186	209	155	165	128	110	180	105	137	160	158	97	262	488	147	198	249	156	385	1100	226	311	468	2617	764	207	201	280	217	217	414	427	219	318	183	106	712	418	181	421	97	242
Bacteria/Firmicutes/Bacilli/Erysipelotrichales/Erysipelotrichaceae/Erysipelothrix	673	653	737	609	605	629	658	598	641	548	626	435	495	595	572	425	500	565	375	522	820	475	662	562	1032	596	589	534	532	485	622	587	602	692	598	468	394	586	573	613	571	431	623
Bacteria/Firmicutes/Bacilli/Erysipelotrichales/Erysipelotrichaceae/Erysipelotrichaceae UCG-006	0	0	16	0	0	0	0	0	0	0	0	0	0	0	0	0	0	0	0	0	29	0	0	0	40	0	0	0	0	0	15	0	0	0	0	0	0	0	0	14	16	0	0
Bacteria/Firmicutes/Bacilli/Erysipelotrichales/Erysipelotrichaceae/Erysipelotrichaceae UCG-009	0	0	0	0	0	0	0	0	13	0	0	0	0	0	0	0	0	0	0	0	0	0	17	0	0	0	0	0	12	0	0	0	0	15	0	0	0	0	0	0	18	0	0
Bacteria/Firmicutes/Bacilli/Erysipelotrichales/Erysipelotrichaceae/Faecalibaculum	242	242	232	149	198	173	144	179	171	177	208	125	121	183	140	111	145	171	141	187	247	106	171	121	368	215	168	173	152	172	151	182	167	201	166	155	106	187	100	163	126	129	133
Bacteria/Firmicutes/Bacilli/Erysipelotrichales/Erysipelotrichaceae/Faecalicoccus	0	0	0	0	0	0	0	0	0	0	0	0	0	0	0	0	0	0	0	0	0	0	0	0	0	0	0	0	0	0	0	0	0	15	0	0	0	0	0	17	0	0	0
Bacteria/Firmicutes/Bacilli/Erysipelotrichales/Erysipelotrichaceae/Faecalitalea	722	716	902	413	592	690	571	545	820	592	641	302	491	495	444	342	318	430	243	374	424	321	429	330	575	360	383	321	529	355	446	595	524	518	387	294	270	489	412	455	422	359	406
Bacteria/Firmicutes/Bacilli/Erysipelotrichales/Erysipelotrichaceae/Holdemanella	220	207	207	188	185	216	155	201	388	150	148	136	204	276	322	174	221	245	168	250	532	177	252	306	1011	372	223	212	153	202	181	294	233	240	215	177	299	349	311	206	202	187	307
Bacteria/Firmicutes/Bacilli/Erysipelotrichales/Erysipelotrichaceae/Solobacterium	81	73	101	76	88	116	96	95	66	95	91	58	42	100	111	54	74	75	68	109	162	53	100	82	217	137	63	69	93	78	86	70	84	122	81	76	53	125	92	83	132	38	94
Bacteria/Firmicutes/Bacilli/Erysipelotrichales/Erysipelotrichaceae/Turicibacter	292	243	242	286	231	292	331	236	211	276	235	194	169	290	360	144	226	292	247	334	459	252	414	253	473	305	242	338	238	201	284	246	332	403	292	252	183	342	235	319	329	208	313
Bacteria/Firmicutes/Bacilli/Erysipelotrichales/Erysipelotrichaceae/uncultured	509	283	351	272	355	449	362	322	249	281	431	171	176	274	331	180	253	242	237	269	518	247	368	249	630	270	240	349	284	243	271	335	286	490	280	214	181	357	289	265	265	195	272
Bacteria/Firmicutes/Bacilli/Erysipelotrichales/Erysipelotrichaceae/ZOR0006	288	248	265	169	218	204	185	168	327	229	238	104	187	165	199	198	196	141	132	220	152	141	180	219	203	158	177	142	196	136	201	227	202	231	172	154	115	153	182	223	167	239	171
Bacteria/Firmicutes/Bacilli/Exiguobacterales/Exiguobacteraceae/Exiguobacterium	276	311	222	190	300	258	181	254	472	274	263	131	219	185	266	142	208	167	212	310	227	165	241	222	216	170	206	211	177	181	266	243	214	215	213	190	178	197	202	244	193	236	186
Bacteria/Firmicutes/Bacilli/Haloplasmatales/Haloplasmataceae/Haloplasma	55	36	43	32	54	48	63	31	55	31	72	25	36	34	54	30	57	26	49	52	50	31	44	43	65	47	39	39	39	29	56	49	49	52	50	49	29	47	29	39	29	40	47
Bacteria/Firmicutes/Bacilli/Izemoplasmatales/Izemoplasmataceae/Izimaplasma	621	521	655	670	577	581	1004	494	594	507	627	434	479	527	681	407	573	559	642	689	713	504	833	509	835	569	529	631	521	500	641	646	597	760	624	469	436	697	626	629	677	439	573
Bacteria/Firmicutes/Bacilli/Kyrpidiales/Kyrpidiaceae/Kyrpidia	198	223	233	116	176	144	129	226	345	179	213	104	153	79	79	93	95	119	68	116	78	71	93	143	123	84	105	63	102	96	99	127	127	101	110	75	72	100	77	96	72	135	105
Bacteria/Firmicutes/Bacilli/Lactobacillales/Aerococcaceae/Abiotrophia	15	19	14	0	18	20	12	13	17	14	17	0	0	0	11	0	14	0	14	13	0	0	12	0	19	0	0	13	0	0	21	13	0	13	14	11	14	0	0	12	0	0	0
Bacteria/Firmicutes/Bacilli/Lactobacillales/Aerococcaceae/Aerococcus	125	120	137	107	132	147	151	122	114	131	138	109	98	128	114	87	114	97	96	125	150	82	87	114	128	96	129	130	121	97	132	142	93	145	110	115	67	107	115	98	77	80	91
Bacteria/Firmicutes/Bacilli/Lactobacillales/Aerococcaceae/Atopobacter	18	0	20	15	11	11	16	0	18	12	0	11	16	23	17	0	15	19	13	28	19	11	29	19	19	14	18	16	16	19	16	11	16	20	23	20	0	14	21	22	0	23	13
Bacteria/Firmicutes/Bacilli/Lactobacillales/Aerococcaceae/Facklamia	120	152	167	104	133	118	38	97	58	103	89	0	36	100	42	72	35	89	0	66	43	51	72	50	115	69	80	58	91	47	83	63	60	59	75	61	25	41	0	149	68	72	72
Bacteria/Firmicutes/Bacilli/Lactobacillales/Aerococcaceae/Globicatella	0	0	0	0	0	0	0	0	48	0	0	0	0	0	0	0	0	0	0	0	0	0	0	0	0	0	0	0	0	0	0	0	0	0	0	0	0	0	0	0	0	0	0
Bacteria/Firmicutes/Bacilli/Lactobacillales/Aerococcaceae/Ignavigranum	14	25	22	0	0	0	0	0	0	0	0	0	0	0	0	0	0	0	0	0	0	0	0	0	0	0	0	0	0	0	0	0	0	0	0	0	0	0	0	0	0	0	0
Bacteria/Firmicutes/Bacilli/Lactobacillales/Carnobacteriaceae/Alkalibacterium	18	34	23	25	27	30	16	15	28	23	51	0	22	21	23	0	22	22	28	22	12	22	17	22	17	0	14	28	13	19	26	15	26	30	28	28	14	14	19	24	18	14	15
Bacteria/Firmicutes/Bacilli/Lactobacillales/Carnobacteriaceae/Alloiococcus	26	17	16	17	19	23	12	14	17	13	22	13	13	18	25	15	18	23	55	24	22	0	38	13	33	16	16	22	23	17	19	17	18	13	18	14	12	23	22	18	26	16	20
Bacteria/Firmicutes/Bacilli/Lactobacillales/Carnobacteriaceae/Atopostipes	61	62	90	54	48	72	37	64	66	60	86	25	33	37	53	27	48	32	56	43	37	29	52	30	38	32	37	35	35	24	48	51	48	40	35	38	29	42	40	56	44	52	47
Bacteria/Firmicutes/Bacilli/Lactobacillales/Carnobacteriaceae/Carnobacterium	77	59	55	48	48	78	59	51	88	62	72	42	49	42	50	44	48	38	42	62	64	37	75	69	89	37	35	42	37	46	51	75	37	65	47	52	45	54	54	78	49	48	47
Bacteria/Firmicutes/Bacilli/Lactobacillales/Carnobacteriaceae/Desemzia	0	0	0	0	0	0	0	0	0	0	20	0	0	0	0	0	0	0	0	0	0	0	0	0	0	0	0	0	0	0	0	0	0	0	0	0	0	0	0	0	0	0	0
Bacteria/Firmicutes/Bacilli/Lactobacillales/Carnobacteriaceae/Dolosigranulum	109	90	80	73	115	100	82	95	102	85	99	56	68	71	90	52	77	89	65	88	69	51	92	74	112	98	76	70	62	68	99	64	80	91	74	72	58	85	79	82	69	88	56
Bacteria/Firmicutes/Bacilli/Lactobacillales/Carnobacteriaceae/Granulicatella	34	44	54	42	54	55	48	53	82	63	69	36	61	80	62	58	66	70	50	90	40	45	55	99	74	49	71	55	40	59	71	64	53	61	62	41	43	46	80	76	49	82	77
Bacteria/Firmicutes/Bacilli/Lactobacillales/Carnobacteriaceae/Jeotgalibaca	131	89	96	88	120	106	105	106	125	119	132	66	92	86	136	63	167	98	101	166	156	84	134	127	141	118	86	93	97	108	181	138	135	128	120	91	117	171	140	130	120	109	120
Bacteria/Firmicutes/Bacilli/Lactobacillales/Carnobacteriaceae/Marinilactibacillus	28	0	0	16	23	37	27	0	0	15	0	26	14	37	18	18	14	20	0	26	60	20	41	14	52	20	24	39	22	19	32	23	15	42	32	15	14	16	0	23	24	14	16
Bacteria/Firmicutes/Bacilli/Lactobacillales/Carnobacteriaceae/Trichococcus	22	0	37	16	0	0	0	0	38	0	0	0	0	0	24	21	0	0	0	0	23	0	19	24	33	16	0	0	0	0	0	29	0	22	0	17	17	29	0	0	0	0	0
Bacteria/Firmicutes/Bacilli/Lactobacillales/Carnobacteriaceae/uncultured	19	16	26	14	36	34	24	31	32	15	15	23	19	17	16	17	26	16	19	21	25	12	25	15	29	14	19	12	18	13	19	18	15	28	23	19	14	23	19	20	27	17	13
Bacteria/Firmicutes/Bacilli/Lactobacillales/Catellicoccaceae/Catellicoccus	73	345	57	12	69	69	29	71	57	309	373	17	18	19	13	19	19	18	11	13	33	14	35	22	18	13	11	11	21	26	36	37	40	18	0	11	13	18	21	14	18	17	15
Bacteria/Firmicutes/Bacilli/Lactobacillales/Enterococcaceae/Enterococcus	665	546	601	540	551	653	644	536	611	461	572	393	460	506	634	391	497	589	440	539	677	426	671	461	813	479	498	523	468	467	625	693	551	657	565	520	433	579	510	586	553	429	535
Bacteria/Firmicutes/Bacilli/Lactobacillales/Enterococcaceae/Tetragenococcus	0	0	0	0	10	0	0	0	0	0	0	0	0	12	0	0	11	0	0	0	0	10	10	0	12	0	0	0	0	0	0	0	13	0	0	0	0	0	0	0	0	0	0
Bacteria/Firmicutes/Bacilli/Lactobacillales/Lactobacillaceae/Agrilactobacillus	0	0	0	0	0	0	0	0	0	10	19	0	0	0	0	0	0	0	0	0	0	0	0	0	0	0	0	0	0	0	0	0	0	0	0	0	0	0	0	0	0	0	0
Bacteria/Firmicutes/Bacilli/Lactobacillales/Lactobacillaceae/Amylolactobacillus	0	0	0	0	0	0	0	0	0	0	0	0	0	0	0	0	0	0	0	0	0	0	0	0	0	0	0	0	10	0	0	0	0	0	0	0	0	0	0	0	0	0	0
Bacteria/Firmicutes/Bacilli/Lactobacillales/Lactobacillaceae/Apilactobacillus	59	49	63	52	51	46	56	42	54	42	52	25	39	33	57	35	42	23	45	54	42	37	38	31	36	35	24	33	40	32	24	45	26	44	47	34	20	42	43	32	30	37	31
Bacteria/Firmicutes/Bacilli/Lactobacillales/Lactobacillaceae/Bombilactobacillus	80	75	85	90	70	108	33	69	61	51	97	32	42	47	32	38	46	21	35	57	52	31	59	48	32	28	47	59	34	46	40	67	44	64	47	34	25	39	33	50	38	32	52
Bacteria/Firmicutes/Bacilli/Lactobacillales/Lactobacillaceae/Companilactobacillus	16	0	19	12	0	19	31	13	15	0	17	13	17	17	21	0	14	22	25	28	22	13	27	12	47	13	10	17	21	18	25	15	33	12	24	11	19	28	20	11	20	13	24
Bacteria/Firmicutes/Bacilli/Lactobacillales/Lactobacillaceae/Fructilactobacillus	21	11	13	0	14	15	11	13	0	13	18	0	11	0	0	0	0	11	0	0	0	0	0	0	14	0	0	0	0	0	0	0	0	0	0	0	0	0	0	0	0	0	0
Bacteria/Firmicutes/Bacilli/Lactobacillales/Lactobacillaceae/Fructobacillus	20	16	47	10	15	24	65	16	35	18	10	19	0	12	15	0	17	22	10	13	28	20	19	14	24	20	0	18	14	12	23	19	15	26	22	10	0	17	22	18	16	0	11
Bacteria/Firmicutes/Bacilli/Lactobacillales/Lactobacillaceae/Holzapfelia	27	0	14	0	25	0	0	0	0	0	0	0	0	0	0	0	12	0	0	0	14	0	0	0	14	0	0	0	0	0	11	0	0	0	0	0	0	11	0	0	16	0	0
Bacteria/Firmicutes/Bacilli/Lactobacillales/Lactobacillaceae/Lacticaseibacillus	83359	59410	68465	61138	70631	68156	67132	60042	71839	61658	64271	51148	55341	58368	78463	49063	60787	65582	56383	74085	77719	51477	87265	64905	89805	57260	66961	61800	64213	61502	76529	80582	76659	79190	67155	53880	47717	75794	67615	65807	70512	58981	66599
Bacteria/Firmicutes/Bacilli/Lactobacillales/Lactobacillaceae/Lactiplantibacillus	161	207	193	167	149	180	194	163	190	180	206	135	138	153	199	122	166	141	187	201	169	145	145	141	202	128	129	121	137	154	173	146	168	185	135	143	115	127	134	198	132	139	161
Bacteria/Firmicutes/Bacilli/Lactobacillales/Lactobacillaceae/Lactobacillus	996	879	907	792	924	954	906	838	901	864	1010	679	801	837	996	632	845	886	796	955	1002	729	1005	819	1268	766	812	822	795	707	947	956	827	1178	852	701	702	1022	836	960	844	761	839
Bacteria/Firmicutes/Bacilli/Lactobacillales/Lactobacillaceae/Latilactobacillus	95	66	130	120	73	126	63	66	130	93	94	47	54	60	58	46	72	53	90	82	80	47	58	70	101	44	63	46	63	72	66	77	89	62	65	63	63	77	53	54	54	47	81
Bacteria/Firmicutes/Bacilli/Lactobacillales/Lactobacillaceae/Lentilactobacillus	72	82	57	27	58	55	46	36	40	92	106	34	38	37	64	42	55	42	51	55	48	43	67	45	90	60	42	37	40	40	54	57	55	50	30	30	36	45	51	48	44	38	49
Bacteria/Firmicutes/Bacilli/Lactobacillales/Lactobacillaceae/Leuconostoc	200	174	170	138	266	214	124	194	167	204	196	97	105	106	145	106	111	125	109	118	141	102	138	112	156	99	101	112	98	140	147	171	121	159	130	111	106	137	121	134	123	106	124
Bacteria/Firmicutes/Bacilli/Lactobacillales/Lactobacillaceae/Levilactobacillus	50	43	33	51	37	37	28	27	48	41	51	31	48	41	55	28	34	43	32	68	23	40	41	30	52	35	33	46	30	37	56	49	43	36	37	61	39	40	35	64	33	43	39
Bacteria/Firmicutes/Bacilli/Lactobacillales/Lactobacillaceae/Ligilactobacillus	232	500	210	139	241	218	171	192	177	405	389	112	110	161	150	114	123	107	121	164	158	155	155	98	187	106	135	139	146	112	169	159	140	167	133	98	100	153	117	122	127	142	138
Bacteria/Firmicutes/Bacilli/Lactobacillales/Lactobacillaceae/Limosilactobacillus	434	388	411	539	387	436	467	361	435	405	381	338	295	462	571	329	462	447	525	458	921	466	851	327	1008	458	382	689	540	451	497	556	550	769	605	353	395	756	507	453	646	301	494
Bacteria/Firmicutes/Bacilli/Lactobacillales/Lactobacillaceae/Liquorilactobacillus	30	0	27	30	20	30	34	24	22	26	31	16	14	25	33	11	22	18	15	24	31	19	22	32	35	15	20	23	31	25	26	24	21	21	18	24	20	18	20	23	20	22	19
Bacteria/Firmicutes/Bacilli/Lactobacillales/Lactobacillaceae/Oenococcus	0	0	0	0	0	0	0	0	10	0	0	0	0	0	0	12	11	0	0	0	0	0	0	0	12	0	0	0	0	0	0	0	0	15	0	0	0	0	0	0	0	0	10
Bacteria/Firmicutes/Bacilli/Lactobacillales/Lactobacillaceae/Pediococcus	30	30	19	14	18	12	24	21	12	26	23	15	17	23	22	15	15	18	20	30	28	19	27	29	25	14	29	23	18	19	30	23	22	35	20	19	13	24	23	24	23	19	25
Bacteria/Firmicutes/Bacilli/Lactobacillales/Lactobacillaceae/Schleiferilactobacillus	0	0	0	0	0	0	0	0	0	0	0	0	0	0	0	0	0	11	0	0	0	0	0	0	0	0	0	0	0	0	0	0	0	0	0	0	0	0	0	0	0	0	0
Bacteria/Firmicutes/Bacilli/Lactobacillales/Lactobacillaceae/Secundilactobacillus	0	41	0	0	0	17	0	0	0	38	44	0	0	0	0	0	0	0	0	0	0	0	0	0	0	0	0	0	0	0	0	0	0	0	0	0	0	0	0	0	0	0	0
Bacteria/Firmicutes/Bacilli/Lactobacillales/Lactobacillaceae/uncultured	0	0	0	0	0	0	0	0	0	0	0	0	0	17	0	0	0	16	0	0	0	0	0	0	18	17	20	0	0	0	0	16	0	0	0	23	0	15	18	17	0	0	0
Bacteria/Firmicutes/Bacilli/Lactobacillales/Lactobacillaceae/Weissella	87	68	94	73	67	81	101	63	76	62	66	63	45	68	77	66	75	62	65	91	89	55	75	60	112	61	48	69	63	61	85	65	62	109	57	62	57	82	82	96	68	63	55
Bacteria/Firmicutes/Bacilli/Lactobacillales/Listeriaceae/Brochothrix	14	19	20	0	17	21	0	0	15	16	23	0	0	18	0	0	0	0	0	0	0	0	0	0	28	0	23	0	0	0	19	18	16	16	0	0	0	0	0	14	0	14	16
Bacteria/Firmicutes/Bacilli/Lactobacillales/Listeriaceae/Listeria	69	70	65	59	74	76	58	66	81	56	80	46	59	61	53	35	46	54	50	79	67	68	72	47	80	40	43	50	49	45	62	82	47	71	64	43	46	83	63	51	63	50	50
Bacteria/Firmicutes/Bacilli/Lactobacillales/Streptococcaceae/Floricoccus	0	0	0	10	0	15	15	0	0	0	0	12	11	0	0	0	0	0	0	0	25	12	11	0	19	10	0	15	13	10	13	10	10	26	18	0	0	0	0	0	0	0	16
Bacteria/Firmicutes/Bacilli/Lactobacillales/Streptococcaceae/Lactococcus	404	307	375	390	344	461	415	332	378	344	385	262	303	351	496	257	373	351	345	460	395	260	410	323	383	257	373	341	321	315	337	388	327	447	343	320	253	354	333	387	275	303	341
Bacteria/Firmicutes/Bacilli/Lactobacillales/Streptococcaceae/Lactovum	39	36	29	25	50	42	37	42	18	41	37	20	21	30	24	25	20	31	17	25	42	28	45	14	43	20	28	42	27	25	34	23	31	28	40	19	17	25	17	27	26	19	26
Bacteria/Firmicutes/Bacilli/Lactobacillales/Streptococcaceae/Streptococcus	675991	624306	679062	515111	589548	525422	447803	548228	609860	596290	626069	340563	392816	415091	521204	360110	434953	422067	419898	517635	517980	346480	563652	399997	497908	388055	391738	436328	457667	415861	466159	508089	484889	559482	466494	369515	320175	484055	451555	481914	426532	455722	387462
Bacteria/Firmicutes/Bacilli/Lactobacillales/Vagococcaceae/Vagococcus	0	12	19	0	0	0	13	0	0	0	0	0	0	0	0	0	12	0	16	17	20	0	14	0	22	17	0	0	0	0	0	0	15	13	13	0	0	20	0	16	11	14	0
Bacteria/Firmicutes/Bacilli/Mycoplasmatales/Mycoplasmataceae/Candidatus Bacilloplasma	0	13	16	13	0	12	15	25	0	0	0	15	0	0	0	15	0	0	19	0	0	11	12	14	10	0	0	13	0	12	0	0	0	11	13	0	0	0	18	14	13	0	13
Bacteria/Firmicutes/Bacilli/Mycoplasmatales/Mycoplasmataceae/Candidatus Lumbricincola	17	18	17	13	18	21	14	24	15	0	13	0	0	10	18	0	20	24	20	10	17	0	20	15	28	13	16	17	23	19	18	15	20	18	19	10	11	0	11	11	18	11	17
Bacteria/Firmicutes/Bacilli/Mycoplasmatales/Mycoplasmataceae/Mycoplasma	215251	186557	233564	235397	188906	189839	218744	209315	243065	189515	204462	169884	171022	183276	191997	188185	201733	177076	222919	190888	198761	167191	233395	183289	240485	179653	179969	201747	179923	194678	184857	202082	180720	230513	207792	176264	147405	219705	207858	209930	198034	183599	186555
Bacteria/Firmicutes/Bacilli/Mycoplasmatales/Mycoplasmataceae/uncultured	2350	1934	1970	1072	1819	1514	4980	1420	4596	1682	1459	941	1301	954	1272	1029	1202	1136	1015	1437	1197	811	1671	1396	2220	1102	1156	928	1224	1018	1289	1804	1803	1345	1294	951	1215	1444	2248	1387	1798	1580	1217
Bacteria/Firmicutes/Bacilli/Mycoplasmatales/Mycoplasmataceae/Ureaplasma	34160	27364	30012	53210	28512	32145	37508	30962	31475	33569	33597	33338	33480	41773	37522	36867	42798	38857	32824	46987	34576	29861	42064	48127	46456	30408	38601	35917	33048	35939	34273	37401	31051	43776	34902	39032	29335	30492	31805	58067	33749	43595	34530
Bacteria/Firmicutes/Bacilli/Paenibacillales/Paenibacillaceae/Ammoniphilus	886	871	1030	999	873	924	704	860	930	755	915	598	908	928	879	508	903	722	637	805	774	756	1014	737	897	747	704	851	781	780	885	990	655	1088	879	761	628	819	909	934	843	868	882
Bacteria/Firmicutes/Bacilli/Paenibacillales/Paenibacillaceae/Cohnella	130	126	116	127	122	114	115	103	143	101	92	95	94	113	128	79	105	106	129	144	151	115	137	150	156	104	126	124	128	119	131	124	155	164	138	125	104	136	109	154	121	124	120
Bacteria/Firmicutes/Bacilli/Paenibacillales/Paenibacillaceae/Oxalophagus	32	17	16	13	23	16	0	22	13	28	34	0	0	14	17	0	0	0	0	15	0	0	14	0	23	0	0	0	16	0	0	0	0	0	0	0	0	12	0	11	12	0	22
Bacteria/Firmicutes/Bacilli/Paenibacillales/Paenibacillaceae/Paenibacillus	1986	1316	1474	1240	1605	1504	1370	1390	1890	1515	1422	1047	1242	1253	1490	1081	1283	1252	1142	1542	1444	1044	1580	1313	1739	1045	1254	1176	1205	1247	1581	1602	1668	1517	1454	1064	962	1387	1231	1405	1272	1280	1223
Bacteria/Firmicutes/Bacilli/Paenibacillales/Paenibacillaceae/Saccharibacillus	280	224	196	148	218	184	168	185	195	240	247	120	190	169	277	150	218	159	213	270	246	138	267	209	205	194	194	150	177	154	239	295	280	257	192	153	145	211	277	182	207	194	169
Bacteria/Firmicutes/Bacilli/Paenibacillales/Paenibacillaceae/Thermobacillus	19	0	0	12	20	13	14	15	20	16	15	14	16	0	16	0	12	14	18	20	15	10	15	15	20	17	25	10	18	0	17	17	14	19	0	14	10	0	16	12	0	14	10
Bacteria/Firmicutes/Bacilli/Paenibacillales/Paenibacillaceae/uncultured	0	0	0	0	0	0	0	0	0	0	0	0	0	0	0	0	0	0	0	0	11	0	0	0	0	0	0	0	0	0	0	13	15	0	0	0	0	0	0	0	0	0	0
Bacteria/Firmicutes/Bacilli/Staphylococcales/Gemellaceae/Gemella	56	62	75	73	67	46	67	61	69	47	52	58	55	78	97	50	60	54	57	92	56	53	95	92	94	56	40	56	58	80	70	57	49	81	40	44	49	65	73	62	50	59	64
Bacteria/Firmicutes/Bacilli/Staphylococcales/Staphylococcaceae/Jeotgalicoccus	140	82	130	114	87	103	312	64	81	83	77	74	53	89	116	68	85	84	94	119	125	105	128	70	112	91	104	114	107	86	115	72	116	107	102	72	72	84	76	114	95	79	79
Bacteria/Firmicutes/Bacilli/Staphylococcales/Staphylococcaceae/Macrococcus	0	0	0	29	0	0	39	35	56	16	25	94	0	22	14	39	64	16	78	32	0	59	29	48	69	38	38	38	0	83	17	14	13	24	69	36	37	37	57	36	17	18	33
Bacteria/Firmicutes/Bacilli/Staphylococcales/Staphylococcaceae/Nosocomiicoccus	37	16	24	20	15	33	22	31	27	29	21	23	17	39	49	15	30	29	23	34	42	36	21	35	46	27	21	38	20	31	39	20	41	26	34	26	20	47	24	36	33	33	29
Bacteria/Firmicutes/Bacilli/Staphylococcales/Staphylococcaceae/Salinicoccus	54	36	33	40	35	44	49	40	47	38	39	40	44	58	49	53	58	41	43	63	63	38	41	60	71	29	42	51	48	47	56	66	60	66	53	36	55	53	51	57	41	52	49
Bacteria/Firmicutes/Bacilli/Staphylococcales/Staphylococcaceae/Staphylococcus	44088	36001	43306	41005	32733	37340	36931	31558	37057	34209	38093	29156	28735	35720	42080	28828	36666	36097	38460	41722	41622	29812	45536	32869	47096	29698	33126	39203	36280	33059	37558	38794	36286	43182	34456	31746	25543	37150	34467	41911	36013	33310	32478
Bacteria/Firmicutes/Bacilli/Thermicanales/Thermicanaceae/Hydrogenibacillus	0	10	10	13	18	13	25	0	16	10	18	11	17	18	15	15	19	28	17	16	22	14	25	20	32	13	0	35	23	18	24	21	16	25	19	18	17	20	21	15	19	0	18
Bacteria/Firmicutes/Bacilli/Thermicanales/Thermicanaceae/Thermicanus	16	15	18	17	0	29	28	19	17	11	13	15	12	16	28	16	11	20	20	32	29	27	16	16	38	20	15	26	22	16	18	30	19	24	22	15	11	31	22	28	27	15	23
Bacteria/Firmicutes/Bacilli/Thermoactinomycetales/Thermoactinomycetaceae/Baia	11	0	22	0	13	0	0	10	0	11	0	0	0	0	0	0	0	0	0	0	14	0	0	0	0	0	0	0	0	0	0	0	0	10	0	0	0	0	0	0	0	0	0
Bacteria/Firmicutes/Bacilli/Thermoactinomycetales/Thermoactinomycetaceae/Laceyella	78	80	50	27	51	44	38	67	34	67	40	23	24	42	38	24	29	26	26	43	49	36	41	21	47	51	45	47	36	26	32	31	38	50	24	27	17	35	25	53	25	27	30
Bacteria/Firmicutes/Bacilli/Thermoactinomycetales/Thermoactinomycetaceae/Lihuaxuella	0	0	19	13	14	0	34	0	0	16	17	0	0	0	14	0	0	16	0	0	18	0	15	0	0	0	0	0	0	0	0	0	0	0	0	0	0	0	0	0	0	0	0
Bacteria/Firmicutes/Bacilli/Thermoactinomycetales/Thermoactinomycetaceae/Melghirimyces	0	11	0	0	0	0	0	0	0	0	17	0	0	0	0	0	0	0	0	0	0	0	0	0	0	0	0	0	0	0	0	0	0	0	0	0	0	0	0	0	0	0	0
Bacteria/Firmicutes/Bacilli/Thermoactinomycetales/Thermoactinomycetaceae/Pasteuria	349	259	372	287	425	327	164	374	296	322	334	157	159	226	257	174	197	256	155	192	303	160	299	181	313	219	209	218	263	280	231	248	241	286	257	143	123	193	159	218	179	201	159
Bacteria/Firmicutes/Bacilli/Thermoactinomycetales/Thermoactinomycetaceae/Planifilum	0	0	0	0	0	0	0	0	0	0	0	0	0	14	0	0	0	0	0	0	0	0	0	0	0	0	0	0	0	0	0	0	0	0	0	0	0	0	12	0	0	0	0
Bacteria/Firmicutes/Bacilli/Thermoactinomycetales/Thermoactinomycetaceae/Risungbinella	20	0	17	20	13	0	20	12	13	15	11	17	21	28	22	13	19	18	13	22	16	24	26	20	24	0	26	23	19	20	22	28	27	32	31	25	34	24	18	33	19	25	15
Bacteria/Firmicutes/Bacilli/Thermoactinomycetales/Thermoactinomycetaceae/Shimazuella	40	35	35	56	41	49	45	31	26	39	31	22	33	53	37	31	30	47	34	43	51	35	50	42	50	34	25	40	35	28	40	51	36	57	32	27	32	28	46	53	37	33	43
Bacteria/Firmicutes/Bacilli/Thermoactinomycetales/Thermoactinomycetaceae/Thermoactinomyces	0	12	0	0	10	12	0	0	13	13	0	0	0	0	13	0	0	0	0	0	10	0	0	0	13	11	18	0	0	0	12	0	12	0	0	0	0	0	0	0	0	16	10
Bacteria/Firmicutes/Bacilli/Thermoactinomycetales/Thermoactinomycetaceae/Thermoflavimicrobium	131	125	87	42	231	101	53	128	47	110	89	38	29	42	63	29	38	44	27	24	48	29	59	37	62	37	28	45	41	49	42	39	52	45	38	39	29	50	44	49	35	27	38
Bacteria/Firmicutes/Bacilli/Thermoactinomycetales/Thermoactinomycetaceae/uncultured	141	114	119	92	93	116	107	97	111	54	125	78	83	76	81	57	82	83	63	101	104	64	113	64	118	82	93	61	61	64	91	76	75	103	84	63	59	97	45	79	87	68	91
Bacteria/Firmicutes/Clostridia/Caldicoprobacterales/Caldicoprobacteraceae/Caldicoprobacter	1741	1664	1766	1730	1230	1725	1321	1444	1325	1280	1305	1154	1333	1440	1451	944	1444	1597	1176	1540	1746	1261	1824	1278	1819	1192	1388	1476	1480	1308	1414	1394	1253	1924	1365	1313	977	1381	1203	1818	1421	1272	1284
Bacteria/Firmicutes/Clostridia/Christensenellales/Christensenellaceae/Christensenellaceae R-7 group	4211	4303	4510	3175	3814	4291	4248	3805	3685	3320	3430	2458	2759	3206	3073	2236	2910	3643	2523	2895	3606	2446	3531	2809	4233	2660	3079	3004	3266	2834	3335	3439	3100	3857	3313	2555	1974	3236	2575	3207	3082	2370	3214
Bacteria/Firmicutes/Clostridia/Christensenellales/Christensenellaceae/uncultured	811	628	844	667	765	857	928	638	740	609	733	441	583	573	751	454	613	636	570	664	888	536	861	539	1066	564	617	649	662	591	700	713	687	893	654	501	530	782	726	603	721	437	707
Bacteria/Firmicutes/Clostridia/Clostridiales/Caloramatoraceae/Caloramator	173	203	195	115	190	210	183	177	199	156	168	110	133	150	151	79	131	145	110	177	155	84	125	113	197	116	139	170	159	156	201	193	143	182	133	107	82	147	120	145	115	122	136
Bacteria/Firmicutes/Clostridia/Clostridiales/Caloramatoraceae/Clostridium	64	32	0	0	39	0	21	0	45	25	22	12	16	0	17	18	0	19	0	20	0	17	39	40	15	19	24	0	23	17	44	35	37	22	23	15	0	22	28	0	21	33	20
Bacteria/Firmicutes/Clostridia/Clostridiales/Caloramatoraceae/Fervidicella	0	0	0	0	0	0	0	0	0	0	0	0	0	0	0	0	0	0	0	0	0	0	0	0	26	0	0	0	0	0	0	0	0	0	0	0	0	0	0	0	0	0	0
Bacteria/Firmicutes/Clostridia/Clostridiales/Caloramatoraceae/Fonticella	263	150	207	146	188	223	228	166	190	167	157	143	175	135	195	161	170	170	174	206	242	131	210	175	341	133	165	164	168	180	213	215	251	248	213	129	129	176	221	152	205	138	192
Bacteria/Firmicutes/Clostridia/Clostridiales/Caloramatoraceae/Thermobrachium	40	28	53	36	25	49	63	24	30	42	33	18	15	35	27	21	17	20	23	26	32	25	38	23	55	19	16	21	20	0	30	21	30	54	35	20	16	31	17	21	17	23	20
Bacteria/Firmicutes/Clostridia/Clostridiales/Caloramatoraceae/uncultured	53	39	54	40	51	32	27	31	57	45	46	26	35	32	25	18	20	23	38	43	27	17	22	20	87	15	22	32	26	42	36	37	54	43	39	17	19	29	61	29	39	31	30
Bacteria/Firmicutes/Clostridia/Clostridiales/Clostridiaceae/Anaerobacter	0	0	12	0	0	15	0	0	0	0	0	0	0	0	13	0	0	0	0	12	0	0	0	15	0	0	0	11	0	14	12	13	0	0	0	0	0	0	14	15	0	12	0
Bacteria/Firmicutes/Clostridia/Clostridiales/Clostridiaceae/Candidatus Arthromitus	179	113	104	57	170	103	114	92	180	103	121	64	98	61	87	46	68	79	71	89	98	53	121	92	116	52	82	49	72	107	90	142	129	103	77	45	70	102	118	83	61	69	100
Bacteria/Firmicutes/Clostridia/Clostridiales/Clostridiaceae/Clostridium sensu stricto 1	18234	11280	14172	8287	17498	12916	14205	11050	26724	14097	12199	8508	22846	7387	11850	8874	11372	10102	9634	11832	10492	6945	14809	13039	14411	8629	11231	7909	10219	11217	13143	41829	16212	11600	10295	8478	9552	16679	30381	10301	12012	12106	10717
Bacteria/Firmicutes/Clostridia/Clostridiales/Clostridiaceae/Clostridium sensu stricto 10	95	71	43	31	79	48	45	60	106	51	60	34	54	27	61	40	52	63	47	81	60	25	73	73	75	29	48	41	61	60	84	107	93	43	52	46	40	52	80	48	52	54	53
Bacteria/Firmicutes/Clostridia/Clostridiales/Clostridiaceae/Clostridium sensu stricto 11	189	130	120	83	167	120	111	131	238	162	121	79	121	93	140	83	117	104	106	142	97	80	147	142	134	87	135	81	98	116	119	159	165	122	131	96	94	153	134	119	101	105	108
Bacteria/Firmicutes/Clostridia/Clostridiales/Clostridiaceae/Clostridium sensu stricto 12	1229	672	694	572	1063	789	785	713	1237	863	741	571	711	501	893	589	718	684	563	859	672	464	877	835	927	620	753	551	661	693	887	1126	1003	843	732	520	520	799	903	663	770	753	681
Bacteria/Firmicutes/Clostridia/Clostridiales/Clostridiaceae/Clostridium sensu stricto 13	6673	2840	3969	1855	6490	3776	4129	3152	10021	4302	3305	2719	8735	1962	4670	2913	4219	2877	5838	4583	2894	2083	5417	5052	5207	2649	3632	2236	2888	3749	4876	15501	6600	4115	3094	3230	4244	6151	13990	2710	4303	4302	3426
Bacteria/Firmicutes/Clostridia/Clostridiales/Clostridiaceae/Clostridium sensu stricto 14	29	0	0	0	25	22	0	17	48	24	0	0	24	0	16	0	19	16	20	19	0	0	22	19	0	0	20	0	23	0	35	30	25	0	15	0	0	16	30	0	0	24	0
Bacteria/Firmicutes/Clostridia/Clostridiales/Clostridiaceae/Clostridium sensu stricto 15	62	17	26	32	46	33	0	17	64	45	40	27	44	32	53	30	40	20	30	42	0	24	31	44	33	20	29	24	32	53	54	52	49	28	25	27	21	41	27	38	38	31	22
Bacteria/Firmicutes/Clostridia/Clostridiales/Clostridiaceae/Clostridium sensu stricto 16	30	20	0	0	20	16	0	0	22	0	0	0	19	0	18	0	17	15	0	25	0	0	21	18	0	18	16	0	0	19	20	24	20	0	0	0	18	32	25	0	0	17	0
Bacteria/Firmicutes/Clostridia/Clostridiales/Clostridiaceae/Clostridium sensu stricto 17	11	0	0	0	17	0	0	0	13	10	0	0	0	0	0	0	11	0	0	0	0	0	0	0	0	0	13	0	0	0	0	21	12	0	0	10	0	0	20	0	16	11	0
Bacteria/Firmicutes/Clostridia/Clostridiales/Clostridiaceae/Clostridium sensu stricto 18	12272	10223	11882	8169	10464	9869	9234	9000	11784	9524	9593	6871	9390	7569	9506	6525	8774	8804	8351	8954	9464	6814	10797	8326	11324	6961	8090	8211	8393	8169	9946	12571	9550	10489	8170	7100	6215	10025	11689	8861	8825	7442	7966
Bacteria/Firmicutes/Clostridia/Clostridiales/Clostridiaceae/Clostridium sensu stricto 19	45	16	26	17	26	23	51	36	29	40	25	0	27	13	33	15	20	23	28	31	42	13	50	22	45	18	32	16	23	34	28	36	37	26	22	21	21	36	32	22	29	23	21
Bacteria/Firmicutes/Clostridia/Clostridiales/Clostridiaceae/Clostridium sensu stricto 2	268	83	115	54	182	99	86	113	232	148	121	89	107	72	145	107	108	106	79	163	107	59	165	125	123	80	127	56	103	124	137	197	193	138	116	81	88	114	141	83	107	156	92
Bacteria/Firmicutes/Clostridia/Clostridiales/Clostridiaceae/Clostridium sensu stricto 3	278	110	143	60	261	131	110	141	294	137	109	110	121	58	127	93	110	96	100	187	114	60	188	171	140	75	143	57	108	121	142	198	223	154	102	83	62	162	155	102	115	150	102
Bacteria/Firmicutes/Clostridia/Clostridiales/Clostridiaceae/Clostridium sensu stricto 4	27	0	0	0	0	0	0	0	0	17	0	0	0	0	0	0	0	23	0	0	0	0	0	0	0	0	19	0	0	0	17	0	29	22	20	0	0	0	0	0	0	0	16
Bacteria/Firmicutes/Clostridia/Clostridiales/Clostridiaceae/Clostridium sensu stricto 5	676	250	235	144	610	304	258	335	644	379	344	255	276	208	396	243	283	277	267	446	251	138	444	391	283	256	299	142	267	305	411	598	595	357	285	192	186	302	345	262	271	418	258
Bacteria/Firmicutes/Clostridia/Clostridiales/Clostridiaceae/Clostridium sensu stricto 6	36	18	26	27	59	18	15	25	40	30	29	15	34	14	33	15	23	25	24	40	20	15	27	31	32	16	21	13	35	26	32	52	65	26	30	23	24	41	47	28	21	32	22
Bacteria/Firmicutes/Clostridia/Clostridiales/Clostridiaceae/Clostridium sensu stricto 7	956	391	401	232	858	435	437	424	1079	589	452	353	457	285	632	415	447	399	427	662	442	275	616	618	472	344	531	262	451	521	641	886	896	479	455	331	356	533	535	422	437	668	470
Bacteria/Firmicutes/Clostridia/Clostridiales/Clostridiaceae/Clostridium sensu stricto 8	602	296	369	158	502	297	406	275	590	377	281	162	359	156	344	245	330	213	287	364	241	154	444	359	317	218	251	162	224	235	440	570	537	353	255	238	242	359	534	210	277	344	280
Bacteria/Firmicutes/Clostridia/Clostridiales/Clostridiaceae/Clostridium sensu stricto 9	681	315	375	294	610	407	385	340	726	433	388	313	499	236	507	349	412	312	338	543	433	233	558	479	511	277	407	294	400	368	455	804	655	461	428	345	338	470	582	372	431	442	372
Bacteria/Firmicutes/Clostridia/Clostridiales/Clostridiaceae/Haloimpatiens	46	32	37	25	65	28	51	19	54	40	22	29	32	33	54	40	34	28	37	42	31	14	36	25	36	32	40	52	49	46	66	37	64	31	71	32	20	22	29	28	44	25	28
Bacteria/Firmicutes/Clostridia/Clostridiales/Clostridiaceae/Hathewaya	110	138	145	86	117	72	104	102	84	62	90	95	44	299	97	101	107	124	46	91	52	52	47	73	68	71	96	110	90	114	117	157	77	114	85	66	37	61	68	128	69	100	85
Bacteria/Firmicutes/Clostridia/Clostridiales/Clostridiaceae/Proteiniclasticum	165	102	129	97	182	116	151	92	183	138	126	87	111	93	137	81	127	126	119	168	119	114	142	142	145	105	111	109	112	113	154	236	210	143	129	103	112	138	176	133	139	136	173
Bacteria/Firmicutes/Clostridia/Clostridiales/Clostridiaceae/Sarcina	163	169	181	121	213	176	72	136	213	129	155	87	102	87	106	55	109	119	78	119	66	75	94	92	108	68	65	67	68	70	89	121	112	96	67	65	73	86	79	98	104	85	59
Bacteria/Firmicutes/Clostridia/Clostridiales/Clostridiaceae/uncultured	246	142	195	128	215	182	215	175	311	168	156	164	228	139	187	174	194	191	236	210	188	138	276	224	320	145	185	163	183	206	203	285	227	188	187	162	177	275	337	156	202	140	173
Bacteria/Firmicutes/Clostridia/Clostridiales/Oxobacteraceae/Oxobacter	155	65	85	111	97	133	93	91	111	107	105	60	90	105	127	72	90	95	81	85	154	96	159	97	188	94	83	113	108	131	129	126	142	137	139	63	79	140	111	97	131	70	106
Bacteria/Firmicutes/Clostridia/Eubacteriales/Alkalibacteraceae/Alkalibacter	55	45	37	45	24	34	42	40	54	29	39	34	53	31	70	32	28	45	31	71	29	30	36	45	47	28	42	25	46	30	38	48	48	45	27	29	24	23	32	98	30	41	43
Bacteria/Firmicutes/Clostridia/Eubacteriales/Anaerofustaceae/Anaerofustis	111	89	106	147	147	153	212	151	109	126	160	109	68	128	158	117	150	173	174	118	270	128	256	82	264	118	114	218	159	138	163	155	174	230	179	98	116	209	140	83	200	70	121
Bacteria/Firmicutes/Clostridia/Eubacteriales/Eubacteriaceae/Acetobacterium	250	295	292	149	235	248	214	207	270	223	233	126	186	179	171	142	149	169	162	171	173	131	232	172	227	139	148	170	192	127	177	240	165	216	176	183	126	188	159	217	188	184	190
Bacteria/Firmicutes/Clostridia/Eubacteriales/Eubacteriaceae/Eubacterium	191	146	167	136	195	125	149	139	230	153	160	88	156	116	159	108	134	148	130	190	125	141	158	166	190	122	150	81	132	142	165	183	143	157	159	134	101	133	132	154	123	135	134
Bacteria/Firmicutes/Clostridia/Eubacteriales/Eubacteriaceae/Pseudoramibacter	17	0	0	0	11	0	0	16	0	0	10	0	0	0	0	0	0	0	0	0	0	0	0	0	0	0	0	0	0	0	0	0	12	0	0	0	0	0	0	10	0	0	0
Bacteria/Firmicutes/Clostridia/Eubacteriales/Eubacteriaceae/uncultured	42	33	33	13	29	57	35	26	17	32	27	15	12	18	18	10	19	19	19	12	22	0	14	0	106	16	12	26	19	13	18	21	18	24	19	14	0	18	12	19	15	20	0
Bacteria/Firmicutes/Clostridia/Eubacteriales/Garciellaceae/Irregularibacter	65	41	52	54	63	55	76	54	55	58	44	47	55	61	74	52	34	69	43	51	68	40	78	57	83	48	39	64	49	64	44	70	57	78	49	52	38	70	66	63	63	33	66
Bacteria/Firmicutes/Clostridia/Lachnospirales/Defluviitaleaceae/Defluviitalea	22	12	0	11	12	19	30	12	19	0	0	0	23	16	80	0	25	23	46	30	80	13	31	36	183	25	16	28	0	11	0	23	31	0	12	13	24	107	93	16	45	0	83
Bacteria/Firmicutes/Clostridia/Lachnospirales/Defluviitaleaceae/Defluviitaleaceae UCG-011	844	719	957	563	623	568	1521	614	840	496	609	1023	682	1043	1123	643	1264	958	3723	895	740	891	1338	918	2135	973	849	2351	980	858	894	956	1009	1037	1304	1058	723	1230	1642	1242	1706	635	1162
Bacteria/Firmicutes/Clostridia/Lachnospirales/Lachnospiraceae/[Acetivibrio] ethanolgignens group	140	125	66	65	108	72	76	108	16	118	107	44	0	104	90	41	25	73	22	102	99	69	88	39	103	91	85	89	93	77	68	25	63	105	75	78	19	45	18	125	42	61	70
Bacteria/Firmicutes/Clostridia/Lachnospirales/Lachnospiraceae/[Eubacterium] cellulosolvens group	211	102	252	147	127	87	625	146	450	119	103	1484	448	311	679	366	2835	375	8863	914	737	1186	2467	812	3608	1346	1899	2823	251	433	489	429	418	788	1403	3684	1466	3012	2173	1406	2263	750	1517
Bacteria/Firmicutes/Clostridia/Lachnospirales/Lachnospiraceae/[Eubacterium] eligens group	58	32	57	27	37	51	89	33	27	40	27	25	52	49	51	26	18	35	61	38	65	42	62	28	76	42	63	61	38	60	60	47	52	75	56	34	40	73	30	32	66	0	23
Bacteria/Firmicutes/Clostridia/Lachnospirales/Lachnospiraceae/[Eubacterium] fissicatena group	0	0	0	0	0	0	0	0	0	0	0	0	0	0	0	0	0	0	0	0	0	0	0	0	0	0	0	0	0	0	0	0	0	0	0	0	0	0	0	13	0	0	0
Bacteria/Firmicutes/Clostridia/Lachnospirales/Lachnospiraceae/[Eubacterium] hallii group	272	241	311	293	259	307	292	255	237	243	307	241	252	272	229	199	219	254	247	238	345	215	309	195	386	247	266	330	255	229	274	281	241	346	254	229	218	355	297	278	255	245	240
Bacteria/Firmicutes/Clostridia/Lachnospirales/Lachnospiraceae/[Eubacterium] oxidoreducens group	111	69	69	84	132	102	71	92	91	77	96	34	54	38	54	64	54	63	57	68	64	39	87	67	57	72	61	82	55	38	94	91	89	83	69	63	39	61	55	89	49	82	67
Bacteria/Firmicutes/Clostridia/Lachnospirales/Lachnospiraceae/[Eubacterium] ruminantium group	72	66	83	55	100	92	55	87	70	73	84	28	22	47	46	20	38	41	30	36	50	22	45	40	67	36	40	45	51	46	46	60	46	55	47	34	34	41	43	34	38	30	43
Bacteria/Firmicutes/Clostridia/Lachnospirales/Lachnospiraceae/[Eubacterium] ventriosum group	29	24	23	14	22	36	32	21	36	27	30	20	25	26	25	18	19	15	24	23	40	13	30	24	39	18	22	33	19	31	29	33	22	32	28	30	29	48	28	37	26	14	20
Bacteria/Firmicutes/Clostridia/Lachnospirales/Lachnospiraceae/[Eubacterium] xylanophilum group	55	82	86	69	54	74	84	66	71	53	91	61	95	159	322	75	161	115	157	259	747	95	191	225	554	342	119	97	128	108	106	234	234	127	90	81	91	253	154	104	152	61	147
Bacteria/Firmicutes/Clostridia/Lachnospirales/Lachnospiraceae/[Ruminococcus] gauvreauii group	134	67	121	166	78	203	505	121	114	94	106	151	149	152	167	111	153	239	212	160	253	113	230	106	275	185	142	229	134	181	160	196	154	293	204	109	171	349	166	177	314	87	166
Bacteria/Firmicutes/Clostridia/Lachnospirales/Lachnospiraceae/[Ruminococcus] gnavus group	63	51	59	50	52	71	43	60	71	71	67	42	56	59	81	46	87	61	59	66	57	35	66	57	61	63	42	46	57	68	52	58	60	71	35	52	35	67	59	49	61	89	54
Bacteria/Firmicutes/Clostridia/Lachnospirales/Lachnospiraceae/[Ruminococcus] torques group	369	325	392	337	346	344	362	364	458	346	322	255	348	296	387	258	368	306	333	388	352	279	378	307	458	315	328	331	291	253	358	426	358	429	361	354	292	363	346	402	389	339	325
Bacteria/Firmicutes/Clostridia/Lachnospirales/Lachnospiraceae/A2	69	47	46	62	65	76	57	40	132	53	72	56	71	72	53	65	66	49	55	82	46	54	55	69	64	52	64	44	57	61	53	86	42	68	57	50	94	77	80	75	57	84	61
Bacteria/Firmicutes/Clostridia/Lachnospirales/Lachnospiraceae/Acetatifactor	0	0	0	0	0	0	0	0	0	0	0	0	0	0	0	0	0	0	0	0	0	0	0	0	15	0	0	0	0	0	0	0	0	0	0	0	0	0	0	0	0	0	0
Bacteria/Firmicutes/Clostridia/Lachnospirales/Lachnospiraceae/Acetitomaculum	234	278	396	317	258	236	330	240	358	232	297	228	211	249	300	193	244	388	176	245	187	273	222	213	293	277	238	365	334	305	366	283	284	370	384	269	147	219	155	333	250	231	274
Bacteria/Firmicutes/Clostridia/Lachnospirales/Lachnospiraceae/Agathobacter	1259	513	910	1210	704	1055	1022	683	957	753	1165	688	838	804	1066	703	1196	858	919	1019	968	768	1017	1138	1258	782	866	936	749	845	1099	1055	790	1059	988	860	971	1207	1136	1161	880	980	1046
Bacteria/Firmicutes/Clostridia/Lachnospirales/Lachnospiraceae/Anaerocolumna	117	29	27	15	55	48	60	34	72	31	34	18	18	16	48	24	32	27	27	33	37	18	41	50	42	23	31	20	24	29	37	53	53	36	27	12	19	41	38	21	33	32	31
Bacteria/Firmicutes/Clostridia/Lachnospirales/Lachnospiraceae/Anaerosporobacter	110	66	60	41	84	69	58	62	122	74	54	36	66	42	64	61	46	50	51	65	45	33	79	79	84	56	72	47	54	72	67	103	137	65	58	54	42	89	82	57	71	70	63
Bacteria/Firmicutes/Clostridia/Lachnospirales/Lachnospiraceae/Anaerostignum	57	27	37	25	70	35	30	32	80	54	31	18	34	22	36	31	38	14	20	37	23	13	46	38	25	19	40	23	27	39	41	71	65	28	29	16	15	31	33	29	33	39	32
Bacteria/Firmicutes/Clostridia/Lachnospirales/Lachnospiraceae/Anaerostipes	108	86	104	111	105	126	95	100	139	105	86	94	146	96	114	99	110	99	89	116	92	77	130	101	125	100	85	97	93	96	110	123	101	110	104	103	82	118	117	114	89	104	110
Bacteria/Firmicutes/Clostridia/Lachnospirales/Lachnospiraceae/Blautia	192246	127973	175547	194222	155067	137678	189474	126452	216231	146394	143553	150205	223039	187951	233650	169856	240452	180387	185724	253256	187134	154869	248823	250048	228197	181106	209420	174464	195477	181525	243472	251623	221849	224538	195607	193046	163517	188976	237815	244988	187623	241711	198825
Bacteria/Firmicutes/Clostridia/Lachnospirales/Lachnospiraceae/Butyrivibrio	111	112	73	80	82	76	54	65	60	77	71	66	57	73	70	65	62	115	41	63	105	73	89	40	115	71	61	91	108	75	75	60	78	105	115	63	51	52	56	77	66	53	60
Bacteria/Firmicutes/Clostridia/Lachnospirales/Lachnospiraceae/CAG-56	0	18	0	0	24	23	24	19	0	0	0	0	0	0	25	0	0	0	18	18	24	0	20	0	26	16	18	19	0	0	27	24	18	22	16	0	0	28	16	0	0	0	21
Bacteria/Firmicutes/Clostridia/Lachnospirales/Lachnospiraceae/Catonella	41	21	30	29	36	25	41	14	45	24	19	35	39	20	26	15	36	26	28	22	22	27	36	30	39	24	24	31	35	40	36	50	34	49	28	13	35	39	31	34	34	35	28
Bacteria/Firmicutes/Clostridia/Lachnospirales/Lachnospiraceae/Cellulosilyticum	1151	1166	1284	739	1139	1085	917	1056	1253	870	1064	614	893	847	860	700	745	980	679	749	883	683	888	801	1217	723	877	703	938	732	998	967	899	1047	859	698	581	913	835	824	824	663	857
Bacteria/Firmicutes/Clostridia/Lachnospirales/Lachnospiraceae/Coprococcus	247	172	265	199	195	312	301	169	235	167	229	166	190	225	239	167	225	271	276	264	319	192	283	218	390	142	239	245	218	170	242	209	220	285	231	205	178	243	197	232	245	175	256
Bacteria/Firmicutes/Clostridia/Lachnospirales/Lachnospiraceae/Dorea	260	233	224	257	215	224	265	242	244	185	168	148	212	317	175	206	252	245	268	333	311	200	272	277	365	217	217	306	232	135	189	185	213	251	223	275	178	244	250	371	229	269	269
Bacteria/Firmicutes/Clostridia/Lachnospirales/Lachnospiraceae/Eisenbergiella	36	39	26	13	23	36	31	21	37	25	39	31	25	29	30	17	31	19	37	32	31	24	32	29	51	25	37	45	34	89	52	33	23	43	33	29	32	40	35	14	32	21	26
Bacteria/Firmicutes/Clostridia/Lachnospirales/Lachnospiraceae/Epulopiscium	13886	11611	13083	10748	11582	11823	10019	10947	12230	11214	12290	7096	9064	9471	10083	7278	9874	9351	9847	10239	10075	7619	11742	9317	12075	8130	8972	9199	9304	8466	10294	11360	9770	11091	9063	8720	6666	9620	9619	11018	9029	9703	8864
Bacteria/Firmicutes/Clostridia/Lachnospirales/Lachnospiraceae/Frisingicoccus	167	71	179	155	348	293	85	318	140	172	185	84	57	51	85	82	93	170	73	67	82	87	120	62	156	65	93	163	98	85	96	124	113	130	171	39	54	94	74	120	121	39	79
Bacteria/Firmicutes/Clostridia/Lachnospirales/Lachnospiraceae/Fusicatenibacter	79	82	63	29	69	54	55	46	80	42	87	34	54	54	50	36	40	39	46	58	54	39	47	51	59	31	39	59	66	37	55	68	52	44	56	57	35	40	44	52	50	38	48
Bacteria/Firmicutes/Clostridia/Lachnospirales/Lachnospiraceae/GCA-900066575	19	15	26	13	25	18	20	16	26	24	20	12	43	17	17	19	12	18	22	22	16	0	23	22	27	24	19	24	19	14	31	24	23	31	23	19	0	16	38	24	13	12	18
Bacteria/Firmicutes/Clostridia/Lachnospirales/Lachnospiraceae/GCA-900066755	0	0	0	0	0	0	0	0	12	0	0	0	12	0	0	0	0	0	13	0	14	0	0	0	12	0	16	0	0	0	13	0	0	0	0	0	0	0	0	0	18	0	0
Bacteria/Firmicutes/Clostridia/Lachnospirales/Lachnospiraceae/Herbinix	76	39	21	20	63	22	33	22	59	24	30	13	30	17	31	24	37	14	28	53	21	0	46	25	33	26	27	23	26	38	38	47	46	28	24	17	20	38	43	23	28	33	26
Bacteria/Firmicutes/Clostridia/Lachnospirales/Lachnospiraceae/Hespellia	0	0	0	0	0	0	0	0	0	0	0	0	0	0	0	0	0	0	0	0	0	0	17	11	0	0	0	0	0	0	0	0	0	0	0	0	0	0	0	0	0	0	0
Bacteria/Firmicutes/Clostridia/Lachnospirales/Lachnospiraceae/Howardella	20	24	21	16	20	21	25	20	19	25	21	14	11	15	0	11	0	13	19	13	12	16	31	25	36	0	16	0	12	12	20	13	20	31	0	0	14	19	11	11	13	0	13
Bacteria/Firmicutes/Clostridia/Lachnospirales/Lachnospiraceae/Hungatella	15	13	0	0	0	15	13	0	0	0	13	0	0	0	17	0	0	0	0	12	0	0	17	0	14	0	0	0	0	0	0	0	0	15	0	0	0	0	0	14	0	0	0
Bacteria/Firmicutes/Clostridia/Lachnospirales/Lachnospiraceae/Johnsonella	102	127	139	54	98	77	116	103	105	68	75	72	68	110	58	88	66	88	55	73	68	59	57	99	100	80	97	78	65	82	94	55	82	84	79	63	59	62	49	107	44	92	78
Bacteria/Firmicutes/Clostridia/Lachnospirales/Lachnospiraceae/Lachnoanaerobaculum	0	12	10	0	15	0	0	10	11	11	0	10	0	14	0	0	12	0	12	0	13	0	10	14	10	0	13	0	11	10	0	14	0	16	0	0	0	15	13	16	14	0	14
Bacteria/Firmicutes/Clostridia/Lachnospirales/Lachnospiraceae/Lachnoclostridium	646	559	545	402	632	539	522	555	637	477	519	382	450	428	483	340	497	434	507	467	456	371	591	411	625	363	393	419	380	470	445	494	482	552	499	406	368	536	477	424	494	379	460
Bacteria/Firmicutes/Clostridia/Lachnospirales/Lachnospiraceae/Lachnospira	25	30	20	15	18	29	28	22	20	0	24	20	22	16	19	19	0	0	23	19	28	16	24	0	31	17	17	22	32	18	19	26	19	33	23	18	26	16	25	25	24	0	19
Bacteria/Firmicutes/Clostridia/Lachnospirales/Lachnospiraceae/Lachnospiraceae AC2044 group	131	84	167	88	95	104	177	116	158	96	95	363	162	157	243	132	650	121	2087	220	277	378	900	312	843	402	429	804	90	156	122	160	147	328	364	1001	402	689	525	412	537	150	435
Bacteria/Firmicutes/Clostridia/Lachnospirales/Lachnospiraceae/Lachnospiraceae FCS020 group	143	146	142	132	173	154	110	165	140	148	161	104	98	96	103	86	118	93	149	126	143	110	124	98	156	135	109	109	75	114	112	123	85	143	129	107	83	133	147	131	115	98	130
Bacteria/Firmicutes/Clostridia/Lachnospirales/Lachnospiraceae/Lachnospiraceae NC2004 group	237	161	197	168	245	273	174	240	207	205	209	116	136	125	183	104	123	148	127	174	186	166	206	98	244	140	140	187	149	144	154	146	150	207	145	110	121	158	159	182	155	121	145
Bacteria/Firmicutes/Clostridia/Lachnospirales/Lachnospiraceae/Lachnospiraceae ND3007 group	95	87	100	71	85	98	81	111	77	77	81	80	77	63	108	66	96	108	115	85	104	76	96	75	133	73	83	105	84	72	97	78	87	101	118	89	69	124	73	91	86	80	82
Bacteria/Firmicutes/Clostridia/Lachnospirales/Lachnospiraceae/Lachnospiraceae NK3A20 group	165	132	167	130	144	155	187	163	199	157	142	106	124	146	125	101	141	123	152	166	150	102	160	119	206	127	142	115	148	125	135	172	134	169	152	106	129	164	139	182	145	126	129
Bacteria/Firmicutes/Clostridia/Lachnospirales/Lachnospiraceae/Lachnospiraceae NK4A136 group	2176	1649	1928	1739	1962	1945	2390	2021	2259	1962	1890	1477	1432	1457	1228	1093	1578	1490	2003	1406	1920	1358	1902	1155	2344	1540	1073	1849	1483	1438	1202	1487	1259	1996	1775	1479	1253	2334	1286	1498	2163	1022	1665
Bacteria/Firmicutes/Clostridia/Lachnospirales/Lachnospiraceae/Lachnospiraceae NK4B4 group	11	14	0	0	19	0	0	27	0	0	15	0	0	0	0	0	0	0	0	0	0	0	0	0	0	0	0	0	0	0	0	0	0	0	13	0	0	0	0	0	0	0	0
Bacteria/Firmicutes/Clostridia/Lachnospirales/Lachnospiraceae/Lachnospiraceae UCG-001	543	463	541	377	419	417	506	409	423	377	322	269	284	398	309	253	347	390	295	318	492	259	455	368	949	345	329	405	354	291	365	428	417	450	327	311	286	436	444	436	377	332	398
Bacteria/Firmicutes/Clostridia/Lachnospirales/Lachnospiraceae/Lachnospiraceae UCG-002	0	0	0	0	0	0	10	0	0	0	0	0	0	0	0	0	0	0	0	0	0	0	0	0	10	0	0	10	0	0	0	0	0	0	0	0	0	0	15	0	0	0	0
Bacteria/Firmicutes/Clostridia/Lachnospirales/Lachnospiraceae/Lachnospiraceae UCG-004	87	64	85	56	125	55	79	55	130	91	63	56	84	44	75	53	66	57	61	118	71	58	78	70	76	53	71	67	38	61	68	105	90	57	54	69	60	80	135	64	70	60	43
Bacteria/Firmicutes/Clostridia/Lachnospirales/Lachnospiraceae/Lachnospiraceae UCG-006	208	192	157	141	228	187	130	228	151	181	197	81	93	113	107	79	119	128	94	117	134	106	153	113	193	87	108	126	120	94	126	100	115	160	110	94	84	118	106	146	123	78	133
Bacteria/Firmicutes/Clostridia/Lachnospirales/Lachnospiraceae/Lachnospiraceae UCG-008	2061	2107	2084	1721	1905	1468	1359	2954	1454	1619	2087	1123	984	1294	1328	1145	1529	1212	1353	1472	1273	1136	1147	1100	1492	1054	1092	1231	1061	1327	1180	1153	1070	1544	1661	1125	947	1248	1220	1399	1121	1288	1258
Bacteria/Firmicutes/Clostridia/Lachnospirales/Lachnospiraceae/Lachnospiraceae UCG-010	15	0	0	0	0	17	0	0	13	0	17	0	0	11	0	0	12	0	0	0	11	0	13	0	18	15	0	0	0	0	0	0	11	0	0	0	0	14	0	0	0	0	11
Bacteria/Firmicutes/Clostridia/Lachnospirales/Lachnospiraceae/Lachnospiraceae XPB1014 group	45	33	31	64	28	49	60	32	52	32	61	44	42	61	48	47	57	45	55	74	42	49	51	49	70	51	39	39	32	73	51	57	55	52	65	55	32	54	49	58	64	56	58
Bacteria/Firmicutes/Clostridia/Lachnospirales/Lachnospiraceae/Lachnotalea	220	75	93	35	200	86	85	91	204	122	90	94	93	45	121	100	71	70	65	132	70	42	152	128	111	67	117	54	85	129	140	187	209	77	84	77	48	154	160	68	109	134	75
Bacteria/Firmicutes/Clostridia/Lachnospirales/Lachnospiraceae/Marvinbryantia	128	125	139	131	123	147	133	121	139	119	148	72	105	91	78	50	89	94	94	115	124	82	116	106	156	76	73	120	109	64	91	125	105	114	77	88	84	107	115	109	123	81	107
Bacteria/Firmicutes/Clostridia/Lachnospirales/Lachnospiraceae/Mobilitalea	19	0	0	0	16	12	11	0	11	0	0	0	0	0	11	0	14	0	0	13	0	0	0	0	0	0	0	0	0	0	12	0	0	0	0	0	0	13	0	0	0	0	0
Bacteria/Firmicutes/Clostridia/Lachnospirales/Lachnospiraceae/Moryella	46	19	59	31	32	40	31	29	48	29	35	41	50	28	12	42	32	45	383	93	99	42	84	39	48	33	51	181	17	29	13	33	44	49	54	104	84	68	101	77	115	50	75
Bacteria/Firmicutes/Clostridia/Lachnospirales/Lachnospiraceae/Murimonas	18	14	15	24	0	18	26	0	22	11	18	0	24	24	54	14	33	21	47	61	29	11	33	28	20	23	18	23	17	20	19	33	34	26	24	16	13	26	22	32	31	29	32
Bacteria/Firmicutes/Clostridia/Lachnospirales/Lachnospiraceae/Natranaerovirga	247	106	99	66	265	115	134	134	284	175	110	109	125	69	147	126	119	127	109	189	123	86	181	194	170	96	148	75	134	118	196	228	315	132	145	88	86	172	140	103	110	176	143
Bacteria/Firmicutes/Clostridia/Lachnospirales/Lachnospiraceae/Oribacterium	153	105	167	122	99	89	290	117	248	86	107	567	200	175	313	156	1048	196	2645	307	333	494	649	236	1393	502	761	1135	151	219	231	265	239	269	558	1330	544	1076	854	614	940	376	593
Bacteria/Firmicutes/Clostridia/Lachnospirales/Lachnospiraceae/possible genus Sk003-Sk004	10	0	0	0	0	0	0	0	0	10	0	0	0	0	0	0	0	0	0	0	0	0	0	0	0	0	0	0	13	0	0	0	0	0	0	0	0	0	0	0	0	0	0
Bacteria/Firmicutes/Clostridia/Lachnospirales/Lachnospiraceae/probable genus 10	65	64	103	74	86	83	83	80	63	64	78	46	55	90	84	56	83	71	71	83	86	54	78	86	108	92	58	73	72	63	73	79	64	82	73	61	61	68	94	93	88	82	83
Bacteria/Firmicutes/Clostridia/Lachnospirales/Lachnospiraceae/Pseudobutyrivibrio	285	323	353	326	244	218	187	236	331	177	263	400	375	421	260	268	326	372	157	292	209	213	191	171	236	200	193	423	249	358	360	270	243	323	403	227	130	216	173	354	186	220	185
Bacteria/Firmicutes/Clostridia/Lachnospirales/Lachnospiraceae/Robinsoniella	34	29	17	24	26	43	24	30	16	16	13	15	23	28	22	24	24	23	11	23	37	25	28	14	40	17	16	23	27	22	21	19	21	24	22	16	0	35	12	29	27	17	18
Bacteria/Firmicutes/Clostridia/Lachnospirales/Lachnospiraceae/Roseburia	781	625	647	573	640	742	719	572	740	632	658	501	562	580	623	488	695	567	763	606	618	469	769	539	898	528	572	653	549	603	664	613	568	722	637	563	543	679	587	692	581	502	628
Bacteria/Firmicutes/Clostridia/Lachnospirales/Lachnospiraceae/Shuttleworthia	170	148	121	77	101	94	94	100	113	119	98	91	74	65	78	66	93	67	92	86	82	47	126	91	124	57	86	86	72	111	105	105	124	93	81	86	58	132	92	83	105	101	103
Bacteria/Firmicutes/Clostridia/Lachnospirales/Lachnospiraceae/Sporobacterium	12	0	0	0	10	10	10	0	11	10	0	10	0	0	10	0	0	0	11	10	0	0	0	0	0	0	0	0	0	10	0	10	22	0	0	0	0	0	0	0	0	0	0
Bacteria/Firmicutes/Clostridia/Lachnospirales/Lachnospiraceae/Syntrophococcus	13	0	15	12	0	18	26	0	0	13	11	0	0	12	17	0	0	18	14	0	0	0	0	0	34	13	0	16	0	0	11	10	0	0	0	0	0	0	10	0	0	0	10
Bacteria/Firmicutes/Clostridia/Lachnospirales/Lachnospiraceae/Tuzzerella	115	59	62	34	122	55	60	58	134	81	44	50	48	37	61	53	57	57	26	68	54	43	89	72	73	60	51	52	67	76	84	78	117	70	58	58	35	72	64	52	44	81	62
Bacteria/Firmicutes/Clostridia/Lachnospirales/Lachnospiraceae/Tyzzerella	1096	889	909	760	1056	802	922	885	1094	839	816	587	653	660	760	598	759	723	646	733	756	573	892	672	1026	622	667	675	752	697	719	881	903	891	762	607	571	818	720	758	707	695	725
Bacteria/Firmicutes/Clostridia/Lachnospirales/Lachnospiraceae/uncultured	7051	5787	6399	4634	6513	6059	5991	5703	6945	5427	5823	3709	4636	4423	5644	3657	5029	4471	5090	5103	5611	3908	5711	5203	7921	4431	4676	4565	4615	4686	5329	6301	5388	5708	4962	4181	3702	6878	6483	5129	5397	4688	5879
Bacteria/Firmicutes/Clostridia/Lachnospirales/Lachnospiraceae/Vallitalea	24	12	14	0	19	17	27	11	39	32	15	16	14	15	13	20	14	14	15	24	0	0	27	15	15	0	0	0	19	19	21	27	38	26	0	12	12	19	21	13	14	0	18
Bacteria/Firmicutes/Clostridia/Monoglobales/Gracilibacteraceae/Gracilibacter	22	22	12	0	29	21	0	0	30	20	13	0	16	26	12	0	0	14	0	14	14	0	26	0	14	19	17	0	22	20	21	22	25	0	15	0	12	14	16	0	14	18	16
Bacteria/Firmicutes/Clostridia/Monoglobales/Gracilibacteraceae/Lutispora	364	208	216	172	344	209	248	260	418	264	258	167	242	141	337	183	241	199	182	315	226	150	272	264	248	178	226	159	201	239	320	322	404	240	240	178	168	250	239	218	231	296	230
Bacteria/Firmicutes/Clostridia/Monoglobales/Gracilibacteraceae/uncultured	39	21	43	31	44	33	45	25	31	35	23	30	40	44	38	33	37	27	27	33	60	31	39	27	58	48	34	43	26	21	31	40	25	34	47	29	41	40	43	42	50	22	40
Bacteria/Firmicutes/Clostridia/Monoglobales/Monoglobaceae/Monoglobus	479	332	448	353	459	481	424	403	406	373	384	245	332	303	398	193	319	341	385	296	443	280	421	298	449	302	289	343	325	287	374	391	341	413	341	257	252	409	327	348	406	230	310
Bacteria/Firmicutes/Clostridia/Oscillospirales/Butyricicoccaceae/Butyricicoccus	181	157	299	137	239	196	375	168	213	165	99	132	119	195	234	86	259	160	168	103	354	138	287	321	270	106	76	176	169	258	232	288	163	342	328	105	248	85	165	108	157	81	230
Bacteria/Firmicutes/Clostridia/Oscillospirales/Butyricicoccaceae/Hydrogenoanaerobacterium	59	41	54	42	45	51	58	74	55	60	44	21	18	37	40	27	30	39	22	27	43	25	45	20	56	32	33	41	41	38	36	33	47	41	40	25	24	28	18	47	17	31	21
Bacteria/Firmicutes/Clostridia/Oscillospirales/Butyricicoccaceae/UCG-008	32	35	35	26	28	27	0	26	44	33	22	0	16	24	28	22	16	20	17	18	14	20	16	12	30	12	17	21	17	24	29	0	18	17	18	17	0	23	17	25	0	16	23
Bacteria/Firmicutes/Clostridia/Oscillospirales/Butyricicoccaceae/UCG-009	135	113	171	135	141	184	201	147	135	123	123	127	116	123	142	100	121	184	128	102	180	147	154	111	213	116	148	145	128	127	188	163	143	162	137	122	84	166	127	147	130	91	129
Bacteria/Firmicutes/Clostridia/Oscillospirales/Ethanoligenenaceae/Incertae Sedis	760	881	857	853	799	876	540	663	709	561	707	873	696	916	455	480	770	1180	549	485	1064	827	776	546	1137	1014	915	898	999	764	705	663	723	1065	986	667	555	869	454	652	991	539	996
Bacteria/Firmicutes/Clostridia/Oscillospirales/Ethanoligenenaceae/uncultured	0	0	0	0	0	0	21	0	31	0	0	0	33	0	0	0	0	0	0	0	0	0	0	0	0	0	0	0	0	0	0	38	17	0	0	0	0	17	33	0	0	0	0
Bacteria/Firmicutes/Clostridia/Oscillospirales/Hungateiclostridiaceae/Acetivibrio	75	37	69	74	90	106	139	85	118	80	86	69	81	59	104	51	107	86	86	57	75	74	105	51	95	59	76	84	125	71	72	105	73	106	86	56	52	95	39	89	86	60	79
Bacteria/Firmicutes/Clostridia/Oscillospirales/Hungateiclostridiaceae/Anaerobacterium	81	33	61	30	63	59	45	61	59	54	43	35	24	39	40	25	44	43	51	54	59	30	53	34	52	39	32	34	43	33	35	56	47	66	52	30	19	38	26	31	52	39	20
Bacteria/Firmicutes/Clostridia/Oscillospirales/Hungateiclostridiaceae/Ercella	489	344	442	400	470	490	683	414	590	347	209	437	620	383	650	381	579	698	444	412	709	433	792	555	804	463	640	569	744	534	667	688	691	590	511	451	559	931	735	476	694	441	542
Bacteria/Firmicutes/Clostridia/Oscillospirales/Hungateiclostridiaceae/Fastidiosipila	2372	1522	1809	1305	2129	1522	2201	1806	2814	1665	1309	1478	1869	1150	1188	1364	1395	1572	1063	1256	1545	1053	2311	1758	2185	1421	1698	1201	1521	1782	1854	2389	2014	1669	1757	1234	1337	2106	1997	1597	1590	1749	1594
Bacteria/Firmicutes/Clostridia/Oscillospirales/Hungateiclostridiaceae/HN-HF0106	139	94	138	105	105	94	136	93	138	106	118	43	71	81	111	57	85	98	112	122	126	85	111	111	140	70	92	66	91	75	97	95	103	100	88	94	51	111	102	123	74	103	99
Bacteria/Firmicutes/Clostridia/Oscillospirales/Hungateiclostridiaceae/Hungateiclostridium	42	26	52	29	37	42	51	38	42	27	31	25	25	38	43	32	25	25	26	39	40	21	42	46	71	26	29	23	35	37	50	41	52	46	47	25	30	36	25	33	32	20	36
Bacteria/Firmicutes/Clostridia/Oscillospirales/Hungateiclostridiaceae/Mageeibacillus	35	31	41	32	32	50	55	26	37	33	29	24	36	38	40	27	34	33	33	25	44	23	50	27	55	22	39	44	40	36	37	42	32	46	36	31	31	38	37	32	42	27	32
Bacteria/Firmicutes/Clostridia/Oscillospirales/Hungateiclostridiaceae/Pseudobacteroides	69	41	52	28	60	79	100	44	49	36	44	0	15	26	34	18	34	21	31	39	42	0	0	15	36	16	21	28	18	18	24	36	33	29	22	21	0	31	21	0	16	15	18
Bacteria/Firmicutes/Clostridia/Oscillospirales/Hungateiclostridiaceae/Pseudoclostridium	41	43	48	53	61	76	55	67	36	54	85	25	17	34	30	30	32	31	20	33	49	27	44	24	87	32	27	31	45	30	34	39	45	54	55	16	27	61	27	38	37	20	31
Bacteria/Firmicutes/Clostridia/Oscillospirales/Hungateiclostridiaceae/Ruminiclostridium	1662	956	1199	949	1801	2001	2562	1751	1796	1183	1409	748	945	669	1116	716	891	1067	911	825	1234	646	1352	768	1556	744	830	945	971	893	1225	1249	1266	1319	1080	570	749	1349	1030	776	1139	714	844
Bacteria/Firmicutes/Clostridia/Oscillospirales/Hungateiclostridiaceae/Saccharofermentans	494	380	433	392	382	470	541	359	428	401	396	303	365	368	443	301	397	355	420	349	518	314	655	423	519	341	412	419	392	386	354	403	348	480	364	327	307	565	462	406	669	267	381
Bacteria/Firmicutes/Clostridia/Oscillospirales/Hungateiclostridiaceae/Thermoclostridium	21	0	0	0	16	0	17	0	0	0	0	11	0	16	11	0	0	0	0	0	15	11	17	13	12	0	0	12	0	0	13	11	17	0	13	0	0	12	0	11	14	0	0
Bacteria/Firmicutes/Clostridia/Oscillospirales/Hungateiclostridiaceae/UCG-012	1507	1012	1627	1347	1176	1590	2423	1314	1510	1099	1126	1227	1475	1438	1467	1116	1244	1794	1056	1256	1885	1236	1866	1318	2253	1241	1349	1496	1522	1322	1769	1767	1430	1918	1576	1198	1279	2076	1962	1420	1840	1035	1486
Bacteria/Firmicutes/Clostridia/Oscillospirales/Hungateiclostridiaceae/uncultured	9050	7302	9772	7686	12159	9998	13228	12448	13477	9162	11482	6216	7818	6177	8268	5574	7464	9478	8285	6990	10991	6483	11248	5636	9881	6357	6775	8676	8237	7467	10043	9595	9494	11039	9254	5025	5665	10446	7514	6757	10097	5149	7156
Bacteria/Firmicutes/Clostridia/Oscillospirales/Oscillospiraceae/Colidextribacter	327	205	241	232	345	285	302	238	330	229	210	204	243	190	250	187	223	242	248	281	296	214	291	226	378	201	252	230	169	268	278	296	283	317	293	198	195	311	272	212	273	224	234
Bacteria/Firmicutes/Clostridia/Oscillospirales/Oscillospiraceae/Flavonifractor	0	0	0	0	0	0	0	0	23	0	0	0	0	0	0	0	0	0	0	0	0	0	21	0	22	19	0	0	21	0	0	0	0	0	0	23	0	0	0	0	0	0	0
Bacteria/Firmicutes/Clostridia/Oscillospirales/Oscillospiraceae/Intestinimonas	48	29	56	95	40	46	83	38	64	48	34	39	34	100	85	69	63	97	65	93	128	77	205	94	237	93	103	77	75	68	75	97	85	119	84	132	173	166	71	127	141	68	105
Bacteria/Firmicutes/Clostridia/Oscillospirales/Oscillospiraceae/NK4A214 group	1255	1219	1156	703	1619	1380	1147	1318	1227	1263	1248	514	600	710	717	485	556	852	839	600	1039	618	1016	573	1152	663	637	864	796	663	692	789	700	953	778	552	464	930	649	803	897	540	755
Bacteria/Firmicutes/Clostridia/Oscillospirales/Oscillospiraceae/Oscillibacter	261	253	295	254	210	327	377	258	296	231	215	191	225	247	199	188	166	257	205	255	308	162	282	170	354	180	168	236	240	232	242	257	242	296	238	170	210	296	246	249	246	150	246
Bacteria/Firmicutes/Clostridia/Oscillospirales/Oscillospiraceae/Oscillospira	15	0	0	48	15	17	24	0	0	17	16	34	30	81	90	24	37	64	68	66	109	43	126	40	93	38	25	85	34	53	49	100	52	80	73	35	58	88	54	55	95	16	26
Bacteria/Firmicutes/Clostridia/Oscillospirales/Oscillospiraceae/Papillibacter	113	107	73	61	116	99	67	116	75	100	98	45	48	41	59	39	31	53	51	65	64	41	62	45	85	67	44	86	77	56	70	74	69	85	50	46	20	71	47	56	69	27	68
Bacteria/Firmicutes/Clostridia/Oscillospirales/Oscillospiraceae/Sporobacter	24	0	23	20	29	17	0	0	25	17	0	0	20	0	0	0	19	0	0	21	19	22	21	0	16	0	21	0	19	16	18	0	28	18	0	0	0	19	0	16	16	17	23
Bacteria/Firmicutes/Clostridia/Oscillospirales/Oscillospiraceae/UCG-002	297	191	179	254	232	293	298	160	273	184	205	191	231	168	170	174	203	220	163	235	272	161	224	181	278	174	208	219	170	211	218	246	205	235	221	164	226	243	159	200	193	200	199
Bacteria/Firmicutes/Clostridia/Oscillospirales/Oscillospiraceae/UCG-003	24	25	30	31	0	0	36	0	29	0	0	25	0	41	27	0	36	40	23	41	47	25	28	0	40	26	39	27	31	30	33	38	23	28	39	30	39	42	37	35	36	0	36
Bacteria/Firmicutes/Clostridia/Oscillospirales/Oscillospiraceae/UCG-005	1059	1103	1068	846	919	976	1008	975	977	879	897	646	723	825	921	575	778	932	617	821	1022	619	968	596	1127	636	693	870	830	747	933	889	778	1021	914	631	545	842	716	796	876	610	820
Bacteria/Firmicutes/Clostridia/Oscillospirales/Oscillospiraceae/uncultured	2147	1831	2577	1997	1877	1989	2043	1817	2439	1765	1986	1387	2066	1818	1990	1286	2080	1937	1592	1811	1999	1661	2091	1592	2091	1641	1758	2022	1976	1627	2039	2037	1917	2457	1914	1643	1289	1844	1890	2133	1859	1600	1800
Bacteria/Firmicutes/Clostridia/Oscillospirales/Oscillospiraceae/V9D2013 group	878	544	729	582	784	607	879	655	970	663	762	473	776	546	1044	570	807	584	693	891	888	479	1034	820	742	599	650	576	617	638	1016	935	939	991	723	592	559	891	885	659	836	660	731
Bacteria/Firmicutes/Clostridia/Oscillospirales/Ruminococcaceae/[Eubacterium] siraeum group	0	0	0	0	0	0	0	0	0	0	0	0	33	0	23	0	0	22	0	0	0	0	0	19	0	0	0	22	0	0	0	29	0	0	0	0	0	0	0	0	20	0	0
Bacteria/Firmicutes/Clostridia/Oscillospirales/Ruminococcaceae/Anaerofilum	0	0	0	0	0	0	0	0	0	0	0	0	0	0	0	0	0	0	0	0	0	0	0	0	0	0	0	0	0	0	0	0	0	0	0	0	0	0	0	0	13	0	0
Bacteria/Firmicutes/Clostridia/Oscillospirales/Ruminococcaceae/Anaerotruncus	52	38	25	29	35	34	28	32	49	44	36	23	30	36	17	28	0	29	19	18	35	27	40	24	32	32	30	20	34	26	30	35	30	57	45	21	0	26	21	24	46	19	30
Bacteria/Firmicutes/Clostridia/Oscillospirales/Ruminococcaceae/CAG-352	190	166	173	158	256	219	231	265	197	168	241	143	135	183	217	139	151	219	146	155	332	137	284	80	294	165	143	274	147	188	209	140	190	269	264	135	97	187	113	177	216	109	175
Bacteria/Firmicutes/Clostridia/Oscillospirales/Ruminococcaceae/Candidatus Soleaferrea	157	147	121	84	358	216	172	401	221	245	329	59	89	88	110	73	84	87	52	115	99	54	124	89	131	78	72	88	80	93	106	126	137	111	96	74	70	100	90	94	95	71	92
Bacteria/Firmicutes/Clostridia/Oscillospirales/Ruminococcaceae/Caproiciproducens	154	85	112	119	66	130	134	73	104	91	104	86	84	90	220	96	142	118	146	175	140	54	164	127	193	116	157	152	133	124	146	192	149	151	117	128	91	122	195	160	157	156	164
Bacteria/Firmicutes/Clostridia/Oscillospirales/Ruminococcaceae/Faecalibacterium	816	694	719	631	717	796	760	707	825	726	711	541	649	689	749	554	654	728	565	698	772	524	778	606	898	587	674	611	664	599	713	818	704	754	658	537	474	723	675	725	655	582	728
Bacteria/Firmicutes/Clostridia/Oscillospirales/Ruminococcaceae/Incertae Sedis	2255	2207	2080	2224	2254	2271	1529	2113	1176	1918	2053	1928	489	1991	1324	1136	1308	2155	951	1523	2243	1665	1954	1537	3274	2155	2178	1701	2026	1720	1832	1341	1784	2366	2189	1557	1006	1849	1160	1993	1787	1330	2157
Bacteria/Firmicutes/Clostridia/Oscillospirales/Ruminococcaceae/Negativibacillus	154	161	154	90	121	94	61	101	76	124	149	37	50	69	86	29	39	73	36	70	64	49	51	54	67	58	60	74	63	73	66	45	73	83	79	76	0	52	46	77	58	37	47
Bacteria/Firmicutes/Clostridia/Oscillospirales/Ruminococcaceae/Paludicola	113	58	81	49	93	74	124	68	93	65	57	39	93	58	61	49	60	63	57	68	104	56	111	46	99	54	79	77	76	90	78	90	91	98	87	58	58	103	96	77	104	36	75
Bacteria/Firmicutes/Clostridia/Oscillospirales/Ruminococcaceae/Ruminococcus	1506	1488	1460	1061	1457	1508	1268	1300	1291	1159	1296	902	922	1062	1148	774	934	1194	1114	1009	1214	819	1316	892	1322	858	975	1104	989	1131	1141	1136	1143	1422	1089	910	739	1115	1035	1143	1119	867	1087
Bacteria/Firmicutes/Clostridia/Oscillospirales/Ruminococcaceae/Subdoligranulum	522	378	542	425	436	466	525	502	575	459	552	350	427	469	488	288	367	405	428	514	507	364	444	371	544	414	411	403	459	346	475	479	394	515	415	390	288	475	332	462	472	416	391
Bacteria/Firmicutes/Clostridia/Oscillospirales/Ruminococcaceae/UBA1819	193	105	153	81	85	84	81	116	217	69	132	36	115	134	184	44	145	93	98	139	73	49	60	80	95	89	65	50	70	51	98	102	73	132	93	63	72	46	117	181	97	103	85
Bacteria/Firmicutes/Clostridia/Oscillospirales/Ruminococcaceae/UCG-001	19	22	30	27	20	34	22	23	29	20	25	21	42	36	37	17	35	31	31	49	22	22	24	32	30	33	29	24	25	26	27	41	27	28	26	26	27	32	49	31	37	31	35
Bacteria/Firmicutes/Clostridia/Oscillospirales/Ruminococcaceae/uncultured	1174	985	1137	977	1340	1406	1582	1146	1161	1101	1065	695	852	1016	1521	813	1172	1064	1017	1335	2701	1034	1638	1338	4010	1834	1011	1179	1208	937	988	1418	1471	1542	1080	769	760	2298	1369	950	1591	696	1241
Bacteria/Firmicutes/Clostridia/Peptococcales/Peptococcaceae/Dehalobacterium	25	16	30	22	31	48	34	15	31	19	24	25	24	17	30	22	21	33	12	0	32	18	34	17	49	23	18	24	36	24	33	29	21	28	33	20	14	23	12	0	22	15	32
Bacteria/Firmicutes/Clostridia/Peptococcales/Peptococcaceae/Desulfitispora	25	14	17	0	25	13	29	16	40	22	12	0	17	0	22	10	14	15	12	22	11	0	27	20	22	0	23	10	17	14	10	21	24	15	23	11	11	23	16	14	11	20	16
Bacteria/Firmicutes/Clostridia/Peptococcales/Peptococcaceae/Desulfonispora	0	0	0	0	0	0	0	0	0	0	0	0	0	0	0	0	0	0	0	13	0	0	0	0	0	0	0	0	0	0	0	0	0	0	0	0	0	0	12	0	0	0	0
Bacteria/Firmicutes/Clostridia/Peptococcales/Peptococcaceae/Peptococcus	143	96	103	65	137	102	84	130	107	115	95	61	46	64	76	41	50	69	51	72	90	44	90	67	136	59	63	60	83	55	67	79	71	68	79	50	50	94	62	91	83	74	80
Bacteria/Firmicutes/Clostridia/Peptococcales/Peptococcaceae/uncultured	654	509	720	438	589	714	793	592	606	478	598	394	444	481	613	358	509	527	966	421	728	462	718	444	1253	463	458	784	564	469	538	556	613	686	584	464	504	869	806	499	798	326	526
Bacteria/Firmicutes/Clostridia/Peptostreptococcales-Tissierellales/Acidaminobacteraceae/Acidaminobacter	294	181	269	231	227	266	245	186	174	195	176	232	211	186	394	335	312	212	403	264	405	268	416	274	562	237	251	352	355	236	506	305	277	551	281	263	235	370	427	319	336	361	230
Bacteria/Firmicutes/Clostridia/Peptostreptococcales-Tissierellales/Acidaminobacteraceae/Anaeromicrobium	282	110	150	79	297	176	153	139	323	203	109	146	244	95	146	141	171	126	247	197	136	89	226	201	218	114	185	85	137	162	213	349	264	192	158	112	118	277	238	118	196	180	175
Bacteria/Firmicutes/Clostridia/Peptostreptococcales-Tissierellales/Acidaminobacteraceae/Guggenheimella	202	135	179	159	203	187	249	184	208	189	168	138	149	134	186	99	194	152	492	174	182	188	234	174	316	146	170	229	115	137	155	182	168	225	192	253	173	235	239	181	196	117	203
Bacteria/Firmicutes/Clostridia/Peptostreptococcales-Tissierellales/Acidaminobacteraceae/JTB215	35	47	71	53	62	52	172	60	79	50	58	153	76	70	152	73	266	74	947	91	158	167	322	80	340	194	144	299	57	90	81	100	89	140	119	350	221	389	238	135	249	62	202
Bacteria/Firmicutes/Clostridia/Peptostreptococcales-Tissierellales/Anaerovoracaceae/[Eubacterium] brachy group	202	191	220	130	173	174	120	124	180	151	149	85	80	115	103	78	105	110	104	128	105	77	118	112	172	111	120	123	113	87	95	112	135	140	114	100	53	93	113	164	128	99	136
Bacteria/Firmicutes/Clostridia/Peptostreptococcales-Tissierellales/Anaerovoracaceae/[Eubacterium] nodatum group	390	295	336	332	250	367	758	238	441	305	348	490	300	433	332	308	427	282	1940	523	514	354	646	434	957	344	450	916	242	268	256	243	400	468	240	635	422	764	664	587	969	385	552
Bacteria/Firmicutes/Clostridia/Peptostreptococcales-Tissierellales/Anaerovoracaceae/[Eubacterium] saphenum group	0	0	0	0	0	0	0	0	0	0	0	0	0	0	0	0	0	0	0	0	0	0	0	0	0	0	0	0	0	0	0	0	0	0	0	0	0	0	0	0	11	0	0
Bacteria/Firmicutes/Clostridia/Peptostreptococcales-Tissierellales/Anaerovoracaceae/Amnipila	271	210	188	128	270	158	329	202	261	228	171	146	180	112	159	166	213	143	429	199	193	141	332	165	350	188	214	234	158	173	206	187	262	202	142	335	145	316	272	180	330	170	226
Bacteria/Firmicutes/Clostridia/Peptostreptococcales-Tissierellales/Anaerovoracaceae/Anaerovorax	520	331	400	302	464	420	754	334	448	399	397	283	327	339	455	276	338	306	480	361	383	319	434	373	690	340	333	316	307	354	359	440	470	417	340	325	296	417	408	399	355	324	362
Bacteria/Firmicutes/Clostridia/Peptostreptococcales-Tissierellales/Anaerovoracaceae/Family XIII AD3011 group	337	236	242	194	292	264	262	256	337	292	245	222	223	211	285	202	252	209	267	249	273	199	303	246	354	211	253	260	264	242	239	318	285	318	252	232	202	278	256	258	374	200	262
Bacteria/Firmicutes/Clostridia/Peptostreptococcales-Tissierellales/Anaerovoracaceae/Family XIII UCG-001	0	12	0	18	11	16	15	0	11	17	15	0	13	13	22	0	0	0	11	12	17	0	17	0	0	0	0	0	0	0	0	0	14	0	11	0	0	13	0	0	0	14	0
Bacteria/Firmicutes/Clostridia/Peptostreptococcales-Tissierellales/Anaerovoracaceae/Mogibacterium	236	128	165	114	235	163	210	166	285	168	175	145	146	110	225	145	217	94	291	196	151	131	231	204	256	144	142	200	119	169	169	197	235	193	175	220	211	219	230	151	262	250	189
Bacteria/Firmicutes/Clostridia/Peptostreptococcales-Tissierellales/Anaerovoracaceae/S5-A14a	21	0	16	0	18	22	20	13	12	0	12	0	0	0	14	0	13	0	38	11	0	0	12	0	15	12	11	0	0	0	13	13	0	18	0	0	17	22	0	0	11	11	11
Bacteria/Firmicutes/Clostridia/Peptostreptococcales-Tissierellales/Anaerovoracaceae/uncultured	288	171	238	239	196	225	850	174	244	204	193	243	234	253	303	189	278	301	1355	298	364	254	502	263	727	282	309	536	225	251	286	317	313	348	287	333	242	464	317	360	673	213	297
Bacteria/Firmicutes/Clostridia/Peptostreptococcales-Tissierellales/Caminicellaceae/Anoxynatronum	209	205	173	164	183	155	219	168	99	184	171	127	22	212	234	148	140	139	115	306	119	219	172	193	240	267	332	203	218	131	174	132	147	182	153	322	87	129	58	380	137	385	210
Bacteria/Firmicutes/Clostridia/Peptostreptococcales-Tissierellales/Caminicellaceae/Caminicella	30	19	57	48	63	67	142	39	78	45	55	50	45	58	71	34	81	51	62	54	94	43	56	51	113	40	55	61	49	44	52	62	66	62	64	45	61	77	66	61	89	25	72
Bacteria/Firmicutes/Clostridia/Peptostreptococcales-Tissierellales/Caminicellaceae/Clostridiisalibacter	69	44	43	43	72	81	43	67	51	56	53	34	53	45	56	31	51	57	58	51	69	43	74	35	67	37	44	49	48	54	52	58	58	58	49	46	46	70	61	54	63	43	54
Bacteria/Firmicutes/Clostridia/Peptostreptococcales-Tissierellales/Caminicellaceae/Gottschalkia	195	113	102	106	469	290	115	274	148	265	227	97	119	99	157	115	142	117	114	163	166	109	169	133	171	121	148	121	110	112	169	198	216	168	137	127	106	138	159	134	184	147	156
Bacteria/Firmicutes/Clostridia/Peptostreptococcales-Tissierellales/Caminicellaceae/Paramaledivibacter	82	70	73	64	74	102	70	71	66	46	40	47	48	45	69	33	58	90	46	40	66	50	79	44	116	62	68	65	61	43	64	57	64	65	62	58	34	55	44	57	74	39	68
Bacteria/Firmicutes/Clostridia/Peptostreptococcales-Tissierellales/Caminicellaceae/uncultured	100	96	77	76	98	86	124	79	85	75	83	37	44	63	97	42	67	78	76	67	117	44	100	53	134	65	59	78	75	60	64	78	74	73	65	55	43	112	88	55	79	36	58
Bacteria/Firmicutes/Clostridia/Peptostreptococcales-Tissierellales/Dethiosulfatibacteraceae/Alkaliphilus	61	50	65	36	75	50	69	44	87	82	44	58	66	50	163	47	72	51	74	72	57	24	79	87	291	55	64	29	52	50	65	74	110	58	60	54	53	62	179	42	66	64	55
Bacteria/Firmicutes/Clostridia/Peptostreptococcales-Tissierellales/Dethiosulfatibacteraceae/Dethiosulfatibacter	33	43	41	45	39	44	68	58	39	45	32	34	25	43	63	35	45	37	36	41	54	42	39	30	59	32	42	54	43	39	55	52	40	53	43	27	58	68	33	39	44	43	44
Bacteria/Firmicutes/Clostridia/Peptostreptococcales-Tissierellales/Dethiosulfatibacteraceae/livecontrolB21	0	10	14	0	0	0	0	0	0	0	0	0	0	0	0	0	0	0	0	0	15	0	0	0	11	0	0	0	0	0	0	0	0	15	0	0	0	0	0	0	0	0	0
Bacteria/Firmicutes/Clostridia/Peptostreptococcales-Tissierellales/Dethiosulfatibacteraceae/Serpentinicella	20	10	13	11	11	13	26	10	17	18	12	11	20	0	13	10	19	22	18	11	15	11	16	0	22	0	10	24	14	15	20	19	16	20	10	16	15	13	16	0	15	0	0
Bacteria/Firmicutes/Clostridia/Peptostreptococcales-Tissierellales/Dethiosulfatibacteraceae/Tindallia	0	0	0	0	0	0	0	0	0	0	13	0	0	0	0	0	0	0	0	0	0	0	0	0	0	0	0	0	0	0	0	0	0	0	0	0	0	0	0	0	0	0	0
Bacteria/Firmicutes/Clostridia/Peptostreptococcales-Tissierellales/Family XI/Anaerococcus	399	279	391	321	337	386	414	295	306	290	351	211	272	318	422	215	322	291	336	331	446	301	421	317	649	271	263	311	309	262	334	374	314	433	325	264	255	392	320	350	359	212	332
Bacteria/Firmicutes/Clostridia/Peptostreptococcales-Tissierellales/Family XI/Anaerosalibacter	37	23	30	36	29	55	36	28	33	23	42	23	50	34	45	37	40	41	45	35	50	27	55	31	76	38	38	35	36	35	42	52	45	47	46	27	22	38	47	34	56	33	32
Bacteria/Firmicutes/Clostridia/Peptostreptococcales-Tissierellales/Family XI/Caloranaerobacter	298	193	311	350	204	243	363	239	254	213	246	227	319	319	442	216	310	299	390	390	392	282	506	311	548	330	317	381	180	284	302	416	334	503	380	347	356	472	419	137	389	325	407
Bacteria/Firmicutes/Clostridia/Peptostreptococcales-Tissierellales/Family XI/Ezakiella	23	24	25	34	28	31	31	27	41	26	26	37	24	35	28	38	19	27	73	35	16	16	31	24	32	37	23	41	19	26	27	30	38	30	41	42	20	18	29	44	41	17	22
Bacteria/Firmicutes/Clostridia/Peptostreptococcales-Tissierellales/Family XI/Fenollaria	18	0	0	0	27	79	0	30	0	0	27	0	0	0	0	0	0	0	0	17	17	0	0	17	0	19	0	0	0	0	0	17	0	0	0	0	0	17	0	0	19	0	17
Bacteria/Firmicutes/Clostridia/Peptostreptococcales-Tissierellales/Family XI/Finegoldia	82	116	173	155	131	130	174	125	148	101	190	85	69	62	93	73	97	110	92	97	89	92	90	96	217	94	81	74	92	92	114	104	122	123	83	77	88	99	86	100	110	80	92
Bacteria/Firmicutes/Clostridia/Peptostreptococcales-Tissierellales/Family XI/Gallicola	27	26	34	20	33	24	21	39	26	31	21	12	27	11	20	0	14	25	12	21	15	0	22	10	33	19	16	20	18	18	27	17	20	26	15	19	0	17	22	33	15	21	19
Bacteria/Firmicutes/Clostridia/Peptostreptococcales-Tissierellales/Family XI/Helcococcus	114	113	117	67	77	115	97	91	119	109	108	57	69	80	86	58	74	80	84	76	97	58	91	63	111	74	86	74	65	82	69	102	77	110	97	74	66	77	70	94	81	66	70
Bacteria/Firmicutes/Clostridia/Peptostreptococcales-Tissierellales/Family XI/Keratinibaculum	42	23	15	0	17	36	22	30	27	23	28	0	18	18	13	15	17	0	16	28	31	0	30	17	15	16	24	0	14	20	21	29	26	31	19	0	16	14	18	23	23	13	17
Bacteria/Firmicutes/Clostridia/Peptostreptococcales-Tissierellales/Family XI/Murdochiella	38	17	26	27	26	42	59	79	20	31	51	50	31	54	60	38	27	70	47	36	147	45	100	17	157	58	60	114	75	82	36	54	72	114	118	28	25	72	41	52	87	16	56
Bacteria/Firmicutes/Clostridia/Peptostreptococcales-Tissierellales/Family XI/Parvimonas	30	20	27	19	27	34	32	24	34	13	18	26	13	15	20	13	27	22	22	0	22	14	23	23	33	25	25	25	25	23	18	31	27	22	22	17	18	27	29	20	12	14	35
Bacteria/Firmicutes/Clostridia/Peptostreptococcales-Tissierellales/Family XI/Peptoniphilus	432	807	455	501	469	472	441	536	473	613	521	370	337	403	435	355	469	436	588	400	407	409	464	294	443	393	329	437	374	447	341	353	405	497	539	383	344	450	351	465	390	335	438
Bacteria/Firmicutes/Clostridia/Peptostreptococcales-Tissierellales/Family XI/Soehngenia	21	0	29	24	19	37	18	33	29	29	21	13	20	38	19	20	0	31	34	14	27	0	25	21	32	0	16	28	19	22	24	0	27	36	22	13	24	18	30	28	0	14	20
Bacteria/Firmicutes/Clostridia/Peptostreptococcales-Tissierellales/Family XI/Sporanaerobacter	32	28	26	26	37	26	18	19	20	15	29	15	30	32	30	20	41	26	91	38	46	23	31	24	48	24	32	45	17	23	30	25	18	28	53	25	22	44	34	42	45	32	33
Bacteria/Firmicutes/Clostridia/Peptostreptococcales-Tissierellales/Family XI/Tepidimicrobium	237	222	217	243	190	201	185	164	226	192	228	158	176	271	275	142	199	177	190	289	221	149	236	183	238	189	211	225	196	167	245	231	249	291	184	197	154	165	165	242	178	220	205
Bacteria/Firmicutes/Clostridia/Peptostreptococcales-Tissierellales/Family XI/Tissierella	128	140	131	57	124	123	110	121	95	128	135	49	51	79	66	53	72	68	67	77	90	43	92	66	139	58	71	94	63	57	75	66	78	106	90	43	51	79	69	76	90	62	62
Bacteria/Firmicutes/Clostridia/Peptostreptococcales-Tissierellales/Family XI/uncultured	55	31	29	37	39	43	40	44	41	43	32	17	28	25	38	15	28	32	24	30	28	27	40	31	57	26	35	33	22	30	39	58	28	42	34	45	22	53	29	34	40	29	23
Bacteria/Firmicutes/Clostridia/Peptostreptococcales-Tissierellales/Family XI/W5053	309	147	249	251	325	251	269	195	219	163	156	183	277	274	403	164	227	255	779	312	651	297	458	178	655	204	200	513	238	328	249	278	339	416	324	204	186	299	163	238	464	116	272
Bacteria/Firmicutes/Clostridia/Peptostreptococcales-Tissierellales/Fusibacteraceae/Fusibacter	2600	1678	3766	2296	1975	1736	17265	2315	5729	1828	1778	12058	9224	4426	9149	4589	25979	3800	61776	7246	8444	9828	36074	6516	30193	11524	12728	26272	3170	4516	4918	5582	5366	10205	10017	27949	12308	24471	19193	9584	19491	5116	12447
Bacteria/Firmicutes/Clostridia/Peptostreptococcales-Tissierellales/Peptostreptococcaceae/[Eubacterium] yurii group	27	12	19	10	20	27	19	19	13	0	0	13	18	24	18	23	23	21	20	21	21	10	23	23	23	16	23	18	20	23	23	29	19	26	25	15	24	26	27	28	20	21	23
Bacteria/Firmicutes/Clostridia/Peptostreptococcales-Tissierellales/Peptostreptococcaceae/Acetoanaerobium	684	883	339	189	523	452	150	561	258	469	607	128	174	209	197	124	140	169	136	201	199	147	236	129	201	137	144	227	194	177	172	186	142	246	179	155	114	192	171	204	176	161	217
Bacteria/Firmicutes/Clostridia/Peptostreptococcales-Tissierellales/Peptostreptococcaceae/Asaccharospora	0	16	0	0	0	20	0	0	0	35	65	0	0	0	0	0	0	0	0	0	0	0	0	0	0	0	0	0	0	0	0	0	0	0	0	0	0	0	0	0	0	0	0
Bacteria/Firmicutes/Clostridia/Peptostreptococcales-Tissierellales/Peptostreptococcaceae/Clostridioides	71	42	47	42	71	56	52	48	113	44	77	25	68	0	56	41	52	51	114	71	45	60	68	38	73	45	47	56	21	39	62	82	47	75	51	61	28	57	83	48	47	50	45
Bacteria/Firmicutes/Clostridia/Peptostreptococcales-Tissierellales/Peptostreptococcaceae/Intestinibacter	102	47	42	31	60	69	54	62	82	68	69	40	39	40	46	42	40	38	49	71	40	17	69	48	60	49	35	35	59	38	42	50	49	80	34	48	40	61	42	54	43	44	46
Bacteria/Firmicutes/Clostridia/Peptostreptococcales-Tissierellales/Peptostreptococcaceae/Paeniclostridium	0	0	0	0	35	26	0	0	21	24	40	0	0	0	0	0	0	0	0	0	0	0	0	0	0	0	0	0	0	0	0	0	0	0	0	0	0	0	0	0	27	20	20
Bacteria/Firmicutes/Clostridia/Peptostreptococcales-Tissierellales/Peptostreptococcaceae/Paraclostridium	288	107	97	106	166	171	112	122	85	116	122	41	66	63	112	47	61	84	84	75	79	67	104	55	244	54	52	69	46	54	77	71	111	83	45	54	52	79	110	67	58	62	68
Bacteria/Firmicutes/Clostridia/Peptostreptococcales-Tissierellales/Peptostreptococcaceae/Peptoclostridium	159	112	164	143	130	178	160	153	164	119	135	129	160	138	165	145	145	127	162	139	163	118	148	126	191	136	134	154	157	153	152	169	150	193	151	131	137	212	155	167	200	121	168
Bacteria/Firmicutes/Clostridia/Peptostreptococcales-Tissierellales/Peptostreptococcaceae/Peptostreptococcus	88	151	69	107	82	144	89	72	83	255	430	115	88	95	105	72	270	83	505	127	128	138	220	93	239	136	174	201	96	89	100	113	98	161	168	220	162	222	199	145	166	81	153
Bacteria/Firmicutes/Clostridia/Peptostreptococcales-Tissierellales/Peptostreptococcaceae/Proteocatella	276	211	181	118	244	146	1094	199	994	162	119	167	216	124	198	120	158	167	185	154	168	234	298	193	978	182	178	171	133	174	211	233	236	176	188	185	104	225	199	190	169	218	162
Bacteria/Firmicutes/Clostridia/Peptostreptococcales-Tissierellales/Peptostreptococcaceae/Romboutsia	38986	32878	36404	26073	32066	33287	30748	30252	40451	31553	32199	19466	25565	22735	27757	19100	22720	27104	22390	27106	29323	18516	31839	25024	38140	19432	24726	22600	26929	22278	26201	35633	29595	29105	23438	20546	17769	29032	29158	27445	23513	24657	22699
Bacteria/Firmicutes/Clostridia/Peptostreptococcales-Tissierellales/Peptostreptococcaceae/Sporacetigenium	124	67	74	62	97	62	73	71	95	96	53	66	67	57	132	62	108	61	85	80	149	57	116	85	133	61	71	80	79	82	76	119	148	122	95	54	63	95	67	76	100	67	83
Bacteria/Firmicutes/Clostridia/Peptostreptococcales-Tissierellales/Peptostreptococcaceae/Tepidibacter	254	102	147	98	259	143	180	128	298	162	123	103	166	72	204	134	166	105	117	185	133	105	168	174	146	108	130	88	101	147	171	239	187	152	122	123	108	190	174	120	146	153	135
Bacteria/Firmicutes/Clostridia/Peptostreptococcales-Tissierellales/Peptostreptococcaceae/Terrisporobacter	373	283	270	207	376	423	426	350	305	325	360	227	189	217	271	120	303	277	611	238	304	249	440	232	462	288	275	433	188	218	245	269	254	344	206	546	184	399	284	225	520	261	330
Bacteria/Firmicutes/Clostridia/Peptostreptococcales-Tissierellales/Peptostreptococcaceae/uncultured	228	144	170	124	177	192	166	127	199	168	147	116	152	100	151	113	170	146	164	183	198	94	179	160	231	127	154	157	114	134	137	173	213	191	148	131	127	231	196	144	175	151	146
Bacteria/Firmicutes/Clostridia/Peptostreptococcales-Tissierellales/Sedimentibacteraceae/Sedimentibacter	306	230	230	374	378	255	320	263	418	275	306	275	342	368	343	326	347	288	324	375	239	235	351	362	363	295	341	260	224	371	325	316	388	330	393	360	315	302	361	412	328	365	316
Bacteria/Firmicutes/Clostridia/Peptostreptococcales-Tissierellales/Thermotaleaceae/Anaerosolibacter	49	49	54	28	21	16	27	23	36	21	41	15	67	67	114	17	90	28	84	76	22	17	15	26	36	37	31	26	41	14	33	64	19	35	14	34	30	29	69	79	54	43	41
Bacteria/Firmicutes/Clostridia/Peptostreptococcales-Tissierellales/Thermotaleaceae/Crassaminicella	4644	3736	4521	2645	3621	2912	4372	3033	5056	3641	3055	3690	3575	3185	3149	2699	3754	3042	3387	3656	3175	2699	5983	3907	6006	3053	3905	3174	2870	3703	2912	3942	3657	3663	2891	3243	2459	3728	3514	3571	3400	3628	3269
Bacteria/Firmicutes/Clostridia/Peptostreptococcales-Tissierellales/Thermotaleaceae/Geosporobacter	23	0	0	0	15	0	17	0	22	0	0	0	22	0	0	0	0	0	27	16	0	0	23	0	0	0	0	0	0	15	17	35	15	0	0	18	0	0	0	0	0	0	0
Bacteria/Firmicutes/Clostridia/Peptostreptococcales-Tissierellales/Thermotaleaceae/Salimesophilobacter	0	23	32	46	25	12	23	30	36	19	21	31	35	23	14	30	22	38	0	20	0	19	0	12	14	16	0	16	25	18	15	0	0	0	23	24	13	0	0	37	0	21	18
Bacteria/Firmicutes/Clostridia/Proteinivoracales/Anaerobranca	30	16	29	49	42	74	105	39	53	33	35	18	23	19	33	13	27	31	38	24	32	19	33	24	33	30	23	21	44	13	22	36	25	37	32	20	21	28	28	20	30	0	21
Bacteria/Firmicutes/Clostridia/Proteinivoracales/Proteinivorax	17	11	10	29	28	36	33	34	18	24	14	20	13	15	30	17	16	22	23	25	27	18	25	19	48	11	14	24	39	17	11	14	30	30	11	21	17	21	24	21	20	0	10
Bacteria/Firmicutes/Clostridia/Thermincolales/Thermincolaceae/Thermincola	128	88	112	95	119	120	147	102	148	94	115	47	73	78	106	78	87	85	94	115	112	70	123	80	169	77	80	109	95	91	98	111	120	126	89	70	73	113	111	78	119	78	90
Bacteria/Firmicutes/Desulfitobacteriia/Desulfitobacteriales/Desulfitobacteriaceae/Desulfitobacterium	251	157	201	224	150	303	168	115	77	161	153	135	52	214	220	121	169	191	153	198	295	224	287	146	330	207	164	264	223	185	188	148	192	308	215	187	113	222	98	236	244	141	211
Bacteria/Firmicutes/Desulfitobacteriia/Desulfitobacteriales/Desulfitobacteriaceae/Desulfosporosinus	428	278	281	217	379	291	318	239	390	280	251	238	270	214	349	220	295	248	234	344	234	192	317	313	338	236	278	236	262	277	274	355	432	321	308	222	207	277	222	266	275	265	269
Bacteria/Firmicutes/Desulfitobacteriia/Desulfitobacteriales/Heliobacteriaceae/Heliobacillus	0	0	0	0	0	0	0	0	0	0	0	0	0	0	0	0	0	0	0	0	0	0	0	0	0	16	0	0	0	0	0	0	0	0	0	0	0	0	0	0	0	0	0
Bacteria/Firmicutes/Desulfitobacteriia/Desulfitobacteriales/Heliobacteriaceae/Heliobacterium	26	35	42	25	28	21	21	29	21	30	23	16	21	19	24	0	18	24	21	16	19	16	27	18	17	14	13	19	18	16	26	26	16	19	12	15	0	17	14	15	18	20	26
Bacteria/Firmicutes/Desulfitobacteriia/Desulfitobacteriales/Heliobacteriaceae/Heliorestis	42	40	49	35	45	40	26	34	44	25	30	13	28	23	24	22	11	46	19	24	35	23	37	17	28	18	29	18	33	38	31	35	21	30	31	29	22	17	26	28	21	16	20
Bacteria/Firmicutes/Desulfitobacteriia/Desulfitobacteriales/Heliobacteriaceae/TC1	67	60	64	46	47	68	66	40	61	52	48	35	50	33	38	27	33	47	40	39	66	36	52	41	64	28	55	40	58	34	52	48	49	59	41	30	30	37	38	35	47	45	37
Bacteria/Firmicutes/Desulfitobacteriia/Desulfitobacteriales/Heliobacteriaceae/uncultured	294	257	223	444	220	225	280	252	291	211	244	177	294	330	375	220	298	309	347	380	314	243	391	285	391	282	268	320	290	288	305	309	321	405	377	240	266	320	297	197	262	249	313
Bacteria/Firmicutes/Desulfitobacteriia/Desulfitobacteriales/Syntrophobotulaceae/Dehalobacter	12	0	18	14	0	0	15	0	22	12	0	0	0	19	15	13	12	17	14	15	17	0	12	0	18	18	13	0	19	19	15	0	0	12	15	13	0	16	20	12	0	14	19
Bacteria/Firmicutes/Desulfotomaculia/Ammonifexales/Ammonificaceae/Thermodesulfitimonas	0	0	0	0	0	19	0	0	0	15	14	0	0	0	11	14	19	0	0	11	13	0	0	11	14	13	0	0	13	16	13	11	14	32	14	0	0	13	12	16	0	11	0
Bacteria/Firmicutes/Desulfotomaculia/Ammonifexales/Ammonificaceae/uncultured	32	28	17	0	0	14	0	12	15	0	16	0	0	16	16	0	15	22	16	20	15	0	19	23	0	13	14	0	0	0	14	0	0	19	0	0	0	0	0	22	0	13	0
Bacteria/Firmicutes/Desulfotomaculia/Ammonifexales/Desulforudaceae/Candidatus Desulforudis	54	43	24	22	41	45	36	38	27	44	45	31	22	42	43	16	23	31	24	47	39	29	39	24	58	32	26	45	20	26	29	27	26	36	27	31	18	19	22	22	35	25	25
Bacteria/Firmicutes/Desulfotomaculia/Carboxydothermales/Carboxydothermaceae/Carboxydothermus	22	22	29	12	15	18	12	11	14	23	23	0	10	15	0	13	10	12	0	16	14	0	11	0	0	0	0	13	0	0	12	0	0	12	0	10	0	12	0	12	0	0	0
Bacteria/Firmicutes/Desulfotomaculia/Desulfotomaculales/Desulfotomaculaceae/Desulfofarcimen	895	908	981	816	751	859	733	848	896	770	826	551	643	799	700	535	669	721	616	698	746	559	868	674	889	586	645	774	777	654	734	728	656	889	753	675	427	614	595	970	666	663	697
Bacteria/Firmicutes/Desulfotomaculia/Desulfotomaculales/Desulfotomaculaceae/Desulfohalotomaculum	174	144	165	78	123	197	144	137	128	128	113	57	74	86	92	44	65	81	66	85	105	60	125	76	136	59	62	85	62	63	97	102	73	115	61	72	61	94	58	72	103	59	81
Bacteria/Firmicutes/Desulfotomaculia/Desulfotomaculales/Desulfotomaculaceae/Desulfotomaculum	25	27	33	28	22	20	0	17	29	13	23	0	25	33	18	24	26	22	14	35	31	18	28	19	18	13	29	26	34	26	23	28	18	35	21	17	0	19	15	33	26	32	26
Bacteria/Firmicutes/Desulfotomaculia/Desulfotomaculales/Desulfotomaculales Incertae Sedis/Desulfallas-Sporotomaculum	99	97	104	103	95	108	65	80	86	94	92	54	86	75	104	57	77	72	78	123	89	48	74	77	96	54	70	76	86	69	75	81	87	95	76	71	41	62	76	86	76	68	74
Bacteria/Firmicutes/Desulfotomaculia/Desulfotomaculales/Desulfotomaculales Incertae Sedis/uncultured	38	18	33	15	0	20	35	15	23	0	29	0	16	17	23	0	16	18	23	39	31	26	45	30	55	27	16	32	13	16	24	21	26	26	23	0	20	30	34	20	37	18	25
Bacteria/Firmicutes/Desulfotomaculia/Desulfotomaculales/Desulfurisporaceae/Desulfofundulus	201	164	235	276	181	305	291	157	211	167	175	142	157	191	226	166	206	206	209	179	274	242	223	174	194	180	209	204	216	216	238	219	218	292	220	181	137	253	232	227	279	168	229
Bacteria/Firmicutes/Desulfotomaculia/Desulfotomaculales/Desulfurisporaceae/Desulfurispora	50	36	49	40	45	62	42	38	44	36	23	29	39	70	46	22	30	30	26	38	28	29	44	26	66	20	37	26	36	20	29	39	24	64	41	23	24	46	27	20	30	33	34
Bacteria/Firmicutes/Desulfotomaculia/Desulfotomaculales/Desulfurisporaceae/SCADC1-2-3	41	52	27	33	44	45	35	43	36	39	41	22	0	40	49	0	36	25	21	18	45	27	50	19	59	22	21	37	32	24	25	0	30	37	41	16	17	39	16	37	23	0	20
Bacteria/Firmicutes/Desulfotomaculia/Desulfotomaculales/Pelotomaculaceae/Cryptanaerobacter	0	21	47	24	40	15	26	16	25	30	25	0	25	30	35	0	23	20	24	21	19	26	19	29	25	0	27	0	19	0	21	23	18	17	0	22	19	0	24	22	15	28	0
Bacteria/Firmicutes/Desulfotomaculia/Desulfotomaculales/Pelotomaculaceae/Pelotomaculum	210	145	181	157	142	161	127	115	126	129	112	113	126	140	175	111	171	158	149	182	159	102	214	133	212	162	149	185	153	132	182	159	136	192	156	145	134	154	124	194	156	155	157
Bacteria/Firmicutes/Dethiobacteria/Dethiobacterales/Dethiobacteraceae/Candidatus Contubernalis	34	25	41	42	21	39	45	26	23	19	24	24	26	27	32	15	37	35	26	49	46	29	52	46	51	24	30	35	29	26	26	30	30	51	42	25	27	33	27	41	35	31	33
Bacteria/Firmicutes/Dethiobacteria/Dethiobacterales/Dethiobacteraceae/Dethiobacter	193	189	230	260	151	223	252	209	192	141	205	151	206	232	244	126	200	226	142	197	211	195	240	200	293	223	221	236	234	187	215	268	196	270	250	176	164	192	229	251	196	210	191
Bacteria/Firmicutes/Dethiobacteria/Dethiobacterales/Dethiobacteraceae/uncultured	371	273	365	328	340	463	365	326	303	279	266	264	329	289	348	214	340	332	320	339	446	277	382	293	420	304	348	347	370	300	374	337	334	462	327	260	225	388	325	336	390	240	360
Bacteria/Firmicutes/Incertae Sedis/Thermolithobacterales/Thermolithobacteraceae/Gelria	34	33	37	38	37	41	37	37	24	24	37	18	27	20	22	15	17	40	20	23	36	26	48	17	41	17	17	25	27	22	25	32	15	28	23	20	13	44	32	29	29	14	26
Bacteria/Firmicutes/Incertae Sedis/Thermolithobacterales/Thermolithobacteraceae/Thermolithobacter	86	47	83	48	65	88	39	42	70	52	72	27	48	53	39	37	44	44	29	46	40	28	39	49	69	27	39	34	34	33	48	60	54	46	49	41	21	39	51	53	37	44	54
Bacteria/Firmicutes/Limnochordia/Hydrogenispora	1011	754	904	944	903	974	934	802	745	657	665	627	851	893	886	564	879	1002	600	724	1042	796	1041	734	1454	765	848	934	975	811	819	920	847	1039	929	625	596	834	916	892	911	573	899
Bacteria/Firmicutes/Limnochordia/Limnochordales/Limnochordaceae/Limnochorda	0	0	12	0	0	0	0	0	0	0	0	0	0	0	0	0	0	0	0	0	0	0	0	0	0	0	0	0	0	0	0	0	10	0	0	0	0	0	0	0	0	0	0
Bacteria/Firmicutes/Moorellia/Calderihabitantales/Calderihabitantaceae/Calderihabitans	13	11	0	14	13	0	0	0	0	0	0	0	0	0	14	11	0	0	0	10	0	10	18	0	11	0	10	0	0	12	12	10	0	11	13	0	0	14	12	13	0	0	0
Bacteria/Firmicutes/Moorellia/Desulfitibacterales/Desulfitibacteraceae/Desulfitibacter	215	160	195	160	186	213	188	176	171	145	139	120	134	141	168	119	103	179	114	112	182	122	179	123	272	128	145	158	149	147	169	170	142	169	169	132	98	197	170	145	138	118	157
Bacteria/Firmicutes/Moorellia/Moorellales/Moorellaceae/Moorella	41	37	39	43	53	55	50	35	63	32	41	21	29	39	48	30	45	28	40	57	61	45	72	45	63	41	42	57	30	30	39	61	50	43	32	43	48	45	32	51	50	45	73
Bacteria/Firmicutes/Natranaerobiia/Natranaerobiales/Natranaerobiaceae/Natranaerobius	34	30	36	20	36	38	46	32	41	36	35	27	0	21	29	22	32	0	18	36	41	29	25	33	28	27	21	23	31	46	40	46	40	29	46	25	27	32	20	30	32	30	35
Bacteria/Firmicutes/Natranaerobiia/Natranaerobiales/Natranaerobiaceae/Natronovirga	34	0	33	47	0	28	0	36	27	18	0	48	34	55	41	34	26	51	23	31	29	31	51	0	77	35	38	35	29	29	37	36	26	56	25	20	22	46	32	45	29	24	46
Bacteria/Firmicutes/Natranaerobiia/Natranaerobiales/Natranaerobiaceae/uncultured	35	32	0	17	33	49	36	38	19	29	37	22	42	32	21	23	29	0	35	24	20	19	28	28	47	25	20	51	23	21	27	0	25	32	25	28	0	30	31	36	30	18	39
Bacteria/Firmicutes/Negativicutes/Acidaminococcales/Acidaminococcaceae/Acidaminococcus	23	24	18	24	13	30	25	12	15	19	18	17	13	19	33	0	15	21	13	33	30	13	28	27	29	14	14	18	12	14	22	19	14	26	0	20	15	18	16	29	0	22	16
Bacteria/Firmicutes/Negativicutes/Acidaminococcales/Acidaminococcaceae/Phascolarctobacterium	258	329	202	166	231	197	220	187	284	244	228	134	127	145	183	109	150	164	115	160	165	125	204	130	190	131	124	142	167	177	161	165	159	198	168	142	94	145	135	177	160	153	135
Bacteria/Firmicutes/Negativicutes/Acidaminococcales/Acidaminococcaceae/Succiniclasticum	142	107	102	103	105	104	110	99	98	85	107	108	97	124	123	87	118	133	96	130	139	82	115	99	169	107	93	113	117	101	132	121	129	145	99	95	71	125	100	146	140	90	123
Bacteria/Firmicutes/Negativicutes/Acidaminococcales/Acidaminococcaceae/uncultured	1345	1225	2017	1168	1242	1227	2233	1143	1733	969	1135	905	1016	1179	1368	819	1144	1385	865	1041	1244	869	1226	1031	1399	912	989	1003	1346	1060	1430	1385	1159	1541	1244	882	777	1101	972	1183	1108	891	1188
Bacteria/Firmicutes/Negativicutes/Veillonellales-Selenomonadales/Selenomonadaceae/Anaerovibrio	132	136	92	110	111	101	77	139	79	135	98	43	95	108	92	111	97	67	65	51	66	66	58	52	92	60	54	49	47	81	71	75	64	86	84	46	32	42	30	121	46	47	71
Bacteria/Firmicutes/Negativicutes/Veillonellales-Selenomonadales/Selenomonadaceae/Centipeda	0	0	14	0	0	0	11	0	0	0	0	0	13	0	0	0	0	0	0	0	13	0	0	0	18	0	0	0	0	16	0	0	14	0	0	0	12	0	14	0	14	0	0
Bacteria/Firmicutes/Negativicutes/Veillonellales-Selenomonadales/Selenomonadaceae/Megamonas	117	49	117	70	85	119	95	69	114	74	126	37	94	70	101	46	89	66	94	98	137	50	101	72	200	74	80	93	50	66	70	115	107	119	62	51	80	101	73	47	91	55	70
Bacteria/Firmicutes/Negativicutes/Veillonellales-Selenomonadales/Selenomonadaceae/Mitsuokella	0	0	0	0	0	0	0	0	0	0	0	0	0	0	14	0	0	0	0	0	0	0	0	0	0	0	0	0	0	0	0	0	0	0	0	0	0	0	0	0	0	0	0
Bacteria/Firmicutes/Negativicutes/Veillonellales-Selenomonadales/Selenomonadaceae/Pectinatus	0	0	0	0	13	0	0	0	0	0	13	0	0	0	10	0	0	0	0	0	0	10	0	0	12	0	0	0	0	0	0	0	0	0	0	0	10	0	0	0	0	0	0
Bacteria/Firmicutes/Negativicutes/Veillonellales-Selenomonadales/Selenomonadaceae/Propionispira	0	0	0	0	0	0	0	0	0	0	0	11	0	0	12	0	0	0	0	0	0	0	0	0	11	0	0	0	14	0	0	0	16	0	0	0	0	0	12	0	0	0	0
Bacteria/Firmicutes/Negativicutes/Veillonellales-Selenomonadales/Selenomonadaceae/Quinella	30	25	23	44	22	38	53	20	29	32	16	28	22	42	52	25	23	33	50	46	55	26	64	26	49	32	36	43	52	28	32	20	27	42	37	38	14	35	19	48	38	21	32
Bacteria/Firmicutes/Negativicutes/Veillonellales-Selenomonadales/Selenomonadaceae/Selenomonas	634	395	415	272	527	590	347	572	419	412	453	190	202	287	251	187	220	232	234	288	335	207	340	214	478	222	244	299	291	237	252	288	258	383	276	196	169	331	215	274	266	239	244
Bacteria/Firmicutes/Negativicutes/Veillonellales-Selenomonadales/Selenomonadaceae/uncultured	87	71	64	63	63	81	61	50	66	44	67	41	47	57	40	26	48	37	45	61	49	48	56	53	64	35	42	55	55	35	48	56	59	51	58	41	33	66	59	75	43	46	52
Bacteria/Firmicutes/Negativicutes/Veillonellales-Selenomonadales/Selenomonadaceae/Veillonellaceae UCG-001	0	0	0	0	0	0	0	0	0	0	0	0	0	0	0	0	11	0	0	0	0	0	0	0	0	0	0	0	0	0	0	0	0	0	0	0	0	0	0	0	0	0	0
Bacteria/Firmicutes/Negativicutes/Veillonellales-Selenomonadales/Sporomusaceae/Anaeromusa-Anaeroarcus	0	0	0	0	0	0	0	0	12	0	0	0	0	0	0	0	0	0	0	0	0	0	0	0	0	0	0	0	14	14	0	0	0	12	0	0	0	11	0	14	0	0	0
Bacteria/Firmicutes/Negativicutes/Veillonellales-Selenomonadales/Sporomusaceae/Anaerosinus	84882	62008	97924	117615	73259	75933	118967	64605	102576	68356	73532	89860	110739	111399	123976	93768	126004	112264	96342	130082	110413	94508	129649	134634	138002	119167	121774	99658	119651	102686	140545	136266	121208	140132	125469	113282	100914	122041	136853	130007	119535	128335	128987
Bacteria/Firmicutes/Negativicutes/Veillonellales-Selenomonadales/Sporomusaceae/Anaerospora	16	12	0	0	15	16	15	13	13	11	14	0	15	14	14	0	13	10	13	19	26	18	20	11	22	12	14	0	22	0	14	15	14	16	15	10	0	15	15	11	20	0	23
Bacteria/Firmicutes/Negativicutes/Veillonellales-Selenomonadales/Sporomusaceae/Anaerosporomusa	25	19	34	40	25	51	42	22	23	0	17	23	28	37	42	23	28	42	32	39	40	21	39	21	50	21	22	24	31	19	32	28	29	34	26	26	13	33	40	47	38	20	29
Bacteria/Firmicutes/Negativicutes/Veillonellales-Selenomonadales/Sporomusaceae/Dendrosporobacter	41	26	28	22	31	38	37	36	12	37	16	10	10	27	17	13	17	30	0	21	28	29	29	13	62	31	27	32	29	24	29	22	20	34	35	19	11	26	17	19	22	14	27
Bacteria/Firmicutes/Negativicutes/Veillonellales-Selenomonadales/Sporomusaceae/Pelosinus	148	106	111	64	120	90	90	72	226	95	75	64	269	64	91	75	128	79	118	93	94	62	287	108	77	76	69	77	83	91	90	408	122	81	83	92	70	172	423	85	84	107	82
Bacteria/Firmicutes/Negativicutes/Veillonellales-Selenomonadales/Sporomusaceae/Sporomusa	146	83	128	121	93	152	143	79	86	96	105	71	86	111	154	67	96	113	79	155	192	103	192	93	158	99	98	160	115	86	99	123	138	166	90	106	72	124	101	123	131	131	100
Bacteria/Firmicutes/Negativicutes/Veillonellales-Selenomonadales/Sporomusaceae/uncultured	164	130	141	143	120	173	179	108	104	99	112	100	89	122	127	81	100	126	99	136	171	108	129	93	189	115	125	129	128	95	153	137	125	151	133	109	86	142	130	116	161	81	132
Bacteria/Firmicutes/Negativicutes/Veillonellales-Selenomonadales/Veillonellaceae/Anaeroglobus	64	61	54	25	79	51	30	85	81	70	82	14	14	16	32	13	11	13	19	29	28	12	36	27	25	20	19	18	18	26	25	21	28	20	16	17	10	26	17	17	29	25	0
Bacteria/Firmicutes/Negativicutes/Veillonellales-Selenomonadales/Veillonellaceae/Dialister	573	569	572	560	479	573	518	501	442	465	454	396	435	490	439	315	414	492	351	488	504	410	625	402	666	386	390	523	455	428	469	435	453	570	467	396	329	451	409	553	479	379	458
Bacteria/Firmicutes/Negativicutes/Veillonellales-Selenomonadales/Veillonellaceae/Megasphaera	130	83	82	112	84	112	96	123	108	101	112	74	61	79	120	77	107	78	102	136	117	69	132	91	134	98	104	96	93	85	100	105	95	132	122	85	87	88	88	108	106	79	87
Bacteria/Firmicutes/Negativicutes/Veillonellales-Selenomonadales/Veillonellaceae/Negativicoccus	390	417	408	229	355	378	274	402	470	312	393	194	308	334	204	229	194	268	175	216	236	205	281	211	365	211	262	245	204	264	260	274	190	283	262	204	153	248	294	293	189	233	288
Bacteria/Firmicutes/Negativicutes/Veillonellales-Selenomonadales/Veillonellaceae/uncultured	0	0	12	0	16	0	12	15	0	10	16	0	0	0	0	0	0	0	0	0	11	0	0	0	0	10	0	0	0	0	0	0	13	0	0	0	0	0	0	0	0	0	0
Bacteria/Firmicutes/Negativicutes/Veillonellales-Selenomonadales/Veillonellaceae/Veillonella	857	597	630	645	788	702	581	693	789	697	708	542	649	596	670	529	656	578	627	750	574	473	725	609	790	515	544	608	570	639	627	664	682	691	625	523	453	575	570	670	554	639	557
Bacteria/Firmicutes/Sulfobacillia/Sulfobacillales/Sulfobacillaceae/Sulfobacillus	275	230	266	195	235	285	158	190	248	227	197	146	179	196	188	160	203	177	152	225	223	138	224	222	250	151	204	173	171	175	237	219	233	206	186	182	136	154	180	239	181	210	191
Bacteria/Firmicutes/Sulfobacillia/Sulfobacillales/Sulfobacillaceae/uncultured	375	269	335	307	333	377	287	340	321	249	292	203	244	271	291	179	243	257	224	306	364	218	291	228	368	229	189	271	285	219	296	287	268	353	301	222	185	283	195	288	304	199	273
Bacteria/Firmicutes/Symbiobacteriia/Symbiobacteriales/Symbiobacteraceae/Symbiobacterium	0	0	0	0	0	12	10	0	0	0	0	0	0	0	0	0	0	11	0	10	0	0	10	13	0	0	0	0	0	0	0	0	0	0	0	0	0	11	0	0	0	0	0
Bacteria/Firmicutes/Symbiobacteriia/Symbiobacteriales/Symbiobacteraceae/uncultured	1178	709	940	901	796	888	784	671	876	766	887	550	821	819	1163	553	808	762	877	1100	949	780	947	792	1011	740	847	837	859	772	991	966	832	991	861	745	681	837	907	875	862	896	866
Bacteria/Firmicutes/Syntrophomonadia/Syntrophomonadales/Syntrophomonadaceae/Pelospora	0	15	0	0	0	0	0	0	0	0	0	16	0	0	16	0	0	0	13	0	0	18	0	0	0	0	22	13	0	0	19	0	13	0	0	0	0	0	19	0	0	0	15
[truncated: 1,435 more rows]
