# Supplementary material for: Biotic interactions between benthic infauna and aerobic methanotrophs mediate methane fluxes from coastal sediments
Source: ISME J. 2024 Jan 31;18(1):wrae013. doi: 10.1093/ismejo/wrae013 (PMC10942774; doi:10.1093/ismejo/wrae013)
Supplement: Supplementary_Data_3_wrae013 [file supplementary_data_3_wrae013.xlsx]

## Sheet: RNA-seq transcript annotation
KEGG Category 1	KEGG Category 2	KEGG MODULE	KEGG KO (The table shows sequence counts)	FIELD 1	FIELD 2	FIELD 3	CTRL 1	CTRL 2	CTRL 3	CTRL 4	CTRL 5	CTRL 6	CTRL 7	CTRL 8	HM 1	HM 2	HM 3	HM 4	HM 5	HM 6	HM 7	HM 8	HMM 1	HMM 2	HMM 3	HMM 4	HMM 5	HMM 6	HMM 7	HMM 8	LM 1	LM 2	LM 3	LM 4	LM 5	LM 6	LM 7	LM 8	LMM 1	LMM 2	LMM 3	LMM 4	LMM 5	LMM 6	LMM 7	LMM 8
Metabolism	Carbohydrate metabolism	ko00010 Glycolysis / Gluconeogenesis	K00001 alcohol dehydrogenase [EC:1.1.1.1]	57	51	41	54	46	37	48	40	40	65	41	58	36	39	48	41	42	53	12	65	48	68	77	48	80	59	75	43	48	36	54	43	63	53	50	60	41	48	35	74	40	83	71
Metabolism	Carbohydrate metabolism	ko00010 Glycolysis / Gluconeogenesis	K00002 alcohol dehydrogenase (NADP+) [EC:1.1.1.2]	3	4	5	7	1	4	3	3	2	1	3	2	4	3	2	2	2	5	2	8	2	2	2	2	0	4	3	2	0	0	1	3	2	0	3	6	5	2	3	4	4	3	3
Metabolism	Carbohydrate metabolism	ko00010 Glycolysis / Gluconeogenesis	K00016 L-lactate dehydrogenase [EC:1.1.1.27]	4	5	4	5	2	4	3	4	1	5	4	3	5	3	3	1	4	3	1	8	6	5	6	4	6	7	4	1	3	3	1	6	8	5	6	8	4	4	3	3	3	7	6
Metabolism	Carbohydrate metabolism	ko00010 Glycolysis / Gluconeogenesis	K00114 alcohol dehydrogenase (cytochrome c) [EC:1.1.2.8]	163	188	89	495	195	168	292	221	108	263	153	252	42	257	167	258	189	209	128	255	121	278	278	244	276	306	352	192	216	214	163	163	172	236	267	329	128	167	48	541	188	474	260
Metabolism	Carbohydrate metabolism	ko00010 Glycolysis / Gluconeogenesis	K00121 S-(hydroxymethyl)glutathione dehydrogenase / alcohol dehydrogenase [EC:1.1.1.284 1.1.1.1]	33	28	23	23	20	13	19	18	19	25	15	20	42	23	22	20	26	24	16	38	8	14	27	22	34	16	36	28	22	18	23	11	27	10	43	43	35	11	8	44	27	45	20
Metabolism	Carbohydrate metabolism	ko00010 Glycolysis / Gluconeogenesis	K00128 aldehyde dehydrogenase (NAD+) [EC:1.2.1.3]	91	79	65	77	55	54	60	39	67	58	51	75	77	82	43	74	55	67	49	79	52	75	93	54	88	93	94	52	59	55	61	66	65	63	55	120	95	59	55	121	70	111	81
Metabolism	Carbohydrate metabolism	ko00010 Glycolysis / Gluconeogenesis	K00129 aldehyde dehydrogenase (NAD(P)+) [EC:1.2.1.5]	3	5	2	4	7	2	4	2	3	5	1	0	2	2	1	2	2	2	0	1	3	5	5	1	3	4	3	1	4	2	4	3	4	2	0	3	3	3	2	3	0	8	2
Metabolism	Carbohydrate metabolism	ko00010 Glycolysis / Gluconeogenesis	K00131 glyceraldehyde-3-phosphate dehydrogenase (NADP+) [EC:1.2.1.9]	6	1	5	7	5	2	10	2	5	4	3	5	5	4	4	9	7	4	7	3	3	3	6	2	6	4	4	6	0	5	1	7	2	6	10	10	9	3	2	2	1	9	4
Metabolism	Carbohydrate metabolism	ko00010 Glycolysis / Gluconeogenesis	K00134 glyceraldehyde 3-phosphate dehydrogenase (phosphorylating) [EC:1.2.1.12]	323	220	262	334	222	266	402	185	262	263	187	305	465	330	224	274	272	252	171	406	302	292	546	262	444	373	369	388	277	257	296	296	365	310	291	487	378	314	246	464	399	406	327
Metabolism	Carbohydrate metabolism	ko00010 Glycolysis / Gluconeogenesis	K00138 aldehyde dehydrogenase [EC:1.2.1.-]	21	12	14	88	20	17	29	28	25	29	21	42	22	40	14	55	28	24	61	24	12	41	61	29	38	47	48	45	35	26	24	29	39	48	43	58	27	49	7	80	24	75	31
Metabolism	Carbohydrate metabolism	ko00010 Glycolysis / Gluconeogenesis	K00149 aldehyde dehydrogenase family 9 member A1 [EC:1.2.1.47 1.2.1.3]	0	1	0	0	0	0	1	0	0	0	0	0	0	0	0	0	0	0	0	1	0	0	0	0	0	1	0	0	0	0	0	0	0	0	0	1	0	0	0	0	0	0	0
Metabolism	Carbohydrate metabolism	ko00010 Glycolysis / Gluconeogenesis	K00150 glyceraldehyde-3-phosphate dehydrogenase (NAD(P)) [EC:1.2.1.59]	26	15	20	20	26	10	17	12	10	23	16	14	13	23	10	13	11	16	13	29	12	21	31	12	19	31	21	14	23	10	12	24	29	11	13	15	11	32	14	26	26	31	20
Metabolism	Carbohydrate metabolism	ko00010 Glycolysis / Gluconeogenesis	K00161 pyruvate dehydrogenase E1 component alpha subunit [EC:1.2.4.1]	61	50	52	54	37	31	82	41	66	44	49	69	91	68	34	62	37	50	26	72	55	52	87	76	70	53	69	60	31	47	48	60	60	39	65	91	90	46	49	111	46	99	75
Metabolism	Carbohydrate metabolism	ko00010 Glycolysis / Gluconeogenesis	K00162 pyruvate dehydrogenase E1 component beta subunit [EC:1.2.4.1]	43	31	40	53	34	28	72	17	51	35	34	57	75	45	27	55	47	23	17	50	41	54	70	55	56	50	74	40	35	30	51	64	56	51	35	71	90	64	39	73	52	86	65
Metabolism	Carbohydrate metabolism	ko00010 Glycolysis / Gluconeogenesis	K00163 pyruvate dehydrogenase E1 component [EC:1.2.4.1]	68	57	45	118	58	52	94	45	102	53	49	110	171	102	40	105	78	79	31	131	33	85	87	81	95	81	133	80	44	73	66	61	67	77	90	192	125	42	39	164	71	104	90
Metabolism	Carbohydrate metabolism	ko00010 Glycolysis / Gluconeogenesis	K00169 pyruvate ferredoxin oxidoreductase alpha subunit [EC:1.2.7.1]	69	53	69	102	60	55	74	64	61	70	65	57	51	73	71	55	56	67	52	94	133	84	134	58	126	107	67	110	100	62	69	92	113	114	80	72	124	105	60	93	102	72	76
Metabolism	Carbohydrate metabolism	ko00010 Glycolysis / Gluconeogenesis	K00170 pyruvate ferredoxin oxidoreductase beta subunit [EC:1.2.7.1]	71	49	51	64	69	50	87	53	56	54	43	51	38	58	46	40	38	62	36	74	96	71	114	43	112	75	68	83	77	52	60	51	80	74	82	67	78	75	44	92	77	71	67
Metabolism	Carbohydrate metabolism	ko00010 Glycolysis / Gluconeogenesis	K00171 pyruvate ferredoxin oxidoreductase delta subunit [EC:1.2.7.1]	12	6	6	11	10	6	16	8	7	11	5	14	15	13	6	18	9	16	14	7	16	13	37	7	17	16	13	23	6	10	17	17	12	15	22	10	14	20	14	20	14	14	13
Metabolism	Carbohydrate metabolism	ko00010 Glycolysis / Gluconeogenesis	K00172 pyruvate ferredoxin oxidoreductase gamma subunit [EC:1.2.7.1]	29	29	24	36	35	32	38	13	26	24	31	23	21	36	31	24	23	35	34	50	67	28	73	25	64	47	44	42	45	29	33	34	58	51	37	37	53	56	30	53	54	33	40
Metabolism	Carbohydrate metabolism	ko00010 Glycolysis / Gluconeogenesis	K00174 2-oxoglutarate/2-oxoacid ferredoxin oxidoreductase subunit alpha [EC:1.2.7.3 1.2.7.11]	216	139	158	194	132	146	177	109	114	176	140	157	101	175	126	137	123	158	130	249	220	185	318	137	300	278	234	193	210	148	150	163	210	232	175	201	203	229	158	260	221	257	204
Metabolism	Carbohydrate metabolism	ko00010 Glycolysis / Gluconeogenesis	K00175 2-oxoglutarate/2-oxoacid ferredoxin oxidoreductase subunit beta [EC:1.2.7.3 1.2.7.11]	121	120	88	122	85	87	96	66	71	103	103	76	56	109	84	69	68	84	72	137	160	121	166	88	176	173	143	124	132	87	85	95	169	127	107	132	97	133	86	155	147	158	135
Metabolism	Carbohydrate metabolism	ko00010 Glycolysis / Gluconeogenesis	K00189 2-oxoisovalerate/pyruvate ferredoxin oxidoreductase gamma subunit [EC:1.2.7.7 1.2.7.1]	14	10	13	10	11	6	15	7	4	12	5	10	7	7	9	8	10	9	4	6	10	10	20	9	17	18	12	15	18	8	10	7	22	13	8	17	16	11	7	13	14	13	18
Metabolism	Carbohydrate metabolism	ko00010 Glycolysis / Gluconeogenesis	K00382 dihydrolipoamide dehydrogenase [EC:1.8.1.4]	130	116	141	175	107	97	170	81	177	104	69	173	254	160	84	163	118	136	89	201	93	140	198	136	184	140	170	132	122	119	139	148	129	119	179	249	227	119	129	238	150	250	179
Metabolism	Carbohydrate metabolism	ko00010 Glycolysis / Gluconeogenesis	K00627 pyruvate dehydrogenase E2 component (dihydrolipoamide acetyltransferase) [EC:2.3.1.12]	45	48	56	80	44	64	87	36	67	71	41	90	172	92	54	95	73	60	27	80	44	66	97	76	95	57	85	87	64	71	72	81	78	67	74	125	122	74	59	132	67	120	89
Metabolism	Carbohydrate metabolism	ko00010 Glycolysis / Gluconeogenesis	K00844 hexokinase [EC:2.7.1.1]	1	1	0	1	0	0	0	2	0	0	0	1	0	0	2	0	1	0	2	0	3	2	1	1	3	1	3	3	2	2	0	0	2	2	3	2	0	1	0	2	4	0	0
Metabolism	Carbohydrate metabolism	ko00010 Glycolysis / Gluconeogenesis	K00845 glucokinase [EC:2.7.1.2]	40	35	24	52	26	21	33	28	32	33	24	42	24	37	24	23	22	27	14	38	49	34	38	28	45	33	44	47	32	29	22	37	53	51	44	46	29	39	27	45	40	50	50
Metabolism	Carbohydrate metabolism	ko00010 Glycolysis / Gluconeogenesis	K00850 6-phosphofructokinase 1 [EC:2.7.1.11]	36	29	48	27	34	31	50	20	37	32	23	43	58	50	16	52	42	37	19	44	38	38	61	41	62	39	44	41	47	36	38	45	38	36	47	50	47	44	42	44	60	48	58
Metabolism	Carbohydrate metabolism	ko00010 Glycolysis / Gluconeogenesis	K00873 pyruvate kinase [EC:2.7.1.40]	76	51	58	102	70	71	116	39	92	72	55	96	149	121	56	104	93	69	44	85	78	94	123	86	140	105	98	116	62	86	74	74	84	81	121	128	118	71	72	138	105	99	81
Metabolism	Carbohydrate metabolism	ko00010 Glycolysis / Gluconeogenesis	K00886 polyphosphate glucokinase [EC:2.7.1.63]	19	7	5	13	10	10	9	15	3	7	6	4	6	6	5	14	7	7	6	7	11	6	15	8	16	6	11	4	4	7	10	3	10	12	11	4	8	5	5	10	10	5	9
Metabolism	Carbohydrate metabolism	ko00010 Glycolysis / Gluconeogenesis	K00895 diphosphate-dependent phosphofructokinase [EC:2.7.1.90]	17	7	11	10	8	13	12	11	5	11	8	12	11	10	10	7	8	5	3	14	33	13	25	6	21	18	9	18	14	11	11	12	15	14	12	19	10	25	4	16	21	10	13
Metabolism	Carbohydrate metabolism	ko00010 Glycolysis / Gluconeogenesis	K00918 ADP-dependent phosphofructokinase/glucokinase [EC:2.7.1.146 2.7.1.147]	1	0	0	0	1	1	0	0	0	1	0	0	0	0	0	0	1	0	0	1	2	0	2	0	2	0	0	0	0	0	0	0	0	0	0	0	0	1	0	1	0	0	0
Metabolism	Carbohydrate metabolism	ko00010 Glycolysis / Gluconeogenesis	K00927 phosphoglycerate kinase [EC:2.7.2.3]	79	79	98	97	71	85	100	68	70	89	73	105	109	98	64	65	87	87	58	136	93	135	159	74	179	126	120	105	88	69	85	86	119	110	108	119	125	92	71	111	113	138	98
Metabolism	Carbohydrate metabolism	ko00010 Glycolysis / Gluconeogenesis	K01006 pyruvate, orthophosphate dikinase [EC:2.7.9.1]	348	241	266	300	252	324	379	223	186	256	276	224	187	228	218	141	198	282	185	384	380	312	463	180	578	388	274	307	342	223	216	271	399	340	316	309	257	402	240	375	351	319	319
Metabolism	Carbohydrate metabolism	ko00010 Glycolysis / Gluconeogenesis	K01007 pyruvate, water dikinase [EC:2.7.9.2]	126	71	69	127	84	108	126	82	96	116	103	107	125	144	98	92	91	84	73	174	133	114	147	94	154	176	173	139	106	121	91	99	141	147	108	177	120	123	56	189	126	156	132
Metabolism	Carbohydrate metabolism	ko00010 Glycolysis / Gluconeogenesis	K01086 fructose-1,6-bisphosphatase I / sedoheptulose-1,7-bisphosphatase [EC:3.1.3.11 3.1.3.37]	1	1	2	2	1	0	1	1	5	1	4	2	0	0	0	1	1	1	1	2	0	3	0	0	1	3	0	1	2	1	0	0	4	4	4	0	1	3	3	4	1	3	0
Metabolism	Carbohydrate metabolism	ko00010 Glycolysis / Gluconeogenesis	K01222 6-phospho-beta-glucosidase [EC:3.2.1.86]	5	5	3	1	3	5	4	2	2	5	2	1	1	3	4	2	2	3	2	3	4	2	2	3	5	7	6	0	3	3	2	2	3	3	5	5	2	4	6	3	4	5	6
Metabolism	Carbohydrate metabolism	ko00010 Glycolysis / Gluconeogenesis	K01223 6-phospho-beta-glucosidase [EC:3.2.1.86]	0	0	0	0	0	0	0	0	0	0	1	0	0	0	0	0	0	0	0	0	0	0	0	0	0	0	0	0	0	0	0	0	0	0	0	1	0	1	2	0	0	0	0
Metabolism	Carbohydrate metabolism	ko00010 Glycolysis / Gluconeogenesis	K01568 pyruvate decarboxylase [EC:4.1.1.1]	3	1	2	2	1	0	1	0	0	5	0	1	2	1	1	0	1	2	1	7	2	1	3	0	2	2	2	0	4	4	1	1	2	2	2	3	0	1	1	1	3	2	5
Metabolism	Carbohydrate metabolism	ko00010 Glycolysis / Gluconeogenesis	K01596 phosphoenolpyruvate carboxykinase (GTP) [EC:4.1.1.32]	112	74	63	128	84	69	84	51	62	73	82	84	43	68	64	59	55	93	54	155	103	87	120	79	118	111	120	91	103	75	66	83	100	124	103	118	84	75	63	129	110	131	94
Metabolism	Carbohydrate metabolism	ko00010 Glycolysis / Gluconeogenesis	K01610 phosphoenolpyruvate carboxykinase (ATP) [EC:4.1.1.49]	96	109	92	154	91	114	144	70	101	90	84	76	138	111	75	101	99	77	67	106	88	117	143	71	160	118	123	143	91	87	91	94	128	118	119	176	132	108	61	153	94	136	102
Metabolism	Carbohydrate metabolism	ko00010 Glycolysis / Gluconeogenesis	K01622 fructose 1,6-bisphosphate aldolase/phosphatase [EC:4.1.2.13 3.1.3.11]	38	43	22	38	40	47	40	41	13	60	28	29	13	40	23	27	15	48	1	21	23	34	36	23	63	45	37	42	36	28	19	16	33	24	38	26	10	14	7	63	23	41	39
Metabolism	Carbohydrate metabolism	ko00010 Glycolysis / Gluconeogenesis	K01623 fructose-bisphosphate aldolase, class I [EC:4.1.2.13]	53	31	35	33	19	13	21	13	32	38	17	23	29	35	27	18	26	18	12	43	20	37	37	26	27	34	43	18	30	20	23	29	37	21	30	41	24	20	35	45	25	52	28
Metabolism	Carbohydrate metabolism	ko00010 Glycolysis / Gluconeogenesis	K01624 fructose-bisphosphate aldolase, class II [EC:4.1.2.13]	148	102	158	165	123	131	239	106	135	131	106	124	152	134	137	127	120	119	96	180	158	176	280	146	275	164	185	185	156	110	146	159	166	159	162	240	205	199	127	243	185	198	161
Metabolism	Carbohydrate metabolism	ko00010 Glycolysis / Gluconeogenesis	K01689 enolase [EC:4.2.1.11]	156	106	126	162	131	134	177	92	177	136	97	166	261	142	111	167	138	104	76	181	165	163	243	114	223	147	207	185	119	143	126	173	158	134	164	205	192	188	124	226	172	202	169
Metabolism	Carbohydrate metabolism	ko00010 Glycolysis / Gluconeogenesis	K01785 aldose 1-epimerase [EC:5.1.3.3]	21	18	12	14	14	15	17	7	14	14	17	16	11	21	14	16	8	8	5	15	14	15	34	11	22	22	22	24	16	7	18	19	24	19	19	22	10	15	17	35	23	16	16
Metabolism	Carbohydrate metabolism	ko00010 Glycolysis / Gluconeogenesis	K01792 glucose-6-phosphate 1-epimerase [EC:5.1.3.15]	5	3	3	12	3	2	4	3	2	4	0	8	7	9	7	8	3	8	6	4	4	3	12	5	9	3	6	7	5	4	10	7	9	5	5	13	6	5	2	14	4	9	8
Metabolism	Carbohydrate metabolism	ko00010 Glycolysis / Gluconeogenesis	K01803 triosephosphate isomerase (TIM) [EC:5.3.1.1]	121	93	93	134	99	91	158	83	128	91	71	177	143	142	92	158	107	99	77	164	90	108	169	86	189	135	133	145	90	110	119	98	145	107	121	207	147	111	63	204	133	119	141
Metabolism	Carbohydrate metabolism	ko00010 Glycolysis / Gluconeogenesis	K01810 glucose-6-phosphate isomerase [EC:5.3.1.9]	42	43	48	47	31	46	65	28	48	29	26	48	71	38	21	52	32	34	26	56	40	45	50	48	53	63	57	44	34	40	31	35	54	56	53	70	65	34	38	58	43	56	42
Metabolism	Carbohydrate metabolism	ko00010 Glycolysis / Gluconeogenesis	K01834 2,3-bisphosphoglycerate-dependent phosphoglycerate mutase [EC:5.4.2.11]	22	14	16	21	16	18	31	13	18	19	17	19	7	15	9	15	7	9	10	21	18	15	19	24	39	24	28	18	14	14	15	8	16	13	17	26	12	16	12	18	10	29	18
Metabolism	Carbohydrate metabolism	ko00010 Glycolysis / Gluconeogenesis	K01835 phosphoglucomutase [EC:5.4.2.2]	47	24	43	40	31	34	50	23	33	34	22	44	47	42	33	48	33	35	20	63	42	44	69	51	71	64	59	37	38	37	32	32	45	39	51	69	64	45	36	72	52	62	57
Metabolism	Carbohydrate metabolism	ko00010 Glycolysis / Gluconeogenesis	K01895 acetyl-CoA synthetase [EC:6.2.1.1]	264	178	163	237	144	188	262	122	116	181	164	188	169	188	202	161	181	174	209	288	357	220	424	145	538	321	272	296	249	182	193	209	348	274	239	263	237	369	187	307	360	279	233
Metabolism	Carbohydrate metabolism	ko00010 Glycolysis / Gluconeogenesis	K01905 acetate---CoA ligase (ADP-forming) subunit alpha [EC:6.2.1.13]	24	18	21	29	14	25	30	18	12	24	30	18	18	20	14	18	29	27	22	32	40	23	47	22	46	31	32	26	19	17	16	21	37	35	25	24	22	32	11	28	36	19	30
Metabolism	Carbohydrate metabolism	ko00010 Glycolysis / Gluconeogenesis	K02446 fructose-1,6-bisphosphatase II [EC:3.1.3.11]	9	3	5	12	9	2	8	5	8	12	8	8	4	3	10	4	6	4	2	9	5	4	10	4	2	6	7	11	3	5	10	6	5	8	5	7	6	4	3	4	4	9	8
Metabolism	Carbohydrate metabolism	ko00010 Glycolysis / Gluconeogenesis	K02777 sugar PTS system EIIA component [EC:2.7.1.-]	0	0	0	0	4	1	0	2	0	0	0	1	1	0	0	0	0	1	0	2	0	0	0	1	4	0	1	0	1	1	0	2	1	0	2	0	2	2	0	2	0	0	0
Metabolism	Carbohydrate metabolism	ko00010 Glycolysis / Gluconeogenesis	K02779 glucose PTS system EIICB or EIICBA component [EC:2.7.1.199]	0	0	0	0	0	0	0	0	0	2	1	3	5	2	0	4	1	0	1	6	2	0	0	0	3	0	1	2	0	3	2	0	2	2	0	3	3	0	0	1	1	1	0
Metabolism	Carbohydrate metabolism	ko00010 Glycolysis / Gluconeogenesis	K02791 maltose/glucose PTS system EIICB component [EC:2.7.1.199 2.7.1.208]	0	0	0	0	0	0	1	0	1	0	0	0	0	0	0	0	0	0	0	0	0	0	0	0	0	0	0	0	0	0	0	0	0	0	0	0	0	0	0	0	0	0	0
Metabolism	Carbohydrate metabolism	ko00010 Glycolysis / Gluconeogenesis	K03737 pyruvate-ferredoxin/flavodoxin oxidoreductase [EC:1.2.7.1 1.2.7.-]	339	239	280	249	242	268	267	230	130	209	305	180	142	200	212	129	187	198	193	405	453	241	497	176	578	411	292	313	344	170	197	233	391	297	255	236	192	408	226	240	359	249	254
Metabolism	Carbohydrate metabolism	ko00010 Glycolysis / Gluconeogenesis	K03841 fructose-1,6-bisphosphatase I [EC:3.1.3.11]	30	23	29	33	21	16	16	11	29	21	27	31	37	43	12	28	25	26	12	28	26	31	29	30	39	21	18	32	23	22	27	28	35	19	25	40	33	20	29	44	27	29	25
Metabolism	Carbohydrate metabolism	ko00010 Glycolysis / Gluconeogenesis	K04022 alcohol dehydrogenase	0	0	0	0	0	0	0	0	0	0	1	0	0	0	0	0	0	1	0	2	0	0	0	1	1	0	1	0	0	1	0	0	0	2	1	0	0	0	0	2	2	0	0
Metabolism	Carbohydrate metabolism	ko00010 Glycolysis / Gluconeogenesis	K04041 fructose-1,6-bisphosphatase III [EC:3.1.3.11]	2	1	3	0	3	2	2	3	2	1	4	3	0	0	3	4	2	3	3	0	1	0	2	0	4	6	1	0	3	1	3	1	3	3	1	3	1	5	0	2	6	1	1
Metabolism	Carbohydrate metabolism	ko00010 Glycolysis / Gluconeogenesis	K04072 acetaldehyde dehydrogenase / alcohol dehydrogenase [EC:1.2.1.10 1.1.1.1]	4	4	15	11	12	7	9	3	10	1	11	11	21	22	5	11	9	18	4	9	3	9	12	6	18	5	10	21	11	15	14	18	10	15	16	11	7	6	12	17	12	14	7
Metabolism	Carbohydrate metabolism	ko00010 Glycolysis / Gluconeogenesis	K06859 glucose-6-phosphate isomerase, archaeal [EC:5.3.1.9]	1	0	2	2	1	2	1	2	0	0	0	1	1	2	5	1	0	1	0	0	5	0	1	0	1	2	2	3	2	3	2	3	3	1	2	3	0	1	1	1	0	1	2
Metabolism	Carbohydrate metabolism	ko00010 Glycolysis / Gluconeogenesis	K10705 glyceraldehyde-3-phosphate dehydrogenase (phosphorylating), spermatogenic [EC:1.2.1.12]	0	0	0	0	0	0	0	0	0	0	0	0	0	0	0	0	0	0	0	0	0	0	0	0	0	0	0	1	0	1	0	0	0	0	1	0	0	0	0	0	0	0	0
Metabolism	Carbohydrate metabolism	ko00010 Glycolysis / Gluconeogenesis	K11389 glyceraldehyde-3-phosphate dehydrogenase (ferredoxin) [EC:1.2.7.6]	4	0	2	3	0	2	2	0	0	3	0	1	0	1	1	1	2	1	2	0	2	1	2	1	2	2	1	2	2	0	2	4	1	0	3	0	0	2	1	0	2	0	2
Metabolism	Carbohydrate metabolism	ko00010 Glycolysis / Gluconeogenesis	K11532 fructose-1,6-bisphosphatase II / sedoheptulose-1,7-bisphosphatase [EC:3.1.3.11 3.1.3.37]	4	1	2	2	2	3	1	1	3	0	3	4	3	3	4	2	4	0	1	3	2	0	5	0	1	6	1	2	1	2	1	2	2	2	1	0	2	2	0	2	0	3	0
Metabolism	Carbohydrate metabolism	ko00010 Glycolysis / Gluconeogenesis	K11645 fructose-bisphosphate aldolase, class I [EC:4.1.2.13]	50	42	35	42	27	41	42	39	22	39	22	17	23	32	33	24	23	21	11	48	48	31	48	28	42	41	48	33	43	24	28	36	52	31	42	44	30	29	22	46	24	45	43
Metabolism	Carbohydrate metabolism	ko00010 Glycolysis / Gluconeogenesis	K12957 alcohol/geraniol dehydrogenase (NADP+) [EC:1.1.1.2 1.1.1.183]	13	18	3	16	7	11	17	7	10	16	5	17	7	18	12	16	7	15	5	9	7	17	13	19	24	4	17	21	12	17	12	12	15	11	16	20	14	13	13	31	8	20	11
Metabolism	Carbohydrate metabolism	ko00010 Glycolysis / Gluconeogenesis	K13810 transaldolase / glucose-6-phosphate isomerase [EC:2.2.1.2 5.3.1.9]	21	14	11	28	15	16	22	9	17	27	14	24	15	12	15	17	7	17	2	25	13	23	31	14	31	21	28	12	25	11	16	19	21	21	18	33	15	14	22	25	24	25	27
Metabolism	Carbohydrate metabolism	ko00010 Glycolysis / Gluconeogenesis	K13951 alcohol dehydrogenase 1/7 [EC:1.1.1.1]	1	0	0	0	0	0	0	0	0	2	0	0	0	0	0	0	1	0	0	0	1	0	0	0	0	0	0	0	0	1	0	0	0	0	0	0	0	0	0	0	0	0	1
Metabolism	Carbohydrate metabolism	ko00010 Glycolysis / Gluconeogenesis	K13953 alcohol dehydrogenase, propanol-preferring [EC:1.1.1.1]	38	30	9	36	26	21	20	25	16	20	25	22	8	25	14	18	14	30	13	25	24	18	33	18	32	31	38	20	36	29	19	19	25	23	33	29	9	24	12	27	19	22	21
Metabolism	Carbohydrate metabolism	ko00010 Glycolysis / Gluconeogenesis	K13954 alcohol dehydrogenase [EC:1.1.1.1]	7	17	12	8	7	9	11	12	7	13	5	13	5	9	11	9	17	11	18	26	14	8	28	9	30	15	16	30	11	9	5	12	21	18	18	17	11	9	10	20	16	14	16
Metabolism	Carbohydrate metabolism	ko00010 Glycolysis / Gluconeogenesis	K13979 alcohol dehydrogenase (NADP+) [EC:1.1.1.2]	5	14	9	18	16	10	16	9	24	6	4	14	13	15	9	15	11	11	7	19	6	13	14	8	16	12	20	18	13	10	9	8	11	19	20	23	17	9	12	22	18	21	15
Metabolism	Carbohydrate metabolism	ko00010 Glycolysis / Gluconeogenesis	K14028 methanol dehydrogenase (cytochrome c) subunit 1 [EC:1.1.2.7]	68	66	54	255	76	76	151	81	82	95	54	117	17	90	115	110	139	86	39	86	65	106	117	142	115	125	122	97	119	118	103	84	106	147	137	145	105	101	46	220	120	262	99
Metabolism	Carbohydrate metabolism	ko00010 Glycolysis / Gluconeogenesis	K15633 2,3-bisphosphoglycerate-independent phosphoglycerate mutase [EC:5.4.2.12]	67	50	72	81	50	37	77	31	61	59	28	77	92	75	46	63	72	69	43	72	56	76	115	51	86	78	92	85	62	66	55	62	66	63	76	111	76	57	41	137	79	91	62
Metabolism	Carbohydrate metabolism	ko00010 Glycolysis / Gluconeogenesis	K15634 2,3-bisphosphoglycerate-dependent phosphoglycerate mutase [EC:5.4.2.11]	6	4	4	2	4	7	4	2	8	6	1	2	4	10	10	3	1	6	1	11	7	6	10	7	10	6	10	7	7	3	2	10	7	3	7	11	4	0	1	10	4	7	3
Metabolism	Carbohydrate metabolism	ko00010 Glycolysis / Gluconeogenesis	K15635 2,3-bisphosphoglycerate-independent phosphoglycerate mutase [EC:5.4.2.12]	11	15	12	19	17	10	14	13	9	19	11	9	9	20	10	10	13	10	14	21	16	19	33	7	18	22	27	18	21	9	16	13	28	17	16	26	14	17	9	16	11	21	24
Metabolism	Carbohydrate metabolism	ko00010 Glycolysis / Gluconeogenesis	K15778 phosphomannomutase / phosphoglucomutase [EC:5.4.2.8 5.4.2.2]	32	20	22	51	26	16	45	14	24	25	25	26	34	30	33	32	17	22	20	38	23	35	54	34	38	49	43	41	22	24	23	25	23	29	45	47	32	31	27	61	28	45	26
Metabolism	Carbohydrate metabolism	ko00010 Glycolysis / Gluconeogenesis	K15916 glucose/mannose-6-phosphate isomerase [EC:5.3.1.9 5.3.1.8]	5	9	2	5	2	3	3	2	0	6	1	1	1	4	3	3	1	2	4	4	3	5	9	3	5	5	1	7	2	4	0	2	2	7	1	4	2	2	2	4	5	7	2
Metabolism	Carbohydrate metabolism	ko00010 Glycolysis / Gluconeogenesis	K16305 fructose-bisphosphate aldolase / 6-deoxy-5-ketofructose 1-phosphate synthase [EC:4.1.2.13 2.2.1.11]	0	0	0	1	0	0	0	0	1	0	0	0	0	0	0	0	0	0	0	1	0	0	1	0	0	0	1	0	1	0	0	1	0	0	0	0	0	0	0	0	1	0	0
Metabolism	Carbohydrate metabolism	ko00010 Glycolysis / Gluconeogenesis	K16306 fructose-bisphosphate aldolase / 2-amino-3,7-dideoxy-D-threo-hept-6-ulosonate synthase [EC:4.1.2.13 2.2.1.10]	5	6	7	3	11	6	5	3	2	4	0	1	1	3	1	2	2	6	3	4	12	2	4	1	5	7	0	5	2	4	1	4	4	1	3	5	3	5	4	3	6	1	3
Metabolism	Carbohydrate metabolism	ko00010 Glycolysis / Gluconeogenesis	K16370 6-phosphofructokinase 2 [EC:2.7.1.11]	0	2	0	1	3	3	2	2	4	3	2	2	2	3	3	2	3	5	1	2	1	3	3	2	3	2	6	3	4	1	4	2	4	3	1	5	3	2	3	2	4	4	3
Metabolism	Carbohydrate metabolism	ko00010 Glycolysis / Gluconeogenesis	K18978 glyceraldehyde-3-phosphate dehydrogenase [NAD(P)+] [EC:1.2.1.90]	0	0	1	1	0	0	0	0	0	3	0	0	0	0	1	0	1	0	0	1	0	0	0	0	1	2	1	0	0	1	0	0	0	0	1	0	0	0	0	1	0	0	2
Metabolism	Carbohydrate metabolism	ko00010 Glycolysis / Gluconeogenesis	K20118 glucose PTS system EIICBA or EIICB component [EC:2.7.1.199]	5	4	12	12	4	4	6	2	16	5	17	10	15	0	5	2	6	7	13	22	6	5	6	3	7	8	13	8	5	4	10	10	11	6	9	6	4	6	4	4	11	15	7
Metabolism	Carbohydrate metabolism	ko00010 Glycolysis / Gluconeogenesis	K20866 glucose-1-phosphatase [EC:3.1.3.10]	4	1	2	3	3	3	2	1	0	2	1	2	3	2	5	2	3	4	1	4	1	1	2	4	5	5	2	2	3	2	5	4	1	2	0	3	0	0	1	2	4	5	3
Metabolism	Carbohydrate metabolism	ko00010 Glycolysis / Gluconeogenesis	K21071 ATP-dependent phosphofructokinase / diphosphate-dependent phosphofructokinase [EC:2.7.1.11 2.7.1.90]	107	94	108	104	103	111	142	89	69	106	84	85	61	71	84	70	55	108	66	152	119	107	193	82	221	112	142	112	94	69	108	84	143	123	115	130	91	113	67	157	109	122	111
Metabolism	Carbohydrate metabolism	ko00010 Glycolysis / Gluconeogenesis	K22224 acetate---CoA ligase (ADP-forming) subunit beta [EC:6.2.1.13]	25	13	26	30	11	18	24	8	15	18	22	21	14	20	25	11	13	25	21	27	45	20	40	14	49	28	28	29	29	21	19	20	35	27	28	16	30	44	21	22	39	26	34
Metabolism	Carbohydrate metabolism	ko00010 Glycolysis / Gluconeogenesis	K22473 alcohol dehydrogenase (quinone), dehydrogenase subunit [EC:1.1.5.5]	0	0	0	0	0	0	0	0	0	0	0	0	0	0	0	0	0	0	0	0	0	0	0	0	0	0	0	0	1	0	0	0	0	0	0	0	0	0	0	0	0	0	0
Metabolism	Carbohydrate metabolism	ko00010 Glycolysis / Gluconeogenesis	K24012 acetate---CoA ligase (ADP-forming) [EC:6.2.1.13]	2	2	4	5	3	3	2	2	1	4	1	1	4	4	3	3	8	2	3	9	5	3	15	5	10	4	3	4	2	1	4	8	5	1	0	3	2	1	0	6	10	9	8
Metabolism	Carbohydrate metabolism	ko00010 Glycolysis / Gluconeogenesis	K25026 glucokinase [EC:2.7.1.2]	4	3	2	1	2	4	2	3	2	2	3	0	1	1	2	1	2	2	0	1	5	4	3	2	3	5	1	4	3	4	5	6	3	3	0	2	3	4	3	1	2	3	2
Metabolism	Carbohydrate metabolism	ko00020 Citrate cycle (TCA cycle)	K00024 malate dehydrogenase [EC:1.1.1.37]	151	135	109	172	124	91	114	89	102	129	104	134	199	134	117	122	134	120	130	203	192	135	242	100	191	150	163	182	122	92	151	120	154	155	152	190	187	187	99	195	158	155	142
Metabolism	Carbohydrate metabolism	ko00020 Citrate cycle (TCA cycle)	K00025 malate dehydrogenase [EC:1.1.1.37]	0	0	0	0	0	0	0	0	0	0	0	0	0	0	0	0	0	0	0	0	0	0	0	0	0	0	1	0	0	0	0	0	1	1	0	0	0	0	0	0	0	2	0
Metabolism	Carbohydrate metabolism	ko00020 Citrate cycle (TCA cycle)	K00026 malate dehydrogenase [EC:1.1.1.37]	0	0	0	1	0	0	0	0	0	0	0	1	0	0	0	0	0	0	0	0	0	0	0	1	0	0	0	0	0	1	0	0	0	0	0	0	2	0	0	1	0	0	0
Metabolism	Carbohydrate metabolism	ko00020 Citrate cycle (TCA cycle)	K00030 isocitrate dehydrogenase (NAD+) [EC:1.1.1.41]	18	18	6	16	13	11	24	10	5	18	4	16	22	24	13	14	9	15	9	24	12	14	26	13	21	16	31	24	18	15	10	9	23	12	19	24	11	18	14	24	16	18	16
Metabolism	Carbohydrate metabolism	ko00020 Citrate cycle (TCA cycle)	K00031 isocitrate dehydrogenase [EC:1.1.1.42]	139	117	161	238	154	143	187	104	143	148	123	189	238	219	144	200	181	198	142	214	172	155	261	149	256	227	221	221	158	155	169	165	198	194	201	299	264	171	130	301	185	193	183
Metabolism	Carbohydrate metabolism	ko00020 Citrate cycle (TCA cycle)	K00116 malate dehydrogenase (quinone) [EC:1.1.5.4]	1	1	3	26	7	9	20	8	42	10	9	34	57	17	4	20	21	8	28	22	5	13	12	12	6	11	17	28	2	18	15	12	7	7	10	44	43	12	5	35	15	24	14
Metabolism	Carbohydrate metabolism	ko00020 Citrate cycle (TCA cycle)	K00161 pyruvate dehydrogenase E1 component alpha subunit [EC:1.2.4.1]	61	50	52	54	37	31	82	41	66	44	49	69	91	68	34	62	37	50	26	72	55	52	87	76	70	53	69	60	31	47	48	60	60	39	65	91	90	46	49	111	46	99	75
Metabolism	Carbohydrate metabolism	ko00020 Citrate cycle (TCA cycle)	K00162 pyruvate dehydrogenase E1 component beta subunit [EC:1.2.4.1]	43	31	40	53	34	28	72	17	51	35	34	57	75	45	27	55	47	23	17	50	41	54	70	55	56	50	74	40	35	30	51	64	56	51	35	71	90	64	39	73	52	86	65
Metabolism	Carbohydrate metabolism	ko00020 Citrate cycle (TCA cycle)	K00163 pyruvate dehydrogenase E1 component [EC:1.2.4.1]	68	57	45	118	58	52	94	45	102	53	49	110	171	102	40	105	78	79	31	131	33	85	87	81	95	81	133	80	44	73	66	61	67	77	90	192	125	42	39	164	71	104	90
Metabolism	Carbohydrate metabolism	ko00020 Citrate cycle (TCA cycle)	K00164 2-oxoglutarate dehydrogenase E1 component [EC:1.2.4.2]	83	77	54	122	86	81	138	54	104	71	62	176	188	156	86	162	112	93	40	139	34	121	133	101	117	110	168	112	59	105	95	81	84	77	118	229	174	69	62	217	114	176	122
Metabolism	Carbohydrate metabolism	ko00020 Citrate cycle (TCA cycle)	K00169 pyruvate ferredoxin oxidoreductase alpha subunit [EC:1.2.7.1]	69	53	69	102	60	55	74	64	61	70	65	57	51	73	71	55	56	67	52	94	133	84	134	58	126	107	67	110	100	62	69	92	113	114	80	72	124	105	60	93	102	72	76
Metabolism	Carbohydrate metabolism	ko00020 Citrate cycle (TCA cycle)	K00170 pyruvate ferredoxin oxidoreductase beta subunit [EC:1.2.7.1]	71	49	51	64	69	50	87	53	56	54	43	51	38	58	46	40	38	62	36	74	96	71	114	43	112	75	68	83	77	52	60	51	80	74	82	67	78	75	44	92	77	71	67
Metabolism	Carbohydrate metabolism	ko00020 Citrate cycle (TCA cycle)	K00171 pyruvate ferredoxin oxidoreductase delta subunit [EC:1.2.7.1]	12	6	6	11	10	6	16	8	7	11	5	14	15	13	6	18	9	16	14	7	16	13	37	7	17	16	13	23	6	10	17	17	12	15	22	10	14	20	14	20	14	14	13
Metabolism	Carbohydrate metabolism	ko00020 Citrate cycle (TCA cycle)	K00172 pyruvate ferredoxin oxidoreductase gamma subunit [EC:1.2.7.1]	29	29	24	36	35	32	38	13	26	24	31	23	21	36	31	24	23	35	34	50	67	28	73	25	64	47	44	42	45	29	33	34	58	51	37	37	53	56	30	53	54	33	40
Metabolism	Carbohydrate metabolism	ko00020 Citrate cycle (TCA cycle)	K00174 2-oxoglutarate/2-oxoacid ferredoxin oxidoreductase subunit alpha [EC:1.2.7.3 1.2.7.11]	216	139	158	194	132	146	177	109	114	176	140	157	101	175	126	137	123	158	130	249	220	185	318	137	300	278	234	193	210	148	150	163	210	232	175	201	203	229	158	260	221	257	204
Metabolism	Carbohydrate metabolism	ko00020 Citrate cycle (TCA cycle)	K00175 2-oxoglutarate/2-oxoacid ferredoxin oxidoreductase subunit beta [EC:1.2.7.3 1.2.7.11]	121	120	88	122	85	87	96	66	71	103	103	76	56	109	84	69	68	84	72	137	160	121	166	88	176	173	143	124	132	87	85	95	169	127	107	132	97	133	86	155	147	158	135
Metabolism	Carbohydrate metabolism	ko00020 Citrate cycle (TCA cycle)	K00176 2-oxoglutarate ferredoxin oxidoreductase subunit delta [EC:1.2.7.3]	27	7	13	23	9	11	22	11	10	15	9	22	8	13	14	18	13	21	25	29	33	13	41	20	33	16	21	32	12	21	16	13	32	22	25	23	33	53	26	18	32	13	15
Metabolism	Carbohydrate metabolism	ko00020 Citrate cycle (TCA cycle)	K00177 2-oxoglutarate ferredoxin oxidoreductase subunit gamma [EC:1.2.7.3]	32	10	15	35	27	19	44	14	14	25	14	20	22	25	26	18	25	16	31	27	42	25	50	22	42	31	31	25	34	30	27	25	49	32	45	26	35	45	27	34	51	22	32
Metabolism	Carbohydrate metabolism	ko00020 Citrate cycle (TCA cycle)	K00189 2-oxoisovalerate/pyruvate ferredoxin oxidoreductase gamma subunit [EC:1.2.7.7 1.2.7.1]	14	10	13	10	11	6	15	7	4	12	5	10	7	7	9	8	10	9	4	6	10	10	20	9	17	18	12	15	18	8	10	7	22	13	8	17	16	11	7	13	14	13	18
Metabolism	Carbohydrate metabolism	ko00020 Citrate cycle (TCA cycle)	K00234 succinate dehydrogenase (ubiquinone) flavoprotein subunit [EC:1.3.5.1]	0	0	0	1	0	0	0	0	0	0	0	0	0	0	0	0	0	0	1	0	0	0	1	1	0	1	1	0	0	1	0	0	0	0	0	0	0	0	0	1	0	0	2
Metabolism	Carbohydrate metabolism	ko00020 Citrate cycle (TCA cycle)	K00235 succinate dehydrogenase (ubiquinone) iron-sulfur subunit [EC:1.3.5.1]	0	0	1	2	0	0	0	0	0	0	0	0	0	0	0	0	0	0	1	1	1	0	0	0	0	1	2	0	0	1	0	0	0	0	1	0	0	0	0	1	0	0	1
Metabolism	Carbohydrate metabolism	ko00020 Citrate cycle (TCA cycle)	K00236 succinate dehydrogenase (ubiquinone) cytochrome b560 subunit	0	0	0	0	0	0	2	0	0	0	0	0	0	0	1	0	0	2	0	0	1	0	2	0	0	0	0	0	0	0	1	0	1	0	0	0	1	1	0	0	0	0	0
Metabolism	Carbohydrate metabolism	ko00020 Citrate cycle (TCA cycle)	K00239 succinate dehydrogenase / fumarate reductase, flavoprotein subunit [EC:1.3.5.1 1.3.5.4]	147	120	93	157	106	107	144	69	119	116	91	163	255	150	105	161	132	132	89	182	152	119	184	110	183	175	168	159	118	117	140	134	143	123	144	218	165	166	114	235	167	170	149
Metabolism	Carbohydrate metabolism	ko00020 Citrate cycle (TCA cycle)	K00240 succinate dehydrogenase / fumarate reductase, iron-sulfur subunit [EC:1.3.5.1 1.3.5.4]	76	44	30	63	37	41	63	38	54	69	34	77	100	71	54	63	67	51	33	108	68	47	99	40	70	63	81	68	43	61	49	40	68	46	83	111	80	46	29	96	85	81	68
Metabolism	Carbohydrate metabolism	ko00020 Citrate cycle (TCA cycle)	K00241 succinate dehydrogenase / fumarate reductase, cytochrome b subunit	58	40	37	77	56	57	80	34	57	60	37	60	95	82	43	69	65	62	46	84	63	68	137	48	82	88	91	78	49	56	53	57	80	75	61	88	84	82	40	109	75	61	70
Metabolism	Carbohydrate metabolism	ko00020 Citrate cycle (TCA cycle)	K00242 succinate dehydrogenase / fumarate reductase, membrane anchor subunit	10	6	5	19	12	8	12	15	25	11	8	24	43	22	10	47	25	17	10	26	8	15	4	16	14	17	21	28	14	15	19	15	17	15	13	49	20	7	4	42	15	31	13
Metabolism	Carbohydrate metabolism	ko00020 Citrate cycle (TCA cycle)	K00244 fumarate reductase flavoprotein subunit [EC:1.3.5.4]	26	28	19	34	18	18	23	15	13	25	30	19	27	17	26	27	32	24	40	44	28	30	33	18	39	34	24	37	25	16	23	21	34	33	22	22	28	22	19	33	24	28	21
Metabolism	Carbohydrate metabolism	ko00020 Citrate cycle (TCA cycle)	K00245 fumarate reductase iron-sulfur subunit [EC:1.3.5.4]	6	11	9	8	6	9	11	7	9	6	8	6	4	7	7	4	6	7	6	13	2	8	5	4	17	15	9	7	7	7	8	7	5	11	13	7	6	12	5	14	13	5	12
Metabolism	Carbohydrate metabolism	ko00020 Citrate cycle (TCA cycle)	K00246 fumarate reductase subunit C	4	3	5	10	3	3	1	3	5	8	4	5	6	5	3	5	8	4	10	13	6	2	2	2	4	3	6	6	8	1	0	3	3	3	6	9	8	5	1	12	8	6	6
Metabolism	Carbohydrate metabolism	ko00020 Citrate cycle (TCA cycle)	K00247 fumarate reductase subunit D	3	1	2	6	1	2	0	1	0	3	2	1	0	2	2	0	0	0	1	3	1	0	1	0	2	0	0	1	1	0	1	3	4	5	7	2	2	1	2	2	2	2	1
Metabolism	Carbohydrate metabolism	ko00020 Citrate cycle (TCA cycle)	K00382 dihydrolipoamide dehydrogenase [EC:1.8.1.4]	130	116	141	175	107	97	170	81	177	104	69	173	254	160	84	163	118	136	89	201	93	140	198	136	184	140	170	132	122	119	139	148	129	119	179	249	227	119	129	238	150	250	179
Metabolism	Carbohydrate metabolism	ko00020 Citrate cycle (TCA cycle)	K00627 pyruvate dehydrogenase E2 component (dihydrolipoamide acetyltransferase) [EC:2.3.1.12]	45	48	56	80	44	64	87	36	67	71	41	90	172	92	54	95	73	60	27	80	44	66	97	76	95	57	85	87	64	71	72	81	78	67	74	125	122	74	59	132	67	120	89
Metabolism	Carbohydrate metabolism	ko00020 Citrate cycle (TCA cycle)	K00658 2-oxoglutarate dehydrogenase E2 component (dihydrolipoamide succinyltransferase) [EC:2.3.1.61]	40	58	33	72	30	38	86	35	69	43	28	98	145	95	37	105	72	43	23	36	25	54	77	64	55	56	59	60	36	61	57	73	45	52	66	115	112	43	37	93	61	80	73
Metabolism	Carbohydrate metabolism	ko00020 Citrate cycle (TCA cycle)	K01596 phosphoenolpyruvate carboxykinase (GTP) [EC:4.1.1.32]	112	74	63	128	84	69	84	51	62	73	82	84	43	68	64	59	55	93	54	155	103	87	120	79	118	111	120	91	103	75	66	83	100	124	103	118	84	75	63	129	110	131	94
Metabolism	Carbohydrate metabolism	ko00020 Citrate cycle (TCA cycle)	K01610 phosphoenolpyruvate carboxykinase (ATP) [EC:4.1.1.49]	96	109	92	154	91	114	144	70	101	90	84	76	138	111	75	101	99	77	67	106	88	117	143	71	160	118	123	143	91	87	91	94	128	118	119	176	132	108	61	153	94	136	102
Metabolism	Carbohydrate metabolism	ko00020 Citrate cycle (TCA cycle)	K01616 multifunctional 2-oxoglutarate metabolism enzyme [EC:2.2.1.5 4.1.1.71 1.2.4.2 2.3.1.61]	1	3	2	1	3	3	1	0	4	3	0	3	2	3	4	3	2	3	3	3	0	1	4	4	2	1	4	0	2	2	2	8	4	5	4	1	3	6	0	7	1	6	1
Metabolism	Carbohydrate metabolism	ko00020 Citrate cycle (TCA cycle)	K01647 citrate synthase [EC:2.3.3.1]	259	203	232	334	223	239	306	158	211	249	265	270	363	289	300	268	264	299	287	373	511	347	514	228	456	370	402	464	302	295	281	293	455	424	361	387	329	428	250	450	491	358	328
Metabolism	Carbohydrate metabolism	ko00020 Citrate cycle (TCA cycle)	K01648 ATP citrate (pro-S)-lyase [EC:2.3.3.8]	11	8	12	8	18	14	26	16	8	10	10	5	4	12	12	5	2	13	8	8	10	16	17	4	28	14	11	16	11	7	7	5	19	8	19	4	17	6	5	13	8	10	12
Metabolism	Carbohydrate metabolism	ko00020 Citrate cycle (TCA cycle)	K01676 fumarate hydratase, class I [EC:4.2.1.2]	30	30	40	54	18	33	32	18	39	26	18	44	44	40	44	32	40	24	41	79	51	41	65	29	59	46	55	41	42	23	34	28	47	28	60	65	41	29	24	56	51	53	28
Metabolism	Carbohydrate metabolism	ko00020 Citrate cycle (TCA cycle)	K01677 fumarate hydratase subunit alpha [EC:4.2.1.2]	3	1	2	5	3	2	4	4	2	3	1	2	6	0	2	1	4	5	3	4	14	2	6	3	2	8	4	3	2	2	1	5	9	4	6	2	4	11	3	3	7	6	8
Metabolism	Carbohydrate metabolism	ko00020 Citrate cycle (TCA cycle)	K01678 fumarate hydratase subunit beta [EC:4.2.1.2]	2	3	3	2	2	2	3	1	3	1	1	0	1	2	4	2	0	5	2	4	7	1	10	0	13	9	1	2	4	1	1	2	6	3	3	1	2	2	3	2	3	2	4
Metabolism	Carbohydrate metabolism	ko00020 Citrate cycle (TCA cycle)	K01679 fumarate hydratase, class II [EC:4.2.1.2]	43	44	35	59	35	25	42	21	34	36	27	48	41	43	30	33	36	35	21	36	27	41	77	29	49	54	54	43	37	24	30	25	39	43	50	67	67	50	33	64	32	61	51
Metabolism	Carbohydrate metabolism	ko00020 Citrate cycle (TCA cycle)	K01681 aconitate hydratase [EC:4.2.1.3]	152	126	96	163	121	107	144	73	120	130	68	114	131	125	107	116	116	111	83	194	107	124	208	129	206	175	196	134	118	98	125	148	149	121	142	220	144	126	102	214	147	232	160
Metabolism	Carbohydrate metabolism	ko00020 Citrate cycle (TCA cycle)	K01682 aconitate hydratase 2 / 2-methylisocitrate dehydratase [EC:4.2.1.3 4.2.1.99]	38	34	29	105	55	72	96	47	84	46	44	103	209	110	57	130	110	61	94	106	33	77	107	51	77	56	100	97	40	69	64	57	57	45	81	172	155	57	33	146	87	91	69
Metabolism	Carbohydrate metabolism	ko00020 Citrate cycle (TCA cycle)	K01899 succinyl-CoA synthetase alpha subunit [EC:6.2.1.4 6.2.1.5]	1	2	2	0	1	0	1	1	0	0	0	0	1	0	0	2	2	1	0	0	0	0	0	2	1	3	0	2	0	2	0	1	0	1	2	0	0	0	2	0	1	1	2
Metabolism	Carbohydrate metabolism	ko00020 Citrate cycle (TCA cycle)	K01900 succinyl-CoA synthetase beta subunit [EC:6.2.1.4 6.2.1.5]	0	0	0	0	0	0	0	0	0	0	0	0	0	0	0	0	0	0	0	0	0	0	0	0	0	0	1	0	0	0	0	0	0	0	0	0	0	0	0	0	0	0	0
Metabolism	Carbohydrate metabolism	ko00020 Citrate cycle (TCA cycle)	K01902 succinyl-CoA synthetase alpha subunit [EC:6.2.1.5]	89	67	74	128	71	73	134	60	111	80	80	116	197	113	78	108	91	87	60	116	87	94	160	108	130	123	113	100	72	101	97	91	91	86	106	175	168	104	69	156	123	156	119
Metabolism	Carbohydrate metabolism	ko00020 Citrate cycle (TCA cycle)	K01903 succinyl-CoA synthetase beta subunit [EC:6.2.1.5]	118	96	113	143	116	109	175	88	124	121	81	158	239	180	85	168	152	112	70	203	125	136	190	129	203	152	179	157	107	112	99	153	144	130	127	223	221	170	86	221	166	219	157
Metabolism	Carbohydrate metabolism	ko00020 Citrate cycle (TCA cycle)	K01958 pyruvate carboxylase [EC:6.4.1.1]	8	9	4	15	4	3	11	6	9	7	8	15	9	11	10	10	8	11	2	22	7	7	24	8	11	13	11	7	9	6	13	11	11	8	5	34	6	15	6	25	16	14	9
Metabolism	Carbohydrate metabolism	ko00020 Citrate cycle (TCA cycle)	K01959 pyruvate carboxylase subunit A [EC:6.4.1.1]	17	8	7	20	10	8	17	6	17	14	8	10	20	10	13	9	11	16	10	24	15	19	34	12	12	26	17	23	9	15	21	18	13	7	14	26	30	10	22	33	22	19	19
Metabolism	Carbohydrate metabolism	ko00020 Citrate cycle (TCA cycle)	K01960 pyruvate carboxylase subunit B [EC:6.4.1.1]	41	30	25	47	31	24	58	37	38	38	31	64	45	54	46	29	40	40	42	67	66	54	91	37	99	65	41	51	37	43	34	48	46	64	51	60	64	72	35	72	69	72	57
Metabolism	Carbohydrate metabolism	ko00020 Citrate cycle (TCA cycle)	K03737 pyruvate-ferredoxin/flavodoxin oxidoreductase [EC:1.2.7.1 1.2.7.-]	339	239	280	249	242	268	267	230	130	209	305	180	142	200	212	129	187	198	193	405	453	241	497	176	578	411	292	313	344	170	197	233	391	297	255	236	192	408	226	240	359	249	254
Metabolism	Carbohydrate metabolism	ko00020 Citrate cycle (TCA cycle)	K05942 citrate (Re)-synthase [EC:2.3.3.3]	0	0	0	1	0	0	0	0	0	0	0	0	0	0	0	0	0	0	0	0	0	1	0	0	3	0	0	0	0	0	0	1	0	0	0	1	0	0	0	0	0	1	1
Metabolism	Carbohydrate metabolism	ko00020 Citrate cycle (TCA cycle)	K15230 ATP-citrate lyase alpha-subunit [EC:2.3.3.8]	10	3	1	8	8	4	8	11	1	7	12	4	0	5	6	5	2	7	2	8	10	4	9	3	16	7	4	10	2	2	6	7	5	6	6	2	15	11	4	4	4	0	7
Metabolism	Carbohydrate metabolism	ko00020 Citrate cycle (TCA cycle)	K15231 ATP-citrate lyase beta-subunit [EC:2.3.3.8]	4	3	5	4	6	5	12	6	2	11	4	4	4	10	7	5	2	5	1	8	8	3	9	3	15	7	8	10	7	3	9	5	7	7	11	0	29	5	10	3	14	4	10
Metabolism	Carbohydrate metabolism	ko00020 Citrate cycle (TCA cycle)	K18118 succinyl-CoA:acetate CoA-transferase [EC:2.8.3.18]	2	5	2	2	0	2	3	3	5	5	3	3	1	0	2	2	4	4	5	3	2	8	7	4	7	11	2	1	2	2	1	4	3	2	1	3	5	9	2	4	7	2	4
Metabolism	Carbohydrate metabolism	ko00030 Pentose phosphate pathway	K00032 phosphogluconate 2-dehydrogenase [EC:1.1.1.43]	5	5	0	3	0	3	1	1	0	1	1	5	0	2	1	1	1	2	1	4	2	3	2	2	1	1	3	0	1	1	2	2	1	3	2	1	0	0	1	3	1	2	1
Metabolism	Carbohydrate metabolism	ko00030 Pentose phosphate pathway	K00033 6-phosphogluconate dehydrogenase [EC:1.1.1.44 1.1.1.343]	62	30	44	56	45	47	53	39	42	45	34	48	56	51	20	34	38	33	15	57	41	54	64	37	60	52	52	40	38	27	41	48	54	51	57	67	38	46	36	97	48	84	65
Metabolism	Carbohydrate metabolism	ko00030 Pentose phosphate pathway	K00034 glucose 1-dehydrogenase [EC:1.1.1.47]	22	17	11	16	16	16	14	11	16	18	16	17	8	17	13	11	15	19	6	18	12	14	20	9	17	29	31	16	16	10	9	23	18	18	23	30	14	15	9	23	15	20	17
Metabolism	Carbohydrate metabolism	ko00030 Pentose phosphate pathway	K00036 glucose-6-phosphate 1-dehydrogenase [EC:1.1.1.49 1.1.1.363]	41	40	31	46	29	35	49	23	47	47	30	47	71	42	27	57	24	33	18	79	50	33	55	53	45	51	65	59	38	32	22	36	50	42	56	89	40	24	26	65	47	70	60
Metabolism	Carbohydrate metabolism	ko00030 Pentose phosphate pathway	K00090 glyoxylate/hydroxypyruvate/2-ketogluconate reductase [EC:1.1.1.79 1.1.1.81 1.1.1.215]	4	1	3	10	9	5	6	0	6	3	3	3	5	3	3	0	2	1	3	9	3	4	4	3	10	3	1	1	3	4	3	5	9	4	3	10	2	5	4	12	8	10	3
Metabolism	Carbohydrate metabolism	ko00030 Pentose phosphate pathway	K00115 glucose 1-dehydrogenase (FAD, quinone) [EC:1.1.5.9]	0	0	0	0	1	1	0	0	0	1	0	1	0	0	0	0	0	0	0	0	0	0	0	1	0	0	1	0	0	0	0	0	0	0	0	0	0	0	0	0	0	0	0
Metabolism	Carbohydrate metabolism	ko00030 Pentose phosphate pathway	K00117 quinoprotein glucose dehydrogenase [EC:1.1.5.2]	38	56	31	70	53	29	34	43	32	39	35	45	25	51	32	38	31	45	10	46	18	46	35	37	47	29	68	36	43	37	27	42	44	39	51	77	35	20	16	86	33	66	48
Metabolism	Carbohydrate metabolism	ko00030 Pentose phosphate pathway	K00131 glyceraldehyde-3-phosphate dehydrogenase (NADP+) [EC:1.2.1.9]	6	1	5	7	5	2	10	2	5	4	3	5	5	4	4	9	7	4	7	3	3	3	6	2	6	4	4	6	0	5	1	7	2	6	10	10	9	3	2	2	1	9	4
Metabolism	Carbohydrate metabolism	ko00030 Pentose phosphate pathway	K00615 transketolase [EC:2.2.1.1]	240	193	192	253	211	163	356	153	210	228	161	241	305	211	198	240	177	230	121	277	233	247	370	196	376	303	304	312	251	207	235	179	261	268	318	331	318	298	166	389	275	323	236
Metabolism	Carbohydrate metabolism	ko00030 Pentose phosphate pathway	K00616 transaldolase [EC:2.2.1.2]	82	69	66	82	60	45	90	34	57	53	51	79	118	74	49	62	75	74	38	74	61	63	111	72	107	85	94	85	77	58	67	75	71	76	81	105	96	96	56	113	78	121	74
Metabolism	Carbohydrate metabolism	ko00030 Pentose phosphate pathway	K00850 6-phosphofructokinase 1 [EC:2.7.1.11]	36	29	48	27	34	31	50	20	37	32	23	43	58	50	16	52	42	37	19	44	38	38	61	41	62	39	44	41	47	36	38	45	38	36	47	50	47	44	42	44	60	48	58
Metabolism	Carbohydrate metabolism	ko00030 Pentose phosphate pathway	K00851 gluconokinase [EC:2.7.1.12]	7	5	3	3	4	3	6	1	6	5	6	5	8	6	7	5	8	9	3	16	11	4	6	4	7	5	9	1	2	3	4	6	15	4	7	4	6	13	6	10	7	7	7
Metabolism	Carbohydrate metabolism	ko00030 Pentose phosphate pathway	K00852 ribokinase [EC:2.7.1.15]	21	16	14	24	14	19	22	8	21	26	10	24	26	16	8	22	15	14	7	19	28	18	26	11	27	25	24	20	15	23	14	14	16	20	14	26	25	29	15	29	18	21	31
Metabolism	Carbohydrate metabolism	ko00030 Pentose phosphate pathway	K00874 2-dehydro-3-deoxygluconokinase [EC:2.7.1.45]	33	24	21	24	16	14	19	10	16	29	12	27	23	23	13	23	16	21	13	26	34	38	40	13	37	25	27	17	11	20	23	18	19	20	21	22	20	26	28	30	34	29	17
Metabolism	Carbohydrate metabolism	ko00030 Pentose phosphate pathway	K00895 diphosphate-dependent phosphofructokinase [EC:2.7.1.90]	17	7	11	10	8	13	12	11	5	11	8	12	11	10	10	7	8	5	3	14	33	13	25	6	21	18	9	18	14	11	11	12	15	14	12	19	10	25	4	16	21	10	13
Metabolism	Carbohydrate metabolism	ko00030 Pentose phosphate pathway	K00918 ADP-dependent phosphofructokinase/glucokinase [EC:2.7.1.146 2.7.1.147]	1	0	0	0	1	1	0	0	0	1	0	0	0	0	0	0	1	0	0	1	2	0	2	0	2	0	0	0	0	0	0	0	0	0	0	0	0	1	0	1	0	0	0
Metabolism	Carbohydrate metabolism	ko00030 Pentose phosphate pathway	K00948 ribose-phosphate pyrophosphokinase [EC:2.7.6.1]	134	96	88	108	76	60	125	68	120	88	54	145	190	125	64	124	107	79	67	112	98	100	164	99	140	132	133	162	109	102	115	117	108	100	119	200	141	109	94	196	121	147	133
Metabolism	Carbohydrate metabolism	ko00030 Pentose phosphate pathway	K01053 gluconolactonase [EC:3.1.1.17]	45	31	22	39	21	24	18	28	23	38	23	18	25	24	19	17	14	21	19	35	18	27	32	30	36	45	29	30	32	18	27	34	26	34	41	36	22	19	12	49	27	52	24
Metabolism	Carbohydrate metabolism	ko00030 Pentose phosphate pathway	K01057 6-phosphogluconolactonase [EC:3.1.1.31]	8	13	2	19	3	9	14	10	9	8	5	7	17	12	3	13	7	5	4	9	5	17	11	7	18	12	11	13	16	11	20	6	10	7	9	15	8	10	6	24	10	12	13
Metabolism	Carbohydrate metabolism	ko00030 Pentose phosphate pathway	K01086 fructose-1,6-bisphosphatase I / sedoheptulose-1,7-bisphosphatase [EC:3.1.3.11 3.1.3.37]	1	1	2	2	1	0	1	1	5	1	4	2	0	0	0	1	1	1	1	2	0	3	0	0	1	3	0	1	2	1	0	0	4	4	4	0	1	3	3	4	1	3	0
Metabolism	Carbohydrate metabolism	ko00030 Pentose phosphate pathway	K01619 deoxyribose-phosphate aldolase [EC:4.1.2.4]	23	14	29	20	16	18	31	16	14	16	16	28	52	24	13	20	27	27	12	23	14	14	26	22	18	25	33	36	20	26	21	23	19	19	21	35	22	29	21	29	28	21	35
Metabolism	Carbohydrate metabolism	ko00030 Pentose phosphate pathway	K01621 xylulose-5-phosphate/fructose-6-phosphate phosphoketolase [EC:4.1.2.9 4.1.2.22]	39	20	31	27	19	31	37	15	21	34	11	22	60	57	13	24	26	27	30	37	14	36	32	17	51	31	26	59	26	50	27	22	36	50	55	39	18	29	16	32	34	32	21
Metabolism	Carbohydrate metabolism	ko00030 Pentose phosphate pathway	K01622 fructose 1,6-bisphosphate aldolase/phosphatase [EC:4.1.2.13 3.1.3.11]	38	43	22	38	40	47	40	41	13	60	28	29	13	40	23	27	15	48	1	21	23	34	36	23	63	45	37	42	36	28	19	16	33	24	38	26	10	14	7	63	23	41	39
Metabolism	Carbohydrate metabolism	ko00030 Pentose phosphate pathway	K01623 fructose-bisphosphate aldolase, class I [EC:4.1.2.13]	53	31	35	33	19	13	21	13	32	38	17	23	29	35	27	18	26	18	12	43	20	37	37	26	27	34	43	18	30	20	23	29	37	21	30	41	24	20	35	45	25	52	28
Metabolism	Carbohydrate metabolism	ko00030 Pentose phosphate pathway	K01624 fructose-bisphosphate aldolase, class II [EC:4.1.2.13]	148	102	158	165	123	131	239	106	135	131	106	124	152	134	137	127	120	119	96	180	158	176	280	146	275	164	185	185	156	110	146	159	166	159	162	240	205	199	127	243	185	198	161
Metabolism	Carbohydrate metabolism	ko00030 Pentose phosphate pathway	K01625 2-dehydro-3-deoxyphosphogluconate aldolase / (4S)-4-hydroxy-2-oxoglutarate aldolase [EC:4.1.2.14 4.1.3.42]	15	1	11	11	10	3	11	7	6	20	9	15	22	19	9	9	12	8	3	18	14	14	12	13	18	16	20	17	7	8	13	12	12	15	18	16	17	11	10	17	21	12	7
Metabolism	Carbohydrate metabolism	ko00030 Pentose phosphate pathway	K01690 phosphogluconate dehydratase [EC:4.2.1.12]	7	4	5	19	7	11	15	5	12	8	4	18	33	18	6	28	15	14	6	16	5	15	22	10	15	13	17	19	11	28	15	12	6	17	18	17	16	7	7	17	8	16	12
Metabolism	Carbohydrate metabolism	ko00030 Pentose phosphate pathway	K01783 ribulose-phosphate 3-epimerase [EC:5.1.3.1]	32	31	37	52	36	31	72	33	45	40	34	59	53	43	35	49	42	45	26	75	44	51	112	49	65	57	64	53	49	43	47	53	68	53	51	79	77	52	38	67	43	58	62
Metabolism	Carbohydrate metabolism	ko00030 Pentose phosphate pathway	K01807 ribose 5-phosphate isomerase A [EC:5.3.1.6]	24	14	18	28	13	22	30	19	14	27	14	27	31	19	12	16	13	22	13	27	22	20	25	20	27	27	38	28	26	21	16	11	33	28	18	32	20	10	14	32	27	27	28
Metabolism	Carbohydrate metabolism	ko00030 Pentose phosphate pathway	K01808 ribose 5-phosphate isomerase B [EC:5.3.1.6]	20	16	20	25	16	15	28	10	16	6	12	25	21	18	14	18	18	19	8	14	28	16	31	21	39	30	26	16	22	19	14	22	33	13	17	27	28	19	9	20	34	30	22
Metabolism	Carbohydrate metabolism	ko00030 Pentose phosphate pathway	K01810 glucose-6-phosphate isomerase [EC:5.3.1.9]	42	43	48	47	31	46	65	28	48	29	26	48	71	38	21	52	32	34	26	56	40	45	50	48	53	63	57	44	34	40	31	35	54	56	53	70	65	34	38	58	43	56	42
Metabolism	Carbohydrate metabolism	ko00030 Pentose phosphate pathway	K01835 phosphoglucomutase [EC:5.4.2.2]	47	24	43	40	31	34	50	23	33	34	22	44	47	42	33	48	33	35	20	63	42	44	69	51	71	64	59	37	38	37	32	32	45	39	51	69	64	45	36	72	52	62	57
Metabolism	Carbohydrate metabolism	ko00030 Pentose phosphate pathway	K01839 phosphopentomutase [EC:5.4.2.7]	6	6	5	4	6	6	6	7	14	11	10	19	50	17	10	15	7	10	4	10	6	10	14	3	12	7	13	14	3	21	9	8	8	8	16	19	7	7	5	18	8	10	11
Metabolism	Carbohydrate metabolism	ko00030 Pentose phosphate pathway	K02446 fructose-1,6-bisphosphatase II [EC:3.1.3.11]	9	3	5	12	9	2	8	5	8	12	8	8	4	3	10	4	6	4	2	9	5	4	10	4	2	6	7	11	3	5	10	6	5	8	5	7	6	4	3	4	4	9	8
Metabolism	Carbohydrate metabolism	ko00030 Pentose phosphate pathway	K03738 aldehyde:ferredoxin oxidoreductase [EC:1.2.7.5]	290	140	194	295	240	256	288	169	166	259	231	206	148	198	252	189	161	246	171	324	485	254	537	179	475	370	365	311	271	234	222	266	439	319	310	217	180	428	243	322	370	315	301
Metabolism	Carbohydrate metabolism	ko00030 Pentose phosphate pathway	K03841 fructose-1,6-bisphosphatase I [EC:3.1.3.11]	30	23	29	33	21	16	16	11	29	21	27	31	37	43	12	28	25	26	12	28	26	31	29	30	39	21	18	32	23	22	27	28	35	19	25	40	33	20	29	44	27	29	25
Metabolism	Carbohydrate metabolism	ko00030 Pentose phosphate pathway	K04041 fructose-1,6-bisphosphatase III [EC:3.1.3.11]	2	1	3	0	3	2	2	3	2	1	4	3	0	0	3	4	2	3	3	0	1	0	2	0	4	6	1	0	3	1	3	1	3	3	1	3	1	5	0	2	6	1	1
Metabolism	Carbohydrate metabolism	ko00030 Pentose phosphate pathway	K05308 gluconate/galactonate dehydratase [EC:4.2.1.140]	3	3	3	7	1	2	4	5	8	4	3	3	2	3	5	4	2	3	2	7	8	3	8	4	8	3	3	8	8	4	5	6	18	6	5	7	3	5	4	10	11	9	4
Metabolism	Carbohydrate metabolism	ko00030 Pentose phosphate pathway	K05774 ribose 1,5-bisphosphokinase [EC:2.7.4.23]	0	0	0	0	0	0	0	0	0	0	0	0	0	0	0	0	1	0	0	2	0	0	0	2	0	0	1	1	0	0	0	0	0	0	0	0	0	0	0	1	0	1	1
Metabolism	Carbohydrate metabolism	ko00030 Pentose phosphate pathway	K06151 gluconate 2-dehydrogenase alpha chain [EC:1.1.99.3]	4	1	1	8	3	1	6	3	6	8	4	1	1	3	4	7	8	9	4	5	4	8	6	3	6	6	8	3	3	5	2	5	6	6	6	7	2	3	1	5	6	7	4
Metabolism	Carbohydrate metabolism	ko00030 Pentose phosphate pathway	K06152 gluconate 2-dehydrogenase gamma chain [EC:1.1.99.3]	2	0	0	10	1	1	2	0	0	3	0	3	1	1	2	5	1	2	0	2	1	0	0	0	1	2	2	1	1	3	1	0	1	4	4	3	1	1	1	4	1	1	2
Metabolism	Carbohydrate metabolism	ko00030 Pentose phosphate pathway	K06859 glucose-6-phosphate isomerase, archaeal [EC:5.3.1.9]	1	0	2	2	1	2	1	2	0	0	0	1	1	2	5	1	0	1	0	0	5	0	1	0	1	2	2	3	2	3	2	3	3	1	2	3	0	1	1	1	0	1	2
Metabolism	Carbohydrate metabolism	ko00030 Pentose phosphate pathway	K07404 6-phosphogluconolactonase [EC:3.1.1.31]	10	7	6	9	6	6	7	3	7	10	12	8	10	10	5	7	7	8	3	12	4	7	15	9	8	18	4	6	5	8	3	11	8	10	11	13	12	4	6	14	17	27	15
Metabolism	Carbohydrate metabolism	ko00030 Pentose phosphate pathway	K08093 3-hexulose-6-phosphate synthase [EC:4.1.2.43]	51	26	47	80	31	38	97	40	33	32	21	40	16	50	30	42	42	30	14	47	43	43	81	40	57	55	51	60	71	45	57	41	49	64	98	66	44	69	39	68	90	70	47
Metabolism	Carbohydrate metabolism	ko00030 Pentose phosphate pathway	K08094 6-phospho-3-hexuloisomerase [EC:5.3.1.27]	22	21	24	42	32	17	41	20	15	19	21	22	5	28	17	13	32	20	14	17	26	28	35	22	29	31	34	40	48	24	36	24	34	34	55	28	27	24	21	41	44	27	29
Metabolism	Carbohydrate metabolism	ko00030 Pentose phosphate pathway	K11395 2-dehydro-3-deoxy-phosphogluconate/2-dehydro-3-deoxy-6-phosphogalactonate aldolase [EC:4.1.2.55]	0	0	0	0	0	0	1	0	0	0	0	1	0	0	0	0	0	0	0	0	0	0	0	0	0	0	0	0	0	0	0	0	0	0	0	0	0	0	0	1	0	1	0
Metabolism	Carbohydrate metabolism	ko00030 Pentose phosphate pathway	K11441 dehydrogluconokinase [EC:2.7.1.13]	0	0	1	1	2	0	0	1	0	0	0	0	0	0	0	0	0	0	0	0	0	0	0	0	0	0	1	0	0	0	0	0	0	1	0	1	0	1	2	0	0	0	0
Metabolism	Carbohydrate metabolism	ko00030 Pentose phosphate pathway	K11529 glycerate 2-kinase [EC:2.7.1.165]	7	9	7	11	7	7	11	7	4	11	7	9	8	6	7	8	12	6	1	15	10	8	14	12	13	13	13	7	3	9	11	7	7	6	18	8	10	13	7	17	9	10	8
Metabolism	Carbohydrate metabolism	ko00030 Pentose phosphate pathway	K11532 fructose-1,6-bisphosphatase II / sedoheptulose-1,7-bisphosphatase [EC:3.1.3.11 3.1.3.37]	4	1	2	2	2	3	1	1	3	0	3	4	3	3	4	2	4	0	1	3	2	0	5	0	1	6	1	2	1	2	1	2	2	2	1	0	2	2	0	2	0	3	0
Metabolism	Carbohydrate metabolism	ko00030 Pentose phosphate pathway	K11645 fructose-bisphosphate aldolase, class I [EC:4.1.2.13]	50	42	35	42	27	41	42	39	22	39	22	17	23	32	33	24	23	21	11	48	48	31	48	28	42	41	48	33	43	24	28	36	52	31	42	44	30	29	22	46	24	45	43
Metabolism	Carbohydrate metabolism	ko00030 Pentose phosphate pathway	K13810 transaldolase / glucose-6-phosphate isomerase [EC:2.2.1.2 5.3.1.9]	21	14	11	28	15	16	22	9	17	27	14	24	15	12	15	17	7	17	2	25	13	23	31	14	31	21	28	12	25	11	16	19	21	21	18	33	15	14	22	25	24	25	27
Metabolism	Carbohydrate metabolism	ko00030 Pentose phosphate pathway	K13812 bifunctional enzyme Fae/Hps [EC:4.2.1.147 4.1.2.43]	0	0	0	1	0	0	1	0	0	0	0	0	0	0	1	0	0	0	0	1	0	1	1	2	1	2	0	1	1	0	1	0	0	0	0	0	0	1	0	1	1	0	1
Metabolism	Carbohydrate metabolism	ko00030 Pentose phosphate pathway	K13831 3-hexulose-6-phosphate synthase / 6-phospho-3-hexuloisomerase [EC:4.1.2.43 5.3.1.27]	5	6	6	4	3	4	1	5	2	0	4	6	3	0	3	1	1	3	1	4	4	2	3	1	9	4	3	2	4	3	5	2	8	1	8	7	3	4	1	8	5	9	3
Metabolism	Carbohydrate metabolism	ko00030 Pentose phosphate pathway	K15778 phosphomannomutase / phosphoglucomutase [EC:5.4.2.8 5.4.2.2]	32	20	22	51	26	16	45	14	24	25	25	26	34	30	33	32	17	22	20	38	23	35	54	34	38	49	43	41	22	24	23	25	23	29	45	47	32	31	27	61	28	45	26
Metabolism	Carbohydrate metabolism	ko00030 Pentose phosphate pathway	K15916 glucose/mannose-6-phosphate isomerase [EC:5.3.1.9 5.3.1.8]	5	9	2	5	2	3	3	2	0	6	1	1	1	4	3	3	1	2	4	4	3	5	9	3	5	5	1	7	2	4	0	2	2	7	1	4	2	2	2	4	5	7	2
Metabolism	Carbohydrate metabolism	ko00030 Pentose phosphate pathway	K16305 fructose-bisphosphate aldolase / 6-deoxy-5-ketofructose 1-phosphate synthase [EC:4.1.2.13 2.2.1.11]	0	0	0	1	0	0	0	0	1	0	0	0	0	0	0	0	0	0	0	1	0	0	1	0	0	0	1	0	1	0	0	1	0	0	0	0	0	0	0	0	1	0	0
Metabolism	Carbohydrate metabolism	ko00030 Pentose phosphate pathway	K16306 fructose-bisphosphate aldolase / 2-amino-3,7-dideoxy-D-threo-hept-6-ulosonate synthase [EC:4.1.2.13 2.2.1.10]	5	6	7	3	11	6	5	3	2	4	0	1	1	3	1	2	2	6	3	4	12	2	4	1	5	7	0	5	2	4	1	4	4	1	3	5	3	5	4	3	6	1	3
Metabolism	Carbohydrate metabolism	ko00030 Pentose phosphate pathway	K16370 6-phosphofructokinase 2 [EC:2.7.1.11]	0	2	0	1	3	3	2	2	4	3	2	2	2	3	3	2	3	5	1	2	1	3	3	2	3	2	6	3	4	1	4	2	4	3	1	5	3	2	3	2	4	4	3
Metabolism	Carbohydrate metabolism	ko00030 Pentose phosphate pathway	K17463 2-dehydro-3-deoxy-phosphogluconate aldolase [EC:4.1.2.14]	0	0	0	0	0	1	0	0	0	0	0	0	0	0	0	0	0	0	0	0	0	0	0	0	0	0	0	0	0	0	0	0	0	0	0	0	0	0	0	0	0	0	0
Metabolism	Carbohydrate metabolism	ko00030 Pentose phosphate pathway	K17464 D-glucosaminate PTS system EIIA component [EC:2.7.1.203]	0	0	0	0	0	0	0	0	0	0	0	0	0	0	0	0	0	1	0	0	0	0	0	0	0	0	0	0	0	0	0	0	1	0	0	0	0	0	0	0	0	0	0
Metabolism	Carbohydrate metabolism	ko00030 Pentose phosphate pathway	K17465 D-glucosaminate PTS system EIIB component [EC:2.7.1.203]	1	0	0	0	0	0	0	0	0	1	0	0	0	0	0	0	0	0	0	1	0	0	0	0	0	0	0	0	0	0	0	0	0	0	0	0	0	1	0	0	0	0	0
Metabolism	Carbohydrate metabolism	ko00030 Pentose phosphate pathway	K17467 D-glucosaminate PTS system EIID component	0	0	0	0	0	0	0	0	0	0	1	0	0	0	0	0	0	0	0	0	0	0	0	0	0	0	0	0	0	0	0	0	0	0	0	0	0	0	0	0	0	0	0
Metabolism	Carbohydrate metabolism	ko00030 Pentose phosphate pathway	K17468 D-glucosaminate-6-phosphate ammonia-lyase [EC:4.3.1.29]	3	2	4	1	3	0	3	2	1	5	3	2	1	1	0	0	2	2	0	3	3	5	6	1	4	3	8	4	5	8	1	4	5	4	4	1	4	0	2	5	2	1	6
Metabolism	Carbohydrate metabolism	ko00030 Pentose phosphate pathway	K18020 glyceraldehyde dehydrogenase large subunit [EC:1.2.99.8]	1	0	0	2	4	0	1	0	2	0	0	2	1	0	1	2	2	3	1	2	0	1	5	0	2	0	2	2	0	0	1	0	0	0	0	0	0	0	1	1	1	1	1
Metabolism	Carbohydrate metabolism	ko00030 Pentose phosphate pathway	K18021 glyceraldehyde dehydrogenase medium subunit [EC:1.2.99.8]	1	1	0	1	1	0	0	0	0	0	1	1	0	0	0	0	1	0	0	3	1	1	1	0	1	3	0	0	0	0	0	2	2	0	0	0	1	1	0	1	0	1	0
Metabolism	Carbohydrate metabolism	ko00030 Pentose phosphate pathway	K18022 glyceraldehyde dehydrogenase small subunit [EC:1.2.99.8]	8	4	4	4	5	5	5	3	4	11	2	3	1	8	7	3	3	6	5	6	5	5	7	4	8	9	12	5	9	4	4	4	7	5	8	9	1	4	10	9	4	8	3
Metabolism	Carbohydrate metabolism	ko00030 Pentose phosphate pathway	K18125 aldose 1-dehydrogenase [NAD(P)+] [EC:1.1.1.359]	1	1	1	1	2	0	0	1	1	0	0	2	2	0	0	2	0	0	0	1	0	3	0	0	0	1	0	0	0	1	0	1	1	0	1	1	1	1	1	2	3	0	1
Metabolism	Carbohydrate metabolism	ko00030 Pentose phosphate pathway	K18126 2-dehydro-3-deoxygluconokinase / 2-dehydro-3-deoxygalactonokinase [EC:2.7.1.178]	0	0	0	0	0	1	0	0	0	0	1	0	0	0	0	0	0	0	0	0	0	1	0	0	0	0	0	0	0	0	0	0	0	0	0	0	0	0	0	0	0	0	0
Metabolism	Carbohydrate metabolism	ko00030 Pentose phosphate pathway	K18127 2-dehydro-3-deoxy-D-gluconate aldolase [EC:4.1.2.51]	0	0	0	0	0	0	0	0	0	0	0	0	0	0	0	0	0	0	0	0	0	0	0	0	0	0	0	0	0	0	1	0	0	0	0	0	0	0	0	2	0	1	0
Metabolism	Carbohydrate metabolism	ko00030 Pentose phosphate pathway	K18128 D-glyceraldehyde dehydrogenase (NADP+) [EC:1.2.1.89]	0	0	0	0	0	0	0	0	0	0	0	0	0	0	0	0	0	0	0	0	0	0	0	0	0	0	0	0	0	0	1	0	0	0	0	0	0	0	0	0	0	0	0
Metabolism	Carbohydrate metabolism	ko00030 Pentose phosphate pathway	K18978 glyceraldehyde-3-phosphate dehydrogenase [NAD(P)+] [EC:1.2.1.90]	0	0	1	1	0	0	0	0	0	3	0	0	0	0	1	0	1	0	0	1	0	0	0	0	1	2	1	0	0	1	0	0	0	0	1	0	0	0	0	1	0	0	2
Metabolism	Carbohydrate metabolism	ko00030 Pentose phosphate pathway	K19243 NAD+ dependent glucose-6-phosphate dehydrogenase [EC:1.1.1.388]	0	0	0	5	2	1	2	0	1	1	1	1	0	0	0	0	0	0	0	1	2	0	0	1	1	0	4	0	0	2	2	0	0	1	0	3	3	0	0	3	1	0	2
Metabolism	Carbohydrate metabolism	ko00030 Pentose phosphate pathway	K19813 glucose dehydrogenase [EC:1.1.5.9]	5	3	5	3	4	3	4	1	3	7	1	8	3	8	4	2	3	5	1	7	1	3	4	0	5	2	5	2	1	4	1	5	2	2	3	6	6	2	2	5	2	4	6
Metabolism	Carbohydrate metabolism	ko00030 Pentose phosphate pathway	K21071 ATP-dependent phosphofructokinase / diphosphate-dependent phosphofructokinase [EC:2.7.1.11 2.7.1.90]	107	94	108	104	103	111	142	89	69	106	84	85	61	71	84	70	55	108	66	152	119	107	193	82	221	112	142	112	94	69	108	84	143	123	115	130	91	113	67	157	109	122	111
Metabolism	Carbohydrate metabolism	ko00030 Pentose phosphate pathway	K21840 hexose oxidase [EC:1.1.3.5]	0	0	0	0	0	0	0	0	0	0	0	0	0	0	0	0	0	0	0	0	0	0	0	0	0	1	0	0	0	0	0	0	0	0	0	0	0	0	0	0	0	0	0
Metabolism	Carbohydrate metabolism	ko00030 Pentose phosphate pathway	K22199 phosphopentomutase [EC:5.4.2.7]	0	0	0	0	0	0	0	0	0	1	0	0	0	0	0	0	0	0	0	0	0	0	0	0	0	1	0	1	0	0	0	0	0	2	0	0	0	0	1	0	0	0	0
Metabolism	Carbohydrate metabolism	ko00030 Pentose phosphate pathway	K22229 2-ketogluconate reductase [EC:1.1.1.215]	0	1	0	0	0	0	0	0	0	0	0	0	0	0	0	0	0	0	0	0	1	0	0	0	0	0	0	0	1	0	0	0	1	0	0	0	0	0	0	0	0	0	0
Metabolism	Carbohydrate metabolism	ko00030 Pentose phosphate pathway	K22345 glucosaminate ammonia-lyase [EC:4.3.1.9]	1	3	1	2	1	2	2	0	4	3	1	4	5	5	0	3	3	2	1	2	0	1	2	0	1	2	1	2	0	0	1	2	1	1	1	2	4	0	2	5	2	3	2
Metabolism	Carbohydrate metabolism	ko00030 Pentose phosphate pathway	K22969 glucose 1-dehydrogenase [EC:1.1.1.47]	2	0	1	1	2	0	4	3	1	2	2	2	0	1	1	2	1	1	0	1	2	0	1	1	0	4	2	2	0	0	1	1	3	1	1	5	1	0	2	2	2	3	2
Metabolism	Carbohydrate metabolism	ko00030 Pentose phosphate pathway	K25031 gluconokinase [EC:2.7.1.12]	0	0	0	0	0	0	0	0	0	0	0	0	0	0	0	0	0	0	0	0	1	0	0	0	0	0	0	0	0	0	0	0	0	0	0	0	0	0	0	0	0	0	0
Metabolism	Carbohydrate metabolism	ko00040 Pentose and glucuronate interconversions	K00002 alcohol dehydrogenase (NADP+) [EC:1.1.1.2]	3	4	5	7	1	4	3	3	2	1	3	2	4	3	2	2	2	5	2	8	2	2	2	2	0	4	3	2	0	0	1	3	2	0	3	6	5	2	3	4	4	3	3
Metabolism	Carbohydrate metabolism	ko00040 Pentose and glucuronate interconversions	K00007 D-arabinitol 4-dehydrogenase [EC:1.1.1.11]	0	0	0	0	0	0	0	0	1	0	0	0	0	0	0	0	0	0	0	0	0	0	0	0	0	0	0	0	0	0	0	0	0	0	0	0	0	0	0	0	0	0	0
Metabolism	Carbohydrate metabolism	ko00040 Pentose and glucuronate interconversions	K00008 L-iditol 2-dehydrogenase [EC:1.1.1.14]	25	19	11	27	17	18	33	20	9	15	13	19	14	18	11	16	15	26	15	24	26	26	37	16	37	25	27	27	23	15	14	14	20	26	25	25	8	35	19	27	23	27	20
Metabolism	Carbohydrate metabolism	ko00040 Pentose and glucuronate interconversions	K00011 aldehyde reductase [EC:1.1.1.21]	5	1	1	2	3	1	4	0	6	2	3	2	4	2	2	1	2	0	2	2	1	3	5	5	3	4	4	3	6	2	3	2	6	2	1	7	0	1	2	5	2	4	4
Metabolism	Carbohydrate metabolism	ko00040 Pentose and glucuronate interconversions	K00012 UDPglucose 6-dehydrogenase [EC:1.1.1.22]	90	72	52	73	50	45	79	39	48	61	45	65	66	70	58	57	45	52	36	86	72	62	105	64	95	67	94	89	55	62	72	60	76	60	67	106	77	79	44	112	69	97	85
Metabolism	Carbohydrate metabolism	ko00040 Pentose and glucuronate interconversions	K00039 ribitol 2-dehydrogenase [EC:1.1.1.56]	1	0	2	0	0	1	0	1	0	0	0	1	0	0	0	0	0	1	0	1	0	1	0	0	1	0	0	1	0	0	0	0	2	1	0	0	0	1	0	1	0	1	0
Metabolism	Carbohydrate metabolism	ko00040 Pentose and glucuronate interconversions	K00040 fructuronate reductase [EC:1.1.1.57]	1	0	0	0	0	0	0	1	0	0	0	0	0	0	0	1	0	2	0	1	1	0	0	1	1	0	1	1	1	0	0	0	0	0	0	0	0	0	0	1	0	0	0
Metabolism	Carbohydrate metabolism	ko00040 Pentose and glucuronate interconversions	K00041 tagaturonate reductase [EC:1.1.1.58]	0	0	1	0	0	0	0	1	0	0	0	1	1	1	0	0	0	0	1	1	0	0	0	0	0	1	0	0	0	0	0	0	1	0	0	0	0	0	1	0	0	2	0
Metabolism	Carbohydrate metabolism	ko00040 Pentose and glucuronate interconversions	K00065 2-dehydro-3-deoxy-D-gluconate 5-dehydrogenase [EC:1.1.1.127]	26	16	19	33	20	11	26	14	19	25	12	22	10	17	17	16	21	20	15	29	24	21	33	17	20	30	32	27	34	15	22	26	36	28	11	26	21	28	17	27	24	32	29
Metabolism	Carbohydrate metabolism	ko00040 Pentose and glucuronate interconversions	K00078 dihydrodiol dehydrogenase / D-xylose 1-dehydrogenase (NADP) [EC:1.3.1.20 1.1.1.179]	5	5	5	4	4	5	3	9	4	11	6	5	1	7	3	5	8	2	3	2	2	5	8	8	5	7	7	2	3	4	7	8	10	3	9	13	6	8	0	5	5	6	13
Metabolism	Carbohydrate metabolism	ko00040 Pentose and glucuronate interconversions	K00594 alditol oxidase [EC:1.1.3.41]	1	0	1	1	0	1	1	1	1	0	0	0	1	0	1	1	1	2	0	3	1	0	3	0	0	1	0	1	0	1	1	1	1	1	0	0	0	0	0	2	1	1	1
Metabolism	Carbohydrate metabolism	ko00040 Pentose and glucuronate interconversions	K00848 rhamnulokinase [EC:2.7.1.5]	2	2	2	1	3	3	2	2	3	2	3	4	1	5	1	1	2	2	2	3	6	1	7	9	7	9	6	6	7	1	5	3	5	1	3	4	2	3	5	8	4	6	6
Metabolism	Carbohydrate metabolism	ko00040 Pentose and glucuronate interconversions	K00853 L-ribulokinase [EC:2.7.1.16]	16	6	5	9	4	7	6	8	4	11	10	10	6	6	6	7	8	5	3	14	13	8	18	11	16	17	12	12	16	9	4	11	17	3	11	9	9	13	11	19	14	10	14
Metabolism	Carbohydrate metabolism	ko00040 Pentose and glucuronate interconversions	K00854 xylulokinase [EC:2.7.1.17]	34	22	32	28	29	39	39	17	28	23	29	28	19	23	29	23	20	29	13	37	50	46	64	17	46	30	31	31	27	25	28	37	40	30	34	31	16	56	28	30	43	43	38
Metabolism	Carbohydrate metabolism	ko00040 Pentose and glucuronate interconversions	K00875 D-ribulokinase [EC:2.7.1.47]	0	1	2	0	0	2	0	0	0	0	1	0	0	2	0	0	0	0	2	0	0	1	0	0	0	0	0	0	0	0	0	0	2	1	0	0	0	0	1	0	0	2	0
Metabolism	Carbohydrate metabolism	ko00040 Pentose and glucuronate interconversions	K00879 L-fuculokinase [EC:2.7.1.51]	2	2	0	2	0	1	2	0	0	0	2	0	0	1	2	3	1	2	1	5	3	0	4	1	2	5	1	3	0	0	2	1	3	2	1	1	2	2	2	3	5	2	4
Metabolism	Carbohydrate metabolism	ko00040 Pentose and glucuronate interconversions	K00880 L-xylulokinase [EC:2.7.1.53]	2	1	4	1	1	0	0	0	1	2	1	0	0	0	1	0	0	1	0	1	0	1	1	0	6	2	0	0	4	0	0	0	0	1	1	0	2	3	1	1	1	2	0
Metabolism	Carbohydrate metabolism	ko00040 Pentose and glucuronate interconversions	K00963 UTP--glucose-1-phosphate uridylyltransferase [EC:2.7.7.9]	34	26	20	55	25	23	43	28	61	21	29	41	55	47	21	34	34	29	32	38	24	32	40	34	47	41	59	39	30	31	35	44	41	18	47	59	43	35	14	68	39	58	38
Metabolism	Carbohydrate metabolism	ko00040 Pentose and glucuronate interconversions	K01051 pectinesterase [EC:3.1.1.11]	0	1	0	0	1	1	1	2	0	2	0	0	0	0	0	0	1	0	0	2	0	0	0	0	1	1	2	0	0	1	0	0	1	0	0	0	1	0	0	0	0	0	1
Metabolism	Carbohydrate metabolism	ko00040 Pentose and glucuronate interconversions	K01184 polygalacturonase [EC:3.2.1.15]	0	0	0	0	0	0	0	0	0	0	0	0	0	0	0	0	0	0	0	0	0	0	0	0	0	0	0	0	0	0	0	0	0	0	0	0	0	0	1	0	0	1	0
Metabolism	Carbohydrate metabolism	ko00040 Pentose and glucuronate interconversions	K01195 beta-glucuronidase [EC:3.2.1.31]	16	7	7	5	8	5	9	5	3	7	4	10	4	5	5	7	8	7	6	5	11	4	15	4	16	8	10	9	12	10	5	6	15	10	8	5	7	16	3	9	13	9	6
Metabolism	Carbohydrate metabolism	ko00040 Pentose and glucuronate interconversions	K01213 galacturan 1,4-alpha-galacturonidase [EC:3.2.1.67]	3	3	3	3	0	0	2	1	0	0	1	0	1	2	1	1	3	0	4	2	4	0	7	0	4	1	2	4	7	3	1	3	6	5	3	2	1	3	2	7	3	3	5
Metabolism	Carbohydrate metabolism	ko00040 Pentose and glucuronate interconversions	K01628 L-fuculose-phosphate aldolase [EC:4.1.2.17]	11	8	11	14	12	12	12	7	14	12	18	10	10	16	12	10	2	5	6	11	13	17	14	7	23	13	16	6	17	6	13	10	23	10	7	22	19	16	16	19	19	21	15
Metabolism	Carbohydrate metabolism	ko00040 Pentose and glucuronate interconversions	K01629 rhamnulose-1-phosphate aldolase [EC:4.1.2.19]	1	2	3	2	3	0	1	1	1	4	0	1	1	2	2	4	1	3	1	2	3	0	2	0	7	2	4	3	0	0	1	2	2	3	1	3	1	1	1	1	1	2	2
Metabolism	Carbohydrate metabolism	ko00040 Pentose and glucuronate interconversions	K01685 altronate hydrolase [EC:4.2.1.7]	12	1	7	7	10	4	8	3	4	9	0	10	4	11	5	7	5	7	1	10	7	3	7	8	5	6	10	6	6	3	4	0	4	6	6	3	1	8	2	8	11	11	6
Metabolism	Carbohydrate metabolism	ko00040 Pentose and glucuronate interconversions	K01686 mannonate dehydratase [EC:4.2.1.8]	18	11	10	26	10	14	23	16	11	13	14	14	13	11	10	12	11	8	2	23	27	16	28	17	21	22	14	14	12	16	8	16	27	16	19	17	9	18	12	22	15	20	15
Metabolism	Carbohydrate metabolism	ko00040 Pentose and glucuronate interconversions	K01728 pectate lyase [EC:4.2.2.2]	9	6	6	5	5	9	9	1	2	12	5	8	3	6	9	7	3	4	5	6	7	2	9	2	13	5	6	8	9	5	2	4	5	8	3	4	1	5	2	17	6	5	6
Metabolism	Carbohydrate metabolism	ko00040 Pentose and glucuronate interconversions	K01730 oligogalacturonide lyase [EC:4.2.2.6]	1	1	3	3	2	1	2	2	0	2	1	3	0	3	2	1	0	1	1	2	5	3	5	2	2	3	1	1	2	0	0	3	3	0	3	1	1	1	1	4	1	3	3
Metabolism	Carbohydrate metabolism	ko00040 Pentose and glucuronate interconversions	K01731 pectate disaccharide-lyase [EC:4.2.2.9]	0	0	0	0	0	0	0	0	0	0	0	0	0	0	0	0	0	0	0	0	0	0	0	0	0	0	1	0	0	0	1	0	0	0	0	0	0	0	0	0	0	0	0
Metabolism	Carbohydrate metabolism	ko00040 Pentose and glucuronate interconversions	K01783 ribulose-phosphate 3-epimerase [EC:5.1.3.1]	32	31	37	52	36	31	72	33	45	40	34	59	53	43	35	49	42	45	26	75	44	51	112	49	65	57	64	53	49	43	47	53	68	53	51	79	77	52	38	67	43	58	62
Metabolism	Carbohydrate metabolism	ko00040 Pentose and glucuronate interconversions	K01804 L-arabinose isomerase [EC:5.3.1.4]	7	8	4	7	9	9	8	9	6	7	2	8	9	6	4	2	9	4	4	4	10	8	20	8	19	11	12	8	11	6	13	9	15	4	5	8	3	10	9	14	7	10	10
Metabolism	Carbohydrate metabolism	ko00040 Pentose and glucuronate interconversions	K01805 xylose isomerase [EC:5.3.1.5]	36	25	15	37	29	23	31	26	23	26	32	25	12	20	20	17	24	28	19	29	51	29	50	11	51	40	37	28	21	18	27	22	46	27	25	34	25	47	21	42	47	31	28
Metabolism	Carbohydrate metabolism	ko00040 Pentose and glucuronate interconversions	K01812 glucuronate isomerase [EC:5.3.1.12]	11	6	4	9	10	5	8	3	11	7	5	6	2	8	9	2	8	11	2	8	13	8	18	8	9	6	10	6	5	11	8	6	12	8	11	10	8	6	5	7	10	7	8
Metabolism	Carbohydrate metabolism	ko00040 Pentose and glucuronate interconversions	K01815 4-deoxy-L-threo-5-hexosulose-uronate ketol-isomerase [EC:5.3.1.17]	4	2	1	2	2	2	3	0	8	3	5	4	2	1	0	3	9	4	1	3	2	7	7	3	10	8	1	7	3	7	2	5	4	3	10	5	4	7	7	3	4	5	3
Metabolism	Carbohydrate metabolism	ko00040 Pentose and glucuronate interconversions	K01818 L-fucose/D-arabinose isomerase [EC:5.3.1.25 5.3.1.3]	23	12	8	14	10	10	25	11	13	14	9	8	7	20	14	12	9	12	13	17	21	15	29	12	21	16	25	14	16	14	10	13	17	18	16	15	21	33	15	20	24	19	19
Metabolism	Carbohydrate metabolism	ko00040 Pentose and glucuronate interconversions	K01820 L-rhamnose isomerase / sugar isomerase [EC:5.3.1.14 5.3.1.-]	3	2	0	2	2	2	4	6	1	1	3	3	4	5	2	2	4	2	1	3	2	2	3	1	2	6	2	7	2	2	1	4	6	2	4	2	0	1	2	6	2	8	0
Metabolism	Carbohydrate metabolism	ko00040 Pentose and glucuronate interconversions	K03077 L-ribulose-5-phosphate 4-epimerase [EC:5.1.3.4]	7	5	4	8	2	3	7	6	4	3	4	8	0	3	6	3	5	5	1	8	11	2	14	4	6	8	11	9	5	2	2	4	4	5	1	6	3	7	4	3	7	10	4
Metabolism	Carbohydrate metabolism	ko00040 Pentose and glucuronate interconversions	K03078 3-dehydro-L-gulonate-6-phosphate decarboxylase [EC:4.1.1.85]	1	0	8	3	4	4	2	0	1	3	3	0	3	2	6	0	2	3	0	0	0	0	6	0	3	3	0	4	2	1	5	0	1	2	8	2	0	4	1	8	4	3	1
Metabolism	Carbohydrate metabolism	ko00040 Pentose and glucuronate interconversions	K03079 L-ribulose-5-phosphate 3-epimerase [EC:5.1.3.22]	17	13	3	6	9	7	7	9	7	8	8	4	9	8	12	6	5	5	2	5	16	15	18	5	14	10	15	6	10	7	9	10	12	11	11	12	4	9	3	17	16	15	12
Metabolism	Carbohydrate metabolism	ko00040 Pentose and glucuronate interconversions	K03331 L-xylulose reductase [EC:1.1.1.10]	0	1	3	1	1	1	2	1	2	0	0	1	4	4	1	2	0	1	0	1	1	0	2	2	4	4	4	1	0	2	1	0	3	0	7	2	5	1	2	0	1	1	0
Metabolism	Carbohydrate metabolism	ko00040 Pentose and glucuronate interconversions	K05351 D-xylulose reductase [EC:1.1.1.9]	5	6	3	6	6	4	6	6	5	7	5	6	2	7	4	6	4	6	8	4	11	5	9	2	9	4	5	6	2	3	3	2	5	3	5	6	3	8	4	4	2	5	5
Metabolism	Carbohydrate metabolism	ko00040 Pentose and glucuronate interconversions	K05352 ribitol-5-phosphate 2-dehydrogenase (NADP+) [EC:1.1.1.405]	0	0	0	0	0	0	0	0	0	0	0	0	0	0	0	0	0	0	0	0	0	0	1	0	0	0	0	0	0	0	0	0	0	0	0	0	0	0	0	0	0	0	0
Metabolism	Carbohydrate metabolism	ko00040 Pentose and glucuronate interconversions	K08092 3-dehydro-L-gulonate 2-dehydrogenase [EC:1.1.1.130]	0	1	0	2	0	0	0	2	0	2	2	1	2	0	0	0	2	1	0	0	0	4	1	1	0	1	3	2	0	5	0	5	2	1	3	0	0	1	0	0	0	0	2
Metabolism	Carbohydrate metabolism	ko00040 Pentose and glucuronate interconversions	K08322 L-gulonate 5-dehydrogenase [EC:1.1.1.380]	5	4	5	13	1	4	6	3	5	4	6	2	3	7	14	6	4	6	2	9	8	10	10	3	12	8	5	3	7	6	7	5	8	6	4	4	3	12	9	8	8	7	2
Metabolism	Carbohydrate metabolism	ko00040 Pentose and glucuronate interconversions	K08323 mannonate dehydratase [EC:4.2.1.8]	17	8	7	10	8	2	9	2	6	12	4	5	2	8	6	7	4	11	3	6	8	9	17	6	12	7	12	10	6	4	5	5	14	5	6	10	10	6	4	8	7	18	10
Metabolism	Carbohydrate metabolism	ko00040 Pentose and glucuronate interconversions	K09988 D-lyxose ketol-isomerase [EC:5.3.1.15]	7	6	6	9	6	3	6	2	2	6	7	3	8	5	4	3	6	4	3	3	9	9	11	4	17	10	3	6	10	3	6	6	14	8	4	9	4	10	3	15	9	2	7
Metabolism	Carbohydrate metabolism	ko00040 Pentose and glucuronate interconversions	K12447 UDP-sugar pyrophosphorylase [EC:2.7.7.64]	0	0	0	0	0	0	0	0	0	0	0	0	0	0	0	0	0	0	0	0	0	0	0	0	0	1	0	0	0	0	0	0	0	0	0	0	0	0	0	0	0	0	0
Metabolism	Carbohydrate metabolism	ko00040 Pentose and glucuronate interconversions	K13247 L-gulonate 3-dehydrogenase [EC:1.1.1.45]	0	0	0	0	0	0	0	0	0	1	0	0	0	0	1	0	0	0	0	0	0	0	0	0	0	0	0	0	0	0	0	0	0	0	0	0	0	0	0	0	1	0	0
Metabolism	Carbohydrate metabolism	ko00040 Pentose and glucuronate interconversions	K13877 2,5-dioxopentanoate dehydrogenase [EC:1.2.1.26]	6	6	5	4	6	4	7	5	8	5	4	6	4	3	1	5	6	0	1	2	4	3	6	8	13	5	5	2	2	4	4	5	9	0	7	4	3	2	5	6	3	4	3
Metabolism	Carbohydrate metabolism	ko00040 Pentose and glucuronate interconversions	K14259 2-dehydro-3-deoxy-D-arabinonate dehydratase [EC:4.2.1.141]	2	4	8	7	3	1	2	1	2	6	2	1	2	2	2	1	3	4	0	2	6	1	2	5	3	4	5	0	4	1	3	4	2	2	5	5	2	4	1	3	0	8	0
Metabolism	Carbohydrate metabolism	ko00040 Pentose and glucuronate interconversions	K14273 D-xylose 1-dehydrogenase (NADP+, D-xylono-1,5-lactone-forming) [EC:1.1.1.179]	4	0	4	2	4	6	5	3	1	2	3	6	3	6	0	3	1	4	2	1	1	7	5	4	8	2	4	2	5	4	3	1	4	2	3	1	2	3	4	3	5	2	2
Metabolism	Carbohydrate metabolism	ko00040 Pentose and glucuronate interconversions	K14274 xylono-1,5-lactonase [EC:3.1.1.110]	6	3	2	6	3	3	3	5	2	3	6	2	1	4	5	3	6	3	0	10	5	4	11	4	7	2	3	7	3	3	2	3	5	3	3	1	3	5	2	4	6	4	2
Metabolism	Carbohydrate metabolism	ko00040 Pentose and glucuronate interconversions	K14275 D-xylonate dehydratase [EC:4.2.1.82]	3	4	5	8	6	10	9	4	5	8	3	6	1	5	6	3	2	0	2	6	1	3	9	2	7	8	7	8	10	2	6	11	10	5	5	2	5	7	0	5	7	8	7
Metabolism	Carbohydrate metabolism	ko00040 Pentose and glucuronate interconversions	K16190 glucuronokinase [EC:2.7.1.43]	3	1	1	1	1	1	2	0	1	1	0	0	1	0	1	0	3	1	0	1	1	5	4	1	2	0	1	2	1	1	0	2	2	0	4	2	0	2	2	0	0	6	0
Metabolism	Carbohydrate metabolism	ko00040 Pentose and glucuronate interconversions	K16849 altronate dehydratase small subunit [EC:4.2.1.7]	2	0	3	5	0	1	1	0	1	1	1	0	1	0	1	0	0	0	1	3	0	0	4	1	1	0	3	4	0	2	2	4	2	3	0	3	0	0	1	0	0	1	2
Metabolism	Carbohydrate metabolism	ko00040 Pentose and glucuronate interconversions	K16850 altronate dehydratase large subunit [EC:4.2.1.7]	3	5	5	4	2	3	2	2	2	2	4	2	0	1	1	1	3	1	1	4	3	3	6	2	7	4	5	11	4	1	0	3	6	8	9	1	2	4	1	5	4	4	9
Metabolism	Carbohydrate metabolism	ko00040 Pentose and glucuronate interconversions	K17738 D-arabinitol 2-dehydrogenase [EC:1.1.1.250]	0	0	0	0	0	0	0	0	0	0	0	0	1	0	0	1	0	0	0	0	0	0	1	0	0	0	0	0	0	0	0	0	0	0	0	0	0	0	0	0	0	0	0
Metabolism	Carbohydrate metabolism	ko00040 Pentose and glucuronate interconversions	K17743 D-xylose reductase [EC:1.1.1.307]	1	0	0	0	0	1	0	0	0	1	1	0	0	0	0	1	0	0	0	0	0	1	0	0	3	0	0	0	0	0	0	2	0	0	0	0	0	0	0	2	0	1	0
Metabolism	Carbohydrate metabolism	ko00040 Pentose and glucuronate interconversions	K17818 D-arabinitol dehydrogenase (NADP+) [EC:1.1.1.287]	0	0	0	1	0	3	2	0	0	0	0	0	0	0	0	0	0	0	0	1	2	1	1	0	0	0	1	0	0	3	1	2	2	0	1	1	0	0	0	2	0	0	2
Metabolism	Carbohydrate metabolism	ko00040 Pentose and glucuronate interconversions	K18102 L-galactonate dehydratase [EC:4.2.1.146]	0	1	0	1	0	0	0	0	1	0	0	1	0	0	0	0	0	0	0	0	0	0	0	0	0	0	0	0	0	0	0	0	0	0	1	0	0	1	0	0	1	1	0
Metabolism	Carbohydrate metabolism	ko00040 Pentose and glucuronate interconversions	K18103 L-threo-3-deoxy-hexylosonate aldolase [EC:4.1.2.54]	0	0	0	0	0	0	0	0	0	0	1	0	0	0	0	0	0	0	0	0	0	0	0	0	0	0	1	0	0	0	0	1	1	0	0	0	0	0	0	0	0	0	0
Metabolism	Carbohydrate metabolism	ko00040 Pentose and glucuronate interconversions	K18106 D-galacturonate reductase [EC:1.1.1.-]	2	0	0	0	2	1	1	1	0	2	3	0	1	4	0	0	1	0	2	2	2	1	0	1	1	3	2	0	0	3	3	0	1	4	5	1	0	7	2	0	3	1	0
Metabolism	Carbohydrate metabolism	ko00040 Pentose and glucuronate interconversions	K18107 L-glyceraldehyde reductase [EC:1.1.1.372]	0	1	0	0	0	0	1	0	0	1	1	0	0	0	0	0	0	2	0	1	0	0	0	0	0	0	0	0	2	0	0	1	1	0	0	0	0	1	0	0	0	0	0
Metabolism	Carbohydrate metabolism	ko00040 Pentose and glucuronate interconversions	K19551 pectate lyase C [EC:4.2.2.2 4.2.2.10]	0	0	1	0	0	0	0	0	0	0	0	0	0	0	0	0	0	0	0	0	0	0	0	0	0	0	0	0	0	0	0	0	0	0	0	0	0	0	0	0	0	0	0
Metabolism	Carbohydrate metabolism	ko00040 Pentose and glucuronate interconversions	K19588 2,5-dioxopentanoate dehydrogenase [EC:1.2.1.26]	2	1	1	1	0	2	0	0	0	0	1	1	0	0	0	0	0	0	0	0	0	0	0	1	0	3	0	1	0	0	1	1	0	0	0	0	2	1	3	0	1	1	0
Metabolism	Carbohydrate metabolism	ko00040 Pentose and glucuronate interconversions	K21030 D-ribitol-5-phosphate cytidylyltransferase [EC:2.7.7.40]	0	0	0	1	0	0	0	0	0	0	0	0	0	0	0	0	0	0	0	0	0	0	0	0	0	0	0	0	0	0	0	0	0	0	0	0	0	0	0	0	0	0	0
Metabolism	Carbohydrate metabolism	ko00040 Pentose and glucuronate interconversions	K21619 tagaturonate epimerase [EC:5.1.2.7]	10	8	8	6	3	4	5	1	2	5	1	6	9	4	4	6	4	7	3	5	11	3	12	4	11	6	4	5	4	1	7	4	7	4	12	8	5	4	3	5	6	8	6
Metabolism	Carbohydrate metabolism	ko00040 Pentose and glucuronate interconversions	K21681 ribitol-5-phosphate 2-dehydrogenase (NADP+) / D-ribitol-5-phosphate cytidylyltransferase [EC:1.1.1.405 2.7.7.40]	0	0	0	0	0	0	0	0	0	0	0	0	0	0	0	0	0	0	0	0	0	0	1	0	0	0	0	1	0	1	0	0	0	0	0	0	0	0	0	0	0	1	0
Metabolism	Carbohydrate metabolism	ko00040 Pentose and glucuronate interconversions	K22185 D-xylose 1-dehydrogenase [EC:1.1.1.175]	1	1	1	1	1	2	0	0	0	0	0	2	3	1	1	1	0	1	2	0	0	3	1	0	3	0	2	0	0	0	0	1	3	1	1	2	1	1	1	1	3	0	1
Metabolism	Carbohydrate metabolism	ko00040 Pentose and glucuronate interconversions	K22186 xylonate dehydratase [EC:4.2.1.82]	3	2	0	3	1	1	0	0	1	3	0	1	1	3	2	3	2	2	3	6	1	4	3	2	1	5	3	1	1	1	3	0	2	2	2	3	0	2	0	3	2	5	0
Metabolism	Carbohydrate metabolism	ko00040 Pentose and glucuronate interconversions	K22187 alpha-ketoglutaric semialdehyde dehydrogenase [EC:1.2.1.-]	17	8	5	14	9	4	4	6	3	10	6	4	3	2	14	0	9	7	5	11	11	13	17	15	9	11	12	10	8	10	6	7	10	10	15	9	9	4	6	19	10	8	9
Metabolism	Carbohydrate metabolism	ko00040 Pentose and glucuronate interconversions	K22396 xylonate dehydratase [EC:4.2.1.82]	0	0	0	0	0	0	0	0	0	0	0	0	0	0	0	0	0	0	1	0	0	0	0	0	0	0	0	0	0	0	0	0	0	0	0	1	0	1	0	1	0	0	1
Metabolism	Carbohydrate metabolism	ko00040 Pentose and glucuronate interconversions	K22397 2-dehydro-3-deoxy-D-pentonate aldolase [EC:4.1.2.28]	0	0	0	0	0	1	0	0	0	0	0	0	0	0	0	0	0	0	0	0	1	1	1	0	1	0	1	0	0	0	1	0	0	0	0	0	0	0	0	0	0	0	0
Metabolism	Carbohydrate metabolism	ko00040 Pentose and glucuronate interconversions	K22539 pectate lyase [EC:4.2.2.2]	0	0	0	0	0	0	0	0	0	0	0	0	0	0	0	0	0	0	0	0	0	0	0	1	0	0	0	0	0	0	0	0	0	0	0	0	0	0	0	0	0	0	0
Metabolism	Carbohydrate metabolism	ko00040 Pentose and glucuronate interconversions	K22933 galacturan 1,4-alpha-galacturonidase [EC:3.2.1.67]	0	0	0	0	0	0	0	0	0	0	0	0	0	0	0	0	0	0	0	0	0	0	1	0	0	0	0	0	0	0	0	0	0	0	0	0	0	0	0	0	0	0	0
Metabolism	Carbohydrate metabolism	ko00040 Pentose and glucuronate interconversions	K22935 D-ribulokinase [EC:2.7.1.47]	1	0	0	1	0	1	1	0	0	0	1	0	0	0	0	0	0	1	0	0	2	0	1	0	0	0	0	0	0	0	0	0	0	0	0	0	0	0	0	0	0	1	1
Metabolism	Carbohydrate metabolism	ko00040 Pentose and glucuronate interconversions	K22994 pectate disaccharide-lyase [EC:4.2.2.9]	0	0	0	0	0	0	0	1	0	0	0	0	0	0	0	0	0	1	0	0	0	0	0	0	0	0	0	0	0	0	0	0	0	0	0	0	0	0	0	0	0	0	0
Metabolism	Carbohydrate metabolism	ko00040 Pentose and glucuronate interconversions	K24707 ribulokinase [EC:2.7.1.16]	0	0	0	0	0	0	0	0	0	0	0	0	0	0	1	0	0	0	0	0	0	0	0	0	0	0	0	0	0	0	0	0	0	0	1	0	0	0	0	0	0	0	0
Metabolism	Carbohydrate metabolism	ko00051 Fructose and mannose metabolism	K00007 D-arabinitol 4-dehydrogenase [EC:1.1.1.11]	0	0	0	0	0	0	0	0	1	0	0	0	0	0	0	0	0	0	0	0	0	0	0	0	0	0	0	0	0	0	0	0	0	0	0	0	0	0	0	0	0	0	0
Metabolism	Carbohydrate metabolism	ko00051 Fructose and mannose metabolism	K00008 L-iditol 2-dehydrogenase [EC:1.1.1.14]	25	19	11	27	17	18	33	20	9	15	13	19	14	18	11	16	15	26	15	24	26	26	37	16	37	25	27	27	23	15	14	14	20	26	25	25	8	35	19	27	23	27	20
Metabolism	Carbohydrate metabolism	ko00051 Fructose and mannose metabolism	K00009 mannitol-1-phosphate 5-dehydrogenase [EC:1.1.1.17]	0	2	1	0	0	2	1	0	4	0	2	3	1	1	1	1	1	0	1	0	1	1	1	0	0	0	1	0	1	2	3	2	2	1	1	2	1	1	3	2	0	0	2
Metabolism	Carbohydrate metabolism	ko00051 Fructose and mannose metabolism	K00011 aldehyde reductase [EC:1.1.1.21]	5	1	1	2	3	1	4	0	6	2	3	2	4	2	2	1	2	0	2	2	1	3	5	5	3	4	4	3	6	2	3	2	6	2	1	7	0	1	2	5	2	4	4
Metabolism	Carbohydrate metabolism	ko00051 Fructose and mannose metabolism	K00045 mannitol 2-dehydrogenase [EC:1.1.1.67]	0	2	1	1	2	0	0	0	4	3	2	2	1	3	0	2	1	1	0	3	1	0	5	1	3	1	1	1	5	1	3	0	4	1	1	1	3	1	0	1	0	0	0
Metabolism	Carbohydrate metabolism	ko00051 Fructose and mannose metabolism	K00064 D-threo-aldose 1-dehydrogenase [EC:1.1.1.122]	14	7	8	11	14	8	15	8	12	17	5	9	5	9	12	5	11	6	2	13	14	11	13	5	17	18	17	9	10	3	3	11	18	8	3	12	5	9	6	15	9	20	8
Metabolism	Carbohydrate metabolism	ko00051 Fructose and mannose metabolism	K00066 GDP-mannose 6-dehydrogenase [EC:1.1.1.132]	5	8	6	22	5	12	11	3	10	6	5	12	9	9	10	11	6	10	4	11	4	11	19	12	21	18	17	9	6	9	4	16	9	11	14	11	8	11	10	19	14	20	21
Metabolism	Carbohydrate metabolism	ko00051 Fructose and mannose metabolism	K00068 sorbitol-6-phosphate 2-dehydrogenase [EC:1.1.1.140]	4	2	3	6	2	2	3	2	3	4	4	2	5	0	0	3	2	1	2	5	4	4	6	1	3	2	5	0	5	0	3	4	5	6	5	3	5	1	6	8	2	2	4
Metabolism	Carbohydrate metabolism	ko00051 Fructose and mannose metabolism	K00594 alditol oxidase [EC:1.1.3.41]	1	0	1	1	0	1	1	1	1	0	0	0	1	0	1	1	1	2	0	3	1	0	3	0	0	1	0	1	0	1	1	1	1	1	0	0	0	0	0	2	1	1	1
Metabolism	Carbohydrate metabolism	ko00051 Fructose and mannose metabolism	K00844 hexokinase [EC:2.7.1.1]	1	1	0	1	0	0	0	2	0	0	0	1	0	0	2	0	1	0	2	0	3	2	1	1	3	1	3	3	2	2	0	0	2	2	3	2	0	1	0	2	4	0	0
Metabolism	Carbohydrate metabolism	ko00051 Fructose and mannose metabolism	K00846 ketohexokinase [EC:2.7.1.3]	1	1	1	1	1	0	1	0	0	0	0	2	1	0	0	0	0	1	1	1	1	0	0	1	3	0	1	1	0	1	0	1	2	0	0	3	1	0	0	3	1	1	2
Metabolism	Carbohydrate metabolism	ko00051 Fructose and mannose metabolism	K00847 fructokinase [EC:2.7.1.4]	17	5	12	18	15	16	14	3	14	13	10	15	23	14	9	12	13	13	10	21	12	16	25	10	29	15	22	21	18	15	16	17	17	12	19	17	11	12	6	21	24	20	9
Metabolism	Carbohydrate metabolism	ko00051 Fructose and mannose metabolism	K00848 rhamnulokinase [EC:2.7.1.5]	2	2	2	1	3	3	2	2	3	2	3	4	1	5	1	1	2	2	2	3	6	1	7	9	7	9	6	6	7	1	5	3	5	1	3	4	2	3	5	8	4	6	6
Metabolism	Carbohydrate metabolism	ko00051 Fructose and mannose metabolism	K00850 6-phosphofructokinase 1 [EC:2.7.1.11]	36	29	48	27	34	31	50	20	37	32	23	43	58	50	16	52	42	37	19	44	38	38	61	41	62	39	44	41	47	36	38	45	38	36	47	50	47	44	42	44	60	48	58
Metabolism	Carbohydrate metabolism	ko00051 Fructose and mannose metabolism	K00863 triose/dihydroxyacetone kinase / FAD-AMP lyase (cyclizing) [EC:2.7.1.28 2.7.1.29 4.6.1.15]	4	2	2	2	8	5	2	5	1	3	3	3	3	3	4	0	6	1	0	6	9	3	5	0	10	11	7	7	2	3	5	2	8	4	1	3	1	6	2	4	7	5	1
Metabolism	Carbohydrate metabolism	ko00051 Fructose and mannose metabolism	K00879 L-fuculokinase [EC:2.7.1.51]	2	2	0	2	0	1	2	0	0	0	2	0	0	1	2	3	1	2	1	5	3	0	4	1	2	5	1	3	0	0	2	1	3	2	1	1	2	2	2	3	5	2	4
Metabolism	Carbohydrate metabolism	ko00051 Fructose and mannose metabolism	K00881 allose kinase [EC:2.7.1.55]	0	0	0	0	0	0	0	0	0	0	0	0	0	0	0	1	0	0	0	0	0	0	0	0	0	0	0	0	0	0	0	0	0	0	0	0	0	0	0	0	0	0	0
Metabolism	Carbohydrate metabolism	ko00051 Fructose and mannose metabolism	K00882 1-phosphofructokinase [EC:2.7.1.56]	0	0	0	1	1	0	1	0	2	0	0	1	2	0	0	0	1	0	0	2	0	2	1	1	1	0	1	1	2	1	2	1	0	0	1	0	0	1	0	0	2	2	1
Metabolism	Carbohydrate metabolism	ko00051 Fructose and mannose metabolism	K00895 diphosphate-dependent phosphofructokinase [EC:2.7.1.90]	17	7	11	10	8	13	12	11	5	11	8	12	11	10	10	7	8	5	3	14	33	13	25	6	21	18	9	18	14	11	11	12	15	14	12	19	10	25	4	16	21	10	13
Metabolism	Carbohydrate metabolism	ko00051 Fructose and mannose metabolism	K00966 mannose-1-phosphate guanylyltransferase [EC:2.7.7.13]	6	6	10	17	9	12	7	11	4	9	7	5	5	12	5	6	6	10	5	7	5	9	9	7	15	13	13	4	10	3	2	10	10	4	10	16	7	13	8	16	9	16	10
Metabolism	Carbohydrate metabolism	ko00051 Fructose and mannose metabolism	K00971 mannose-1-phosphate guanylyltransferase [EC:2.7.7.13]	32	17	18	41	24	23	44	19	24	30	13	27	24	31	23	28	21	34	21	35	23	17	42	23	45	33	34	35	35	21	24	16	35	29	24	48	24	30	20	47	26	37	38
Metabolism	Carbohydrate metabolism	ko00051 Fructose and mannose metabolism	K01086 fructose-1,6-bisphosphatase I / sedoheptulose-1,7-bisphosphatase [EC:3.1.3.11 3.1.3.37]	1	1	2	2	1	0	1	1	5	1	4	2	0	0	0	1	1	1	1	2	0	3	0	0	1	3	0	1	2	1	0	0	4	4	4	0	1	3	3	4	1	3	0
Metabolism	Carbohydrate metabolism	ko00051 Fructose and mannose metabolism	K01103 6-phosphofructo-2-kinase / fructose-2,6-biphosphatase 3 [EC:2.7.1.105 3.1.3.46]	0	0	0	0	0	0	0	0	0	0	0	0	0	0	0	0	0	0	0	0	0	0	0	0	0	0	0	0	0	0	0	1	0	0	0	0	0	0	0	0	0	0	0
Metabolism	Carbohydrate metabolism	ko00051 Fructose and mannose metabolism	K01218 mannan endo-1,4-beta-mannosidase [EC:3.2.1.78]	3	6	2	4	4	4	2	3	6	2	1	1	0	2	4	2	7	0	2	0	8	3	5	5	7	11	7	6	1	4	4	3	4	2	3	3	2	4	1	5	11	5	0
Metabolism	Carbohydrate metabolism	ko00051 Fructose and mannose metabolism	K01622 fructose 1,6-bisphosphate aldolase/phosphatase [EC:4.1.2.13 3.1.3.11]	38	43	22	38	40	47	40	41	13	60	28	29	13	40	23	27	15	48	1	21	23	34	36	23	63	45	37	42	36	28	19	16	33	24	38	26	10	14	7	63	23	41	39
Metabolism	Carbohydrate metabolism	ko00051 Fructose and mannose metabolism	K01623 fructose-bisphosphate aldolase, class I [EC:4.1.2.13]	53	31	35	33	19	13	21	13	32	38	17	23	29	35	27	18	26	18	12	43	20	37	37	26	27	34	43	18	30	20	23	29	37	21	30	41	24	20	35	45	25	52	28
Metabolism	Carbohydrate metabolism	ko00051 Fructose and mannose metabolism	K01624 fructose-bisphosphate aldolase, class II [EC:4.1.2.13]	148	102	158	165	123	131	239	106	135	131	106	124	152	134	137	127	120	119	96	180	158	176	280	146	275	164	185	185	156	110	146	159	166	159	162	240	205	199	127	243	185	198	161
Metabolism	Carbohydrate metabolism	ko00051 Fructose and mannose metabolism	K01628 L-fuculose-phosphate aldolase [EC:4.1.2.17]	11	8	11	14	12	12	12	7	14	12	18	10	10	16	12	10	2	5	6	11	13	17	14	7	23	13	16	6	17	6	13	10	23	10	7	22	19	16	16	19	19	21	15
Metabolism	Carbohydrate metabolism	ko00051 Fructose and mannose metabolism	K01629 rhamnulose-1-phosphate aldolase [EC:4.1.2.19]	1	2	3	2	3	0	1	1	1	4	0	1	1	2	2	4	1	3	1	2	3	0	2	0	7	2	4	3	0	0	1	2	2	3	1	3	1	1	1	1	1	2	2
Metabolism	Carbohydrate metabolism	ko00051 Fructose and mannose metabolism	K01711 GDPmannose 4,6-dehydratase [EC:4.2.1.47]	56	53	61	56	49	41	76	30	62	58	34	59	55	66	45	55	46	64	24	86	50	57	102	53	100	80	83	61	57	46	56	64	51	68	61	99	71	65	49	108	77	89	73
Metabolism	Carbohydrate metabolism	ko00051 Fructose and mannose metabolism	K01729 poly(beta-D-mannuronate) lyase [EC:4.2.2.3]	7	3	8	5	12	2	10	6	4	4	2	3	3	2	3	6	3	4	1	4	5	2	12	1	9	2	6	5	2	4	3	5	3	9	3	2	4	7	8	10	5	1	6
Metabolism	Carbohydrate metabolism	ko00051 Fructose and mannose metabolism	K01795 mannuronan 5-epimerase [EC:5.1.3.37]	0	0	0	0	0	0	1	0	0	0	0	0	1	0	0	0	2	0	2	0	0	2	0	0	0	1	0	0	0	0	0	2	0	0	3	1	0	0	0	1	2	2	1
Metabolism	Carbohydrate metabolism	ko00051 Fructose and mannose metabolism	K01803 triosephosphate isomerase (TIM) [EC:5.3.1.1]	121	93	93	134	99	91	158	83	128	91	71	177	143	142	92	158	107	99	77	164	90	108	169	86	189	135	133	145	90	110	119	98	145	107	121	207	147	111	63	204	133	119	141
Metabolism	Carbohydrate metabolism	ko00051 Fructose and mannose metabolism	K01805 xylose isomerase [EC:5.3.1.5]	36	25	15	37	29	23	31	26	23	26	32	25	12	20	20	17	24	28	19	29	51	29	50	11	51	40	37	28	21	18	27	22	46	27	25	34	25	47	21	42	47	31	28
Metabolism	Carbohydrate metabolism	ko00051 Fructose and mannose metabolism	K01808 ribose 5-phosphate isomerase B [EC:5.3.1.6]	20	16	20	25	16	15	28	10	16	6	12	25	21	18	14	18	18	19	8	14	28	16	31	21	39	30	26	16	22	19	14	22	33	13	17	27	28	19	9	20	34	30	22
Metabolism	Carbohydrate metabolism	ko00051 Fructose and mannose metabolism	K01809 mannose-6-phosphate isomerase [EC:5.3.1.8]	17	14	9	5	7	6	9	10	10	13	7	1	12	14	7	5	5	8	2	10	9	11	14	7	14	20	14	11	6	7	10	11	10	14	14	15	15	12	6	21	7	13	17
Metabolism	Carbohydrate metabolism	ko00051 Fructose and mannose metabolism	K01813 L-rhamnose isomerase [EC:5.3.1.14]	7	5	3	10	4	5	5	2	3	1	2	4	2	5	7	2	8	7	2	5	15	4	12	4	10	1	11	8	7	4	6	5	7	4	8	2	7	9	3	10	6	6	9
Metabolism	Carbohydrate metabolism	ko00051 Fructose and mannose metabolism	K01818 L-fucose/D-arabinose isomerase [EC:5.3.1.25 5.3.1.3]	23	12	8	14	10	10	25	11	13	14	9	8	7	20	14	12	9	12	13	17	21	15	29	12	21	16	25	14	16	14	10	13	17	18	16	15	21	33	15	20	24	19	19
Metabolism	Carbohydrate metabolism	ko00051 Fructose and mannose metabolism	K01820 L-rhamnose isomerase / sugar isomerase [EC:5.3.1.14 5.3.1.-]	3	2	0	2	2	2	4	6	1	1	3	3	4	5	2	2	4	2	1	3	2	2	3	1	2	6	2	7	2	2	1	4	6	2	4	2	0	1	2	6	2	8	0
Metabolism	Carbohydrate metabolism	ko00051 Fructose and mannose metabolism	K01840 phosphomannomutase [EC:5.4.2.8]	26	25	27	44	29	31	38	22	34	26	20	34	48	32	21	23	24	33	22	45	30	30	45	31	43	48	46	29	32	30	36	45	27	32	40	56	51	42	24	53	38	51	42
Metabolism	Carbohydrate metabolism	ko00051 Fructose and mannose metabolism	K02377 GDP-L-fucose synthase [EC:1.1.1.271]	32	20	27	36	22	31	36	17	20	24	20	23	22	15	19	18	18	25	15	31	22	28	37	25	37	25	31	28	31	22	14	30	26	25	22	23	23	31	19	49	41	36	25
Metabolism	Carbohydrate metabolism	ko00051 Fructose and mannose metabolism	K02446 fructose-1,6-bisphosphatase II [EC:3.1.3.11]	9	3	5	12	9	2	8	5	8	12	8	8	4	3	10	4	6	4	2	9	5	4	10	4	2	6	7	11	3	5	10	6	5	8	5	7	6	4	3	4	4	9	8
Metabolism	Carbohydrate metabolism	ko00051 Fructose and mannose metabolism	K02768 fructose PTS system EIIA component [EC:2.7.1.202]	16	8	10	13	7	5	11	5	9	6	6	10	5	15	11	4	8	9	3	14	12	8	34	6	8	16	12	12	8	6	9	10	12	6	6	12	10	24	3	7	18	17	10
Metabolism	Carbohydrate metabolism	ko00051 Fructose and mannose metabolism	K02769 fructose PTS system EIIB component [EC:2.7.1.202]	2	2	0	8	3	4	3	4	2	6	0	2	2	3	1	1	0	4	1	2	3	5	4	3	5	2	3	1	1	2	2	5	5	1	3	5	5	3	4	0	1	5	7
Metabolism	Carbohydrate metabolism	ko00051 Fructose and mannose metabolism	K02770 fructose PTS system EIIBC or EIIC component [EC:2.7.1.202]	2	2	6	2	1	3	1	1	0	4	0	1	1	2	1	1	3	3	2	4	2	2	7	2	0	5	4	6	7	2	1	2	0	4	2	5	1	3	1	2	3	5	3
Metabolism	Carbohydrate metabolism	ko00051 Fructose and mannose metabolism	K02781 glucitol/sorbitol PTS system EIIA component [EC:2.7.1.198]	0	0	0	0	1	0	0	0	0	0	1	0	0	0	0	0	0	0	0	0	0	1	0	0	0	0	0	0	0	0	1	0	0	0	0	0	0	0	0	0	0	0	0
Metabolism	Carbohydrate metabolism	ko00051 Fructose and mannose metabolism	K02782 glucitol/sorbitol PTS system EIIB component [EC:2.7.1.198]	2	0	1	4	0	2	0	0	0	2	2	1	1	3	0	0	2	1	0	2	3	2	1	0	2	1	0	0	0	0	2	1	1	1	0	0	1	0	1	6	2	8	3
Metabolism	Carbohydrate metabolism	ko00051 Fructose and mannose metabolism	K02783 glucitol/sorbitol PTS system EIIC component	1	2	1	2	0	1	0	0	1	1	0	0	0	0	1	0	1	0	1	0	3	0	2	3	3	3	0	0	2	0	1	2	4	0	0	2	0	1	0	1	3	1	3
Metabolism	Carbohydrate metabolism	ko00051 Fructose and mannose metabolism	K02793 mannose PTS system EIIA component [EC:2.7.1.191]	8	3	6	10	6	2	4	7	5	2	9	7	6	4	11	8	11	11	10	5	16	11	13	8	10	12	9	8	10	3	6	8	4	13	9	11	12	9	9	13	10	9	14
Metabolism	Carbohydrate metabolism	ko00051 Fructose and mannose metabolism	K02794 mannose PTS system EIIAB component [EC:2.7.1.191]	0	1	0	0	1	0	0	0	1	1	0	0	0	0	0	0	0	0	0	0	2	0	0	0	1	1	0	0	0	1	0	0	0	1	2	0	0	0	1	1	0	0	0
Metabolism	Carbohydrate metabolism	ko00051 Fructose and mannose metabolism	K02795 mannose PTS system EIIC component	0	0	2	0	0	0	0	0	1	1	0	0	0	0	0	0	0	0	0	1	1	0	1	1	1	0	0	0	0	0	0	2	2	0	0	1	0	0	0	0	1	1	1
Metabolism	Carbohydrate metabolism	ko00051 Fructose and mannose metabolism	K02796 mannose PTS system EIID component	2	1	2	0	4	0	0	1	1	0	0	0	1	0	0	0	0	1	0	2	1	2	2	0	1	4	0	1	1	0	1	2	3	0	0	1	0	1	2	0	1	3	1
Metabolism	Carbohydrate metabolism	ko00051 Fructose and mannose metabolism	K02798 mannitol PTS system EIIA component [EC:2.7.1.197]	2	0	0	0	0	1	0	0	0	0	1	0	0	0	0	0	0	0	1	0	0	1	2	1	0	0	0	1	1	0	0	1	2	1	1	0	0	1	1	0	1	2	0
Metabolism	Carbohydrate metabolism	ko00051 Fructose and mannose metabolism	K02800 mannitol PTS system EIICBA or EIICB component [EC:2.7.1.197]	4	4	2	0	2	0	1	2	0	2	6	3	0	2	0	1	1	1	2	7	6	3	7	1	4	2	1	4	1	4	1	0	6	3	0	1	0	2	0	1	0	0	1
Metabolism	Carbohydrate metabolism	ko00051 Fructose and mannose metabolism	K02813 sorbose PTS system EIIB component [EC:2.7.1.206]	0	0	0	0	0	0	0	0	0	1	0	0	0	0	0	0	0	0	0	0	0	0	0	0	0	0	0	0	0	0	0	0	0	0	0	0	0	1	0	0	0	0	0
Metabolism	Carbohydrate metabolism	ko00051 Fructose and mannose metabolism	K03332 fructan beta-fructosidase [EC:3.2.1.80]	5	4	0	0	4	9	12	4	4	5	5	1	3	8	4	3	2	8	2	4	12	7	6	1	7	6	6	8	5	5	3	7	5	6	1	8	2	6	5	11	5	7	5
Metabolism	Carbohydrate metabolism	ko00051 Fructose and mannose metabolism	K03841 fructose-1,6-bisphosphatase I [EC:3.1.3.11]	30	23	29	33	21	16	16	11	29	21	27	31	37	43	12	28	25	26	12	28	26	31	29	30	39	21	18	32	23	22	27	28	35	19	25	40	33	20	29	44	27	29	25
Metabolism	Carbohydrate metabolism	ko00051 Fructose and mannose metabolism	K04041 fructose-1,6-bisphosphatase III [EC:3.1.3.11]	2	1	3	0	3	2	2	3	2	1	4	3	0	0	3	4	2	3	3	0	1	0	2	0	4	6	1	0	3	1	3	1	3	3	1	3	1	5	0	2	6	1	1
Metabolism	Carbohydrate metabolism	ko00051 Fructose and mannose metabolism	K05305 fucokinase [EC:2.7.1.52]	0	1	1	4	3	1	5	2	2	1	0	0	0	0	0	1	3	3	0	0	1	0	3	2	2	3	3	3	3	2	1	1	1	0	1	1	1	4	2	7	3	3	1
Metabolism	Carbohydrate metabolism	ko00051 Fructose and mannose metabolism	K05947 mannosyl-3-phosphoglycerate synthase [EC:2.4.1.217]	0	0	0	0	0	0	0	0	0	0	0	0	0	0	0	0	0	0	0	0	0	0	0	0	0	0	0	0	0	0	0	1	1	0	0	0	0	0	0	0	0	0	0
Metabolism	Carbohydrate metabolism	ko00051 Fructose and mannose metabolism	K07026 mannosyl-3-phosphoglycerate phosphatase [EC:3.1.3.70]	2	0	0	1	2	1	0	0	0	0	2	1	0	0	1	0	1	0	0	1	3	2	1	0	0	3	0	1	0	0	1	1	0	2	1	1	0	0	0	0	1	0	0
Metabolism	Carbohydrate metabolism	ko00051 Fructose and mannose metabolism	K07046 L-fuconolactonase [EC:3.1.1.-]	10	8	7	11	12	6	16	8	9	8	8	4	7	5	6	7	8	8	2	7	10	8	13	11	7	4	19	2	7	12	6	7	15	5	5	11	6	8	2	19	4	28	14
Metabolism	Carbohydrate metabolism	ko00051 Fructose and mannose metabolism	K08261 D-sorbitol dehydrogenase (acceptor) [EC:1.1.99.21]	1	5	0	5	5	0	3	1	3	0	4	4	2	3	1	4	4	2	2	6	1	2	3	4	4	3	2	4	3	3	2	2	4	5	2	10	0	0	2	3	3	5	1
Metabolism	Carbohydrate metabolism	ko00051 Fructose and mannose metabolism	K11195 fructose PTS system EIIB component [EC:2.7.1.202]	0	0	0	0	0	0	0	0	0	0	0	0	0	0	0	0	0	0	0	0	0	0	0	0	0	0	0	0	0	0	0	0	0	0	0	1	0	0	0	0	0	0	0
Metabolism	Carbohydrate metabolism	ko00051 Fructose and mannose metabolism	K11532 fructose-1,6-bisphosphatase II / sedoheptulose-1,7-bisphosphatase [EC:3.1.3.11 3.1.3.37]	4	1	2	2	2	3	1	1	3	0	3	4	3	3	4	2	4	0	1	3	2	0	5	0	1	6	1	2	1	2	1	2	2	2	1	0	2	2	0	2	0	3	0
Metabolism	Carbohydrate metabolism	ko00051 Fructose and mannose metabolism	K11645 fructose-bisphosphate aldolase, class I [EC:4.1.2.13]	50	42	35	42	27	41	42	39	22	39	22	17	23	32	33	24	23	21	11	48	48	31	48	28	42	41	48	33	43	24	28	36	52	31	42	44	30	29	22	46	24	45	43
Metabolism	Carbohydrate metabolism	ko00051 Fructose and mannose metabolism	K12660 2-dehydro-3-deoxy-L-rhamnonate aldolase [EC:4.1.2.53]	2	4	1	1	6	3	2	2	0	2	0	1	4	2	1	2	1	2	0	1	3	1	5	4	4	1	1	5	0	2	0	1	3	0	0	1	2	1	0	2	2	8	3
Metabolism	Carbohydrate metabolism	ko00051 Fructose and mannose metabolism	K12661 L-rhamnonate dehydratase [EC:4.2.1.90]	3	7	2	1	2	2	3	1	1	5	1	1	1	4	4	1	0	2	0	5	8	1	4	3	8	8	3	7	3	1	1	0	2	4	3	5	1	4	3	3	3	6	5
Metabolism	Carbohydrate metabolism	ko00051 Fructose and mannose metabolism	K15778 phosphomannomutase / phosphoglucomutase [EC:5.4.2.8 5.4.2.2]	32	20	22	51	26	16	45	14	24	25	25	26	34	30	33	32	17	22	20	38	23	35	54	34	38	49	43	41	22	24	23	25	23	29	45	47	32	31	27	61	28	45	26
Metabolism	Carbohydrate metabolism	ko00051 Fructose and mannose metabolism	K15856 GDP-4-dehydro-6-deoxy-D-mannose reductase [EC:1.1.1.281]	3	4	2	3	5	4	1	2	1	1	5	3	4	5	1	1	2	0	2	5	3	4	4	0	7	6	4	4	5	0	4	1	6	2	1	2	2	4	3	5	2	6	4
Metabolism	Carbohydrate metabolism	ko00051 Fructose and mannose metabolism	K15916 glucose/mannose-6-phosphate isomerase [EC:5.3.1.9 5.3.1.8]	5	9	2	5	2	3	3	2	0	6	1	1	1	4	3	3	1	2	4	4	3	5	9	3	5	5	1	7	2	4	0	2	2	7	1	4	2	2	2	4	5	7	2
Metabolism	Carbohydrate metabolism	ko00051 Fructose and mannose metabolism	K16011 mannose-1-phosphate guanylyltransferase / mannose-6-phosphate isomerase [EC:2.7.7.13 5.3.1.8]	19	7	13	23	7	19	30	9	20	18	12	20	19	21	12	20	11	21	4	26	20	29	27	20	29	27	29	24	21	25	12	26	22	17	26	34	25	21	14	36	17	24	27
Metabolism	Carbohydrate metabolism	ko00051 Fructose and mannose metabolism	K16305 fructose-bisphosphate aldolase / 6-deoxy-5-ketofructose 1-phosphate synthase [EC:4.1.2.13 2.2.1.11]	0	0	0	1	0	0	0	0	1	0	0	0	0	0	0	0	0	0	0	1	0	0	1	0	0	0	1	0	1	0	0	1	0	0	0	0	0	0	0	0	1	0	0
Metabolism	Carbohydrate metabolism	ko00051 Fructose and mannose metabolism	K16306 fructose-bisphosphate aldolase / 2-amino-3,7-dideoxy-D-threo-hept-6-ulosonate synthase [EC:4.1.2.13 2.2.1.10]	5	6	7	3	11	6	5	3	2	4	0	1	1	3	1	2	2	6	3	4	12	2	4	1	5	7	0	5	2	4	1	4	4	1	3	5	3	5	4	3	6	1	3
Metabolism	Carbohydrate metabolism	ko00051 Fructose and mannose metabolism	K16370 6-phosphofructokinase 2 [EC:2.7.1.11]	0	2	0	1	3	3	2	2	4	3	2	2	2	3	3	2	3	5	1	2	1	3	3	2	3	2	6	3	4	1	4	2	4	3	1	5	3	2	3	2	4	4	3
Metabolism	Carbohydrate metabolism	ko00051 Fructose and mannose metabolism	K16881 mannose-1-phosphate guanylyltransferase / phosphomannomutase [EC:2.7.7.13 5.4.2.8]	16	5	8	19	5	12	17	10	14	11	8	14	8	5	5	9	7	7	6	15	24	8	15	7	22	22	16	13	10	9	9	14	27	13	11	15	17	13	18	13	12	7	17
Metabolism	Carbohydrate metabolism	ko00051 Fructose and mannose metabolism	K17195 D-allulose-6-phosphate 3-epimerase [EC:5.1.3.-]	0	0	0	0	0	0	0	0	0	0	0	0	0	0	0	0	0	1	0	0	0	0	0	0	0	0	1	0	0	0	0	0	0	0	0	0	0	0	0	0	0	0	0
Metabolism	Carbohydrate metabolism	ko00051 Fructose and mannose metabolism	K17497 phosphomannomutase [EC:5.4.2.8]	0	1	1	0	0	0	0	0	0	0	0	2	0	1	0	0	1	0	0	0	1	1	1	0	1	1	2	0	0	0	0	0	1	0	0	0	0	0	0	0	0	0	0
Metabolism	Carbohydrate metabolism	ko00051 Fructose and mannose metabolism	K17742 sorbose reductase [EC:1.1.1.289]	2	3	3	7	2	2	4	2	6	3	3	4	1	0	0	1	0	3	0	5	4	2	6	2	3	4	4	3	6	1	5	2	5	0	0	0	1	3	5	5	5	5	7
Metabolism	Carbohydrate metabolism	ko00051 Fructose and mannose metabolism	K18333 L-fucose dehydrogenase	0	0	3	0	1	1	0	0	0	0	1	1	0	0	0	0	0	0	0	0	0	1	2	0	1	0	1	0	2	0	0	0	0	0	0	1	0	0	0	3	0	0	0
Metabolism	Carbohydrate metabolism	ko00051 Fructose and mannose metabolism	K18334 L-fuconate dehydratase [EC:4.2.1.68]	4	1	1	2	3	0	5	1	0	0	5	0	0	0	0	0	1	1	0	0	0	1	1	1	2	1	2	1	1	1	0	0	0	2	1	0	0	1	0	1	0	1	3
Metabolism	Carbohydrate metabolism	ko00051 Fructose and mannose metabolism	K18335 2-keto-3-deoxy-L-fuconate dehydrogenase [EC:1.1.1.-]	2	1	2	5	3	0	1	1	1	3	1	6	1	9	4	2	2	6	0	3	1	4	2	2	5	5	6	2	1	2	4	2	5	4	3	1	2	3	2	4	3	3	7
Metabolism	Carbohydrate metabolism	ko00051 Fructose and mannose metabolism	K18336 2,4-didehydro-3-deoxy-L-rhamnonate hydrolase [EC:3.7.1.26]	5	5	5	15	4	9	6	6	5	5	6	7	5	15	7	6	6	9	0	9	8	14	9	6	15	13	14	9	11	5	12	9	17	9	6	12	5	6	4	14	6	17	11
Metabolism	Carbohydrate metabolism	ko00051 Fructose and mannose metabolism	K18337 L-rhamnose 1-dehydrogenase [EC:1.1.1.378 1.1.1.377 1.1.1.173]	0	1	1	1	0	4	2	0	1	1	0	0	0	1	1	1	0	0	0	2	0	1	2	1	0	0	1	0	1	0	3	0	2	1	1	1	1	3	0	0	1	3	2
Metabolism	Carbohydrate metabolism	ko00051 Fructose and mannose metabolism	K18339 2-keto-3-deoxy-L-rhamnonate aldolase [EC:4.1.2.53]	0	0	0	0	0	0	0	0	0	0	0	0	1	0	0	0	0	0	0	0	0	0	0	0	0	0	0	0	0	0	0	0	0	0	0	0	0	0	0	0	0	0	0
Metabolism	Carbohydrate metabolism	ko00051 Fructose and mannose metabolism	K18447 ADP-sugar diphosphatase [EC:3.6.1.21]	1	0	1	0	0	0	0	0	0	1	0	0	0	0	0	0	0	0	0	0	0	0	0	0	0	0	1	0	0	0	0	0	0	0	0	0	0	0	0	0	0	0	0
Metabolism	Carbohydrate metabolism	ko00051 Fructose and mannose metabolism	K18818 mannosylglycerate synthase [EC:2.4.1.269]	0	0	0	0	0	0	0	0	0	0	0	0	0	0	1	0	0	0	0	0	0	0	0	0	0	0	0	0	0	0	0	0	0	0	0	0	0	0	0	0	0	0	0
Metabolism	Carbohydrate metabolism	ko00051 Fructose and mannose metabolism	K19028 6-phosphofructo-2-kinase / fructose-2,6-biphosphatase 1 [EC:2.7.1.105 3.1.3.46]	0	0	0	0	0	0	0	0	0	0	0	0	0	0	1	0	0	0	0	0	0	0	1	1	0	0	0	0	0	0	0	0	0	0	0	1	0	0	0	0	1	0	1
Metabolism	Carbohydrate metabolism	ko00051 Fructose and mannose metabolism	K19029 6-phosphofructo-2-kinase / fructose-2,6-biphosphatase 2 [EC:2.7.1.105 3.1.3.46]	0	0	0	0	0	0	0	0	0	0	0	0	0	0	0	0	0	0	0	0	2	0	1	1	1	0	0	0	0	0	0	0	0	0	1	0	0	1	1	0	0	0	1
Metabolism	Carbohydrate metabolism	ko00051 Fructose and mannose metabolism	K19270 mannitol-1-/sugar-/sorbitol-6-phosphatase [EC:3.1.3.22 3.1.3.23 3.1.3.50]	3	9	2	11	2	1	1	4	7	6	5	2	6	3	2	3	4	2	5	5	2	2	7	6	4	6	9	7	6	4	8	3	3	8	2	4	5	4	3	5	2	9	3
Metabolism	Carbohydrate metabolism	ko00051 Fructose and mannose metabolism	K19290 mannuronan synthase [EC:2.4.1.33]	0	0	0	2	0	2	1	1	0	1	0	1	0	0	0	2	1	0	1	2	0	0	0	0	0	0	0	3	1	2	0	0	1	1	0	0	0	1	1	0	0	0	0
Metabolism	Carbohydrate metabolism	ko00051 Fructose and mannose metabolism	K19291 mannuronan synthase [EC:2.4.1.33]	0	0	0	2	0	0	0	0	0	0	0	0	1	0	0	0	4	0	1	0	0	0	0	0	0	0	0	0	0	0	0	1	0	0	0	0	0	0	1	0	0	1	1
Metabolism	Carbohydrate metabolism	ko00051 Fructose and mannose metabolism	K19355 mannan endo-1,4-beta-mannosidase [EC:3.2.1.78]	0	0	0	4	0	0	0	1	1	1	1	0	0	0	1	1	0	1	0	2	4	0	1	0	3	0	0	2	3	1	0	1	3	1	0	2	0	1	2	0	0	0	1
Metabolism	Carbohydrate metabolism	ko00051 Fructose and mannose metabolism	K19956 L-sorbose 1-phosphate reductase [EC:1.1.1.-]	8	4	1	8	4	5	6	5	6	4	3	5	3	2	8	4	5	5	3	9	4	5	14	11	10	6	7	11	2	7	4	3	6	9	12	7	5	9	6	11	11	10	5
Metabolism	Carbohydrate metabolism	ko00051 Fructose and mannose metabolism	K21071 ATP-dependent phosphofructokinase / diphosphate-dependent phosphofructokinase [EC:2.7.1.11 2.7.1.90]	107	94	108	104	103	111	142	89	69	106	84	85	61	71	84	70	55	108	66	152	119	107	193	82	221	112	142	112	94	69	108	84	143	123	115	130	91	113	67	157	109	122	111
Metabolism	Carbohydrate metabolism	ko00051 Fructose and mannose metabolism	K21883 2-dehydro-3-deoxy-L-rhamnonate dehydrogenase (NAD+) [EC:1.1.1.401]	7	2	4	4	2	2	9	2	4	6	3	4	0	4	0	0	2	3	2	9	1	5	3	0	6	3	4	8	4	4	0	3	0	5	6	7	7	5	3	9	6	4	5
Metabolism	Carbohydrate metabolism	ko00051 Fructose and mannose metabolism	K22252 GDP-6-deoxy-D-talose 4-dehydrogenase [EC:1.1.1.135]	0	1	0	3	0	0	3	1	1	3	1	2	3	1	1	2	4	1	0	2	0	2	1	0	1	1	5	1	1	1	2	1	1	0	0	2	2	1	6	2	2	1	1
Metabolism	Carbohydrate metabolism	ko00051 Fructose and mannose metabolism	K24204 mannitol-1-/sugar-/sorbitol-6-/2-deoxyglucose-6-phosphatase [EC:3.1.3.22 3.1.3.23 3.1.3.50 3.1.3.68]	0	0	0	0	0	0	0	0	1	0	0	1	0	0	0	0	0	0	0	0	0	0	0	0	0	0	0	0	0	0	0	0	0	0	1	0	0	0	1	0	0	0	0
Metabolism	Carbohydrate metabolism	ko00052 Galactose metabolism	K00011 aldehyde reductase [EC:1.1.1.21]	5	1	1	2	3	1	4	0	6	2	3	2	4	2	2	1	2	0	2	2	1	3	5	5	3	4	4	3	6	2	3	2	6	2	1	7	0	1	2	5	2	4	4
Metabolism	Carbohydrate metabolism	ko00052 Galactose metabolism	K00035 D-galactose 1-dehydrogenase [EC:1.1.1.48]	0	1	1	0	0	1	0	0	0	0	0	0	0	0	0	0	1	0	0	0	0	0	1	0	0	1	0	0	0	1	0	0	0	0	0	0	1	0	0	1	1	0	0
Metabolism	Carbohydrate metabolism	ko00052 Galactose metabolism	K00094 galactitol-1-phosphate 5-dehydrogenase [EC:1.1.1.251]	0	2	0	0	2	0	0	2	0	0	0	0	0	0	0	0	0	0	0	0	0	2	0	0	0	1	0	1	0	1	0	0	0	1	1	1	0	0	0	0	0	0	1
Metabolism	Carbohydrate metabolism	ko00052 Galactose metabolism	K00844 hexokinase [EC:2.7.1.1]	1	1	0	1	0	0	0	2	0	0	0	1	0	0	2	0	1	0	2	0	3	2	1	1	3	1	3	3	2	2	0	0	2	2	3	2	0	1	0	2	4	0	0
Metabolism	Carbohydrate metabolism	ko00052 Galactose metabolism	K00845 glucokinase [EC:2.7.1.2]	40	35	24	52	26	21	33	28	32	33	24	42	24	37	24	23	22	27	14	38	49	34	38	28	45	33	44	47	32	29	22	37	53	51	44	46	29	39	27	45	40	50	50
Metabolism	Carbohydrate metabolism	ko00052 Galactose metabolism	K00849 galactokinase [EC:2.7.1.6]	6	5	6	12	9	5	7	7	7	9	4	7	14	18	7	8	4	9	3	11	8	19	13	6	9	10	7	4	12	11	4	6	12	12	7	12	12	10	8	10	8	15	7
Metabolism	Carbohydrate metabolism	ko00052 Galactose metabolism	K00850 6-phosphofructokinase 1 [EC:2.7.1.11]	36	29	48	27	34	31	50	20	37	32	23	43	58	50	16	52	42	37	19	44	38	38	61	41	62	39	44	41	47	36	38	45	38	36	47	50	47	44	42	44	60	48	58
Metabolism	Carbohydrate metabolism	ko00052 Galactose metabolism	K00883 2-dehydro-3-deoxygalactonokinase [EC:2.7.1.58]	0	0	0	0	0	0	0	0	1	0	0	2	1	1	0	0	0	0	1	1	0	1	0	1	0	0	0	0	1	1	0	0	0	1	0	1	0	0	0	2	1	0	0
Metabolism	Carbohydrate metabolism	ko00052 Galactose metabolism	K00917 tagatose 6-phosphate kinase [EC:2.7.1.144]	2	1	1	0	1	0	0	0	0	0	1	2	2	0	0	0	0	0	0	3	0	0	3	0	1	0	1	0	0	0	0	1	2	1	1	3	2	0	0	1	0	3	0
Metabolism	Carbohydrate metabolism	ko00052 Galactose metabolism	K00963 UTP--glucose-1-phosphate uridylyltransferase [EC:2.7.7.9]	34	26	20	55	25	23	43	28	61	21	29	41	55	47	21	34	34	29	32	38	24	32	40	34	47	41	59	39	30	31	35	44	41	18	47	59	43	35	14	68	39	58	38
Metabolism	Carbohydrate metabolism	ko00052 Galactose metabolism	K00965 UDPglucose--hexose-1-phosphate uridylyltransferase [EC:2.7.7.12]	12	10	11	12	7	15	10	5	19	10	7	12	9	16	20	11	17	8	8	23	17	7	24	19	13	15	22	22	14	11	6	12	13	20	19	27	15	21	4	15	27	17	13
Metabolism	Carbohydrate metabolism	ko00052 Galactose metabolism	K01182 oligo-1,6-glucosidase [EC:3.2.1.10]	2	0	1	2	2	1	2	0	0	3	1	2	4	2	0	0	0	2	1	1	2	1	3	0	3	0	2	0	3	3	1	2	3	2	2	2	2	5	1	2	1	2	2
Metabolism	Carbohydrate metabolism	ko00052 Galactose metabolism	K01187 alpha-glucosidase [EC:3.2.1.20]	31	21	20	19	18	20	31	9	14	27	19	40	32	33	16	21	20	25	12	27	24	20	57	20	42	31	21	25	19	21	36	31	28	31	25	34	30	28	27	36	32	21	24
Metabolism	Carbohydrate metabolism	ko00052 Galactose metabolism	K01190 beta-galactosidase [EC:3.2.1.23]	31	21	27	38	18	27	27	29	28	25	30	32	21	24	32	23	30	32	24	39	55	20	58	24	62	44	54	56	47	34	23	30	56	47	41	32	27	57	25	43	47	38	30
Metabolism	Carbohydrate metabolism	ko00052 Galactose metabolism	K01193 beta-fructofuranosidase [EC:3.2.1.26]	9	2	4	7	7	9	7	4	2	3	8	2	6	4	1	6	8	5	1	11	14	5	10	2	4	13	5	10	6	2	1	2	10	8	8	8	4	1	5	5	7	7	12
Metabolism	Carbohydrate metabolism	ko00052 Galactose metabolism	K01220 6-phospho-beta-galactosidase [EC:3.2.1.85]	0	1	0	0	0	0	0	0	0	0	0	0	0	0	1	0	0	0	0	0	0	0	0	0	0	0	1	0	0	0	0	0	0	0	0	0	0	0	0	1	0	1	0
Metabolism	Carbohydrate metabolism	ko00052 Galactose metabolism	K01229 lactase-phlorizin hydrolase [EC:3.2.1.108 3.2.1.62]	0	0	0	0	0	0	0	0	0	0	0	0	2	0	0	0	0	0	0	0	0	0	0	0	0	0	0	0	0	0	0	0	0	0	0	0	0	0	0	0	0	0	0
Metabolism	Carbohydrate metabolism	ko00052 Galactose metabolism	K01631 2-dehydro-3-deoxyphosphogalactonate aldolase [EC:4.1.2.21]	1	0	3	1	4	1	0	0	2	1	5	1	1	5	1	0	1	1	0	2	4	0	1	1	3	1	3	3	2	4	3	1	2	4	1	3	2	2	2	2	2	1	0
Metabolism	Carbohydrate metabolism	ko00052 Galactose metabolism	K01635 tagatose 1,6-diphosphate aldolase [EC:4.1.2.40]	3	3	1	0	4	2	3	0	3	0	1	4	1	1	1	2	1	1	1	0	2	3	5	3	1	3	5	3	1	2	2	4	7	6	1	3	1	3	2	2	0	2	3
Metabolism	Carbohydrate metabolism	ko00052 Galactose metabolism	K01684 galactonate dehydratase [EC:4.2.1.6]	47	50	31	40	23	33	25	14	24	43	24	28	17	22	25	18	12	32	16	42	26	30	33	29	37	29	43	26	29	21	29	35	53	39	26	46	20	27	22	33	37	58	39
Metabolism	Carbohydrate metabolism	ko00052 Galactose metabolism	K01784 UDP-glucose 4-epimerase [EC:5.1.3.2]	131	101	94	134	88	76	131	68	104	112	60	98	84	106	71	87	95	89	61	152	126	121	181	115	184	122	169	124	96	98	98	108	152	117	120	149	101	122	86	165	131	169	130
Metabolism	Carbohydrate metabolism	ko00052 Galactose metabolism	K01785 aldose 1-epimerase [EC:5.1.3.3]	21	18	12	14	14	15	17	7	14	14	17	16	11	21	14	16	8	8	5	15	14	15	34	11	22	22	22	24	16	7	18	19	24	19	19	22	10	15	17	35	23	16	16
Metabolism	Carbohydrate metabolism	ko00052 Galactose metabolism	K01819 galactose-6-phosphate isomerase [EC:5.3.1.26]	0	0	0	0	0	0	0	0	0	0	0	0	0	0	0	0	0	0	0	1	0	0	1	0	0	0	0	1	0	0	0	0	0	0	0	0	0	0	0	0	1	1	0
Metabolism	Carbohydrate metabolism	ko00052 Galactose metabolism	K01835 phosphoglucomutase [EC:5.4.2.2]	47	24	43	40	31	34	50	23	33	34	22	44	47	42	33	48	33	35	20	63	42	44	69	51	71	64	59	37	38	37	32	32	45	39	51	69	64	45	36	72	52	62	57
Metabolism	Carbohydrate metabolism	ko00052 Galactose metabolism	K01854 UDP-galactopyranose mutase [EC:5.4.99.9]	16	14	9	24	10	20	7	5	9	16	10	24	12	10	7	5	4	9	2	18	6	19	14	8	21	20	19	13	12	10	15	13	11	14	8	18	4	16	14	21	9	23	7
Metabolism	Carbohydrate metabolism	ko00052 Galactose metabolism	K02079 N-acetylgalactosamine-6-phosphate deacetylase [EC:3.5.1.25]	2	1	0	1	0	0	1	0	0	0	0	0	0	0	0	0	1	0	0	0	0	0	0	0	1	0	2	0	0	0	1	0	0	0	1	2	0	1	0	1	0	1	0
Metabolism	Carbohydrate metabolism	ko00052 Galactose metabolism	K02082 D-galactosamine 6-phosphate deaminase/isomerase [EC:3.5.99.-]	0	1	0	1	0	1	0	0	0	0	3	3	2	2	0	1	0	1	0	0	4	2	1	1	3	3	2	0	2	1	2	2	2	3	2	1	0	4	1	2	2	0	1
Metabolism	Carbohydrate metabolism	ko00052 Galactose metabolism	K02745 N-acetylgalactosamine PTS system EIIB component [EC:2.7.1.-]	0	0	1	1	0	0	0	0	0	0	0	1	1	0	0	0	1	0	2	2	1	0	0	1	0	2	0	0	0	0	1	0	1	0	0	1	0	0	2	1	3	0	0
Metabolism	Carbohydrate metabolism	ko00052 Galactose metabolism	K02746 N-acetylgalactosamine PTS system EIIC component	0	0	1	0	0	0	0	0	0	0	0	0	0	0	0	0	0	0	0	0	1	0	1	0	0	0	0	0	0	0	0	0	0	0	1	0	0	0	0	0	0	0	0
Metabolism	Carbohydrate metabolism	ko00052 Galactose metabolism	K02747 N-acetylgalactosamine PTS system EIID component	0	0	1	0	0	0	0	0	0	0	0	0	0	0	0	0	0	0	0	0	0	0	0	0	0	0	0	0	0	0	0	0	0	0	0	0	0	0	0	0	0	0	0
Metabolism	Carbohydrate metabolism	ko00052 Galactose metabolism	K02773 galactitol PTS system EIIA component [EC:2.7.1.200]	0	1	0	0	0	0	0	0	1	2	0	0	1	0	1	0	0	0	0	0	1	0	0	0	0	0	1	1	0	0	1	0	2	0	0	0	0	0	1	0	0	0	0
Metabolism	Carbohydrate metabolism	ko00052 Galactose metabolism	K02774 galactitol PTS system EIIB component [EC:2.7.1.200]	3	1	2	1	7	1	0	2	2	7	0	0	3	0	1	2	0	2	0	0	2	1	2	0	2	0	1	3	2	4	2	3	6	1	5	1	0	4	1	0	1	3	1
Metabolism	Carbohydrate metabolism	ko00052 Galactose metabolism	K02775 galactitol PTS system EIIC component	5	1	8	6	14	11	5	8	18	10	14	7	8	2	11	8	6	12	7	8	19	6	18	9	9	6	3	9	8	6	8	7	11	12	10	5	5	15	6	6	14	9	10
Metabolism	Carbohydrate metabolism	ko00052 Galactose metabolism	K04618 galactose oxidase [EC:1.1.3.9]	0	1	1	0	0	1	0	1	1	2	0	0	0	0	0	3	1	0	0	2	0	2	1	0	2	2	2	0	1	0	0	0	1	0	1	0	0	2	0	1	0	0	4
Metabolism	Carbohydrate metabolism	ko00052 Galactose metabolism	K05308 gluconate/galactonate dehydratase [EC:4.2.1.140]	3	3	3	7	1	2	4	5	8	4	3	3	2	3	5	4	2	3	2	7	8	3	8	4	8	3	3	8	8	4	5	6	18	6	5	7	3	5	4	10	11	9	4
Metabolism	Carbohydrate metabolism	ko00052 Galactose metabolism	K07406 alpha-galactosidase [EC:3.2.1.22]	33	26	19	16	27	26	20	13	26	21	13	17	11	8	14	14	15	17	7	24	26	14	32	11	32	27	18	15	26	13	16	20	33	19	18	26	21	33	20	19	24	33	19
Metabolism	Carbohydrate metabolism	ko00052 Galactose metabolism	K07407 alpha-galactosidase [EC:3.2.1.22]	15	11	9	14	11	5	13	12	6	16	8	15	9	12	14	13	11	13	13	12	22	18	27	9	27	15	22	23	16	12	10	19	20	14	13	9	13	13	10	23	21	15	20
Metabolism	Carbohydrate metabolism	ko00052 Galactose metabolism	K08302 tagatose 1,6-diphosphate aldolase GatY/KbaY [EC:4.1.2.40]	8	1	3	3	4	6	3	2	2	7	4	5	3	2	1	5	3	2	3	9	7	4	7	4	5	9	4	3	4	4	5	2	6	6	3	6	6	4	2	3	6	0	3
Metabolism	Carbohydrate metabolism	ko00052 Galactose metabolism	K10984 galactosamine PTS system EIIB component [EC:2.7.1.-]	0	0	0	0	0	0	0	0	0	0	0	0	0	0	0	0	0	0	0	0	0	0	0	0	0	0	0	0	0	0	0	0	0	0	0	0	0	1	0	0	0	0	0
Metabolism	Carbohydrate metabolism	ko00052 Galactose metabolism	K11395 2-dehydro-3-deoxy-phosphogluconate/2-dehydro-3-deoxy-6-phosphogalactonate aldolase [EC:4.1.2.55]	0	0	0	0	0	0	1	0	0	0	0	1	0	0	0	0	0	0	0	0	0	0	0	0	0	0	0	0	0	0	0	0	0	0	0	0	0	0	0	1	0	1	0
Metabolism	Carbohydrate metabolism	ko00052 Galactose metabolism	K12111 evolved beta-galactosidase subunit alpha [EC:3.2.1.23]	5	2	5	3	3	3	0	0	1	6	6	3	1	3	4	2	0	3	2	3	7	4	13	1	6	5	3	7	1	7	4	5	6	4	3	3	3	3	2	4	7	3	4
Metabolism	Carbohydrate metabolism	ko00052 Galactose metabolism	K12308 beta-galactosidase [EC:3.2.1.23]	9	7	5	8	10	9	3	6	3	5	2	4	2	8	8	8	9	8	4	9	20	5	10	5	16	12	12	10	3	8	14	12	18	7	13	8	16	5	3	11	5	11	11
Metabolism	Carbohydrate metabolism	ko00052 Galactose metabolism	K12309 beta-galactosidase [EC:3.2.1.23]	0	1	0	0	0	0	0	0	0	0	0	0	0	0	0	0	0	0	0	0	0	0	0	0	0	0	0	0	1	0	0	0	2	0	0	0	0	0	0	0	0	0	0
Metabolism	Carbohydrate metabolism	ko00052 Galactose metabolism	K12447 UDP-sugar pyrophosphorylase [EC:2.7.7.64]	0	0	0	0	0	0	0	0	0	0	0	0	0	0	0	0	0	0	0	0	0	0	0	0	0	1	0	0	0	0	0	0	0	0	0	0	0	0	0	0	0	0	0
Metabolism	Carbohydrate metabolism	ko00052 Galactose metabolism	K15778 phosphomannomutase / phosphoglucomutase [EC:5.4.2.8 5.4.2.2]	32	20	22	51	26	16	45	14	24	25	25	26	34	30	33	32	17	22	20	38	23	35	54	34	38	49	43	41	22	24	23	25	23	29	45	47	32	31	27	61	28	45	26
Metabolism	Carbohydrate metabolism	ko00052 Galactose metabolism	K16370 6-phosphofructokinase 2 [EC:2.7.1.11]	0	2	0	1	3	3	2	2	4	3	2	2	2	3	3	2	3	5	1	2	1	3	3	2	3	2	6	3	4	1	4	2	4	3	1	5	3	2	3	2	4	4	3
Metabolism	Carbohydrate metabolism	ko00052 Galactose metabolism	K16371 D-tagatose-1,6-bisphosphate aldolase subunit GatZ/KbaZ	4	2	0	2	3	1	1	2	0	2	0	2	0	2	2	2	3	2	1	1	1	1	2	0	1	3	1	4	1	0	4	0	3	1	6	4	3	3	1	5	4	2	1
Metabolism	Carbohydrate metabolism	ko00052 Galactose metabolism	K17716 UDP-glucose 4-epimerase [EC:5.1.3.2]	4	1	2	10	4	7	9	6	7	6	4	10	9	10	6	1	4	8	5	11	11	6	21	10	13	8	18	7	8	3	9	3	9	12	9	13	4	7	4	16	8	6	6
Metabolism	Carbohydrate metabolism	ko00052 Galactose metabolism	K18125 aldose 1-dehydrogenase [NAD(P)+] [EC:1.1.1.359]	1	1	1	1	2	0	0	1	1	0	0	2	2	0	0	2	0	0	0	1	0	3	0	0	0	1	0	0	0	1	0	1	1	0	1	1	1	1	1	2	3	0	1
Metabolism	Carbohydrate metabolism	ko00052 Galactose metabolism	K18126 2-dehydro-3-deoxygluconokinase / 2-dehydro-3-deoxygalactonokinase [EC:2.7.1.178]	0	0	0	0	0	1	0	0	0	0	1	0	0	0	0	0	0	0	0	0	0	1	0	0	0	0	0	0	0	0	0	0	0	0	0	0	0	0	0	0	0	0	0
Metabolism	Carbohydrate metabolism	ko00052 Galactose metabolism	K18127 2-dehydro-3-deoxy-D-gluconate aldolase [EC:4.1.2.51]	0	0	0	0	0	0	0	0	0	0	0	0	0	0	0	0	0	0	0	0	0	0	0	0	0	0	0	0	0	0	1	0	0	0	0	0	0	0	0	2	0	1	0
Metabolism	Carbohydrate metabolism	ko00052 Galactose metabolism	K21071 ATP-dependent phosphofructokinase / diphosphate-dependent phosphofructokinase [EC:2.7.1.11 2.7.1.90]	107	94	108	104	103	111	142	89	69	106	84	85	61	71	84	70	55	108	66	152	119	107	193	82	221	112	142	112	94	69	108	84	143	123	115	130	91	113	67	157	109	122	111
Metabolism	Carbohydrate metabolism	ko00052 Galactose metabolism	K21620 galactitol 2-dehydrogenase [EC:1.1.1.16]	7	2	2	2	3	1	1	1	2	0	0	0	1	1	0	2	2	2	0	2	1	0	1	0	0	2	0	1	1	1	2	0	1	6	0	0	3	0	0	0	4	1	0
Metabolism	Carbohydrate metabolism	ko00052 Galactose metabolism	K21621 tagatose kinase [EC:2.7.1.101]	1	1	0	0	0	0	0	0	0	0	0	0	1	1	1	0	0	1	0	1	1	0	0	2	0	0	0	1	0	1	0	0	0	0	0	0	0	1	0	1	0	0	1
Metabolism	Carbohydrate metabolism	ko00052 Galactose metabolism	K21622 D-tagatose 6-phosphate 4-epimerase [EC:5.1.3.40]	1	0	0	0	1	0	0	0	0	0	0	0	1	0	0	1	0	0	1	1	0	0	1	0	1	0	0	0	0	0	0	0	0	0	0	0	0	1	0	0	0	0	0
Metabolism	Carbohydrate metabolism	ko00052 Galactose metabolism	K22215 galactose dehydrogenase [EC:1.1.1.48 1.1.1.120]	0	0	0	0	1	0	1	0	1	0	0	1	2	0	0	0	1	0	0	0	0	0	1	1	2	1	0	0	0	0	1	0	1	0	0	0	0	0	0	1	0	0	1
Metabolism	Carbohydrate metabolism	ko00052 Galactose metabolism	K25026 glucokinase [EC:2.7.1.2]	4	3	2	1	2	4	2	3	2	2	3	0	1	1	2	1	2	2	0	1	5	4	3	2	3	5	1	4	3	4	5	6	3	3	0	2	3	4	3	1	2	3	2
Metabolism	Carbohydrate metabolism	ko00053 Ascorbate and aldarate metabolism	K00002 alcohol dehydrogenase (NADP+) [EC:1.1.1.2]	3	4	5	7	1	4	3	3	2	1	3	2	4	3	2	2	2	5	2	8	2	2	2	2	0	4	3	2	0	0	1	3	2	0	3	6	5	2	3	4	4	3	3
Metabolism	Carbohydrate metabolism	ko00053 Ascorbate and aldarate metabolism	K00012 UDPglucose 6-dehydrogenase [EC:1.1.1.22]	90	72	52	73	50	45	79	39	48	61	45	65	66	70	58	57	45	52	36	86	72	62	105	64	95	67	94	89	55	62	72	60	76	60	67	106	77	79	44	112	69	97	85
Metabolism	Carbohydrate metabolism	ko00053 Ascorbate and aldarate metabolism	K00062 D-arabinose 1-dehydrogenase [EC:1.1.1.116]	0	0	0	0	0	0	1	0	0	0	1	1	1	0	0	0	0	0	0	1	0	0	0	0	0	0	1	0	0	1	0	1	0	0	0	0	0	1	0	0	0	0	0
Metabolism	Carbohydrate metabolism	ko00053 Ascorbate and aldarate metabolism	K00064 D-threo-aldose 1-dehydrogenase [EC:1.1.1.122]	14	7	8	11	14	8	15	8	12	17	5	9	5	9	12	5	11	6	2	13	14	11	13	5	17	18	17	9	10	3	3	11	18	8	3	12	5	9	6	15	9	20	8
Metabolism	Carbohydrate metabolism	ko00053 Ascorbate and aldarate metabolism	K00103 L-gulonolactone oxidase [EC:1.1.3.8]	6	2	1	3	0	1	3	0	0	1	1	2	0	1	2	2	3	2	0	5	1	2	0	3	1	2	0	4	1	1	4	2	3	0	3	2	3	0	1	1	1	2	2
Metabolism	Carbohydrate metabolism	ko00053 Ascorbate and aldarate metabolism	K00107 D-arabinono-1,4-lactone oxidase [EC:1.1.3.37]	0	0	0	1	1	0	0	0	0	0	0	2	0	0	0	0	0	1	0	0	0	0	0	0	1	0	0	0	1	0	0	0	0	0	0	0	0	0	0	0	0	0	0
Metabolism	Carbohydrate metabolism	ko00053 Ascorbate and aldarate metabolism	K00128 aldehyde dehydrogenase (NAD+) [EC:1.2.1.3]	91	79	65	77	55	54	60	39	67	58	51	75	77	82	43	74	55	67	49	79	52	75	93	54	88	93	94	52	59	55	61	66	65	63	55	120	95	59	55	121	70	111	81
Metabolism	Carbohydrate metabolism	ko00053 Ascorbate and aldarate metabolism	K00149 aldehyde dehydrogenase family 9 member A1 [EC:1.2.1.47 1.2.1.3]	0	1	0	0	0	0	1	0	0	0	0	0	0	0	0	0	0	0	0	1	0	0	0	0	0	1	0	0	0	0	0	0	0	0	0	1	0	0	0	0	0	0	0
Metabolism	Carbohydrate metabolism	ko00053 Ascorbate and aldarate metabolism	K00423 L-ascorbate oxidase [EC:1.10.3.3]	0	0	0	0	0	0	1	0	1	0	0	0	0	1	0	1	0	0	0	0	0	0	0	1	0	0	0	0	0	2	0	0	0	0	0	0	0	0	1	0	0	0	0
Metabolism	Carbohydrate metabolism	ko00053 Ascorbate and aldarate metabolism	K00469 inositol oxygenase [EC:1.13.99.1]	2	1	1	3	2	4	2	1	2	0	0	0	1	1	0	2	1	2	0	0	1	3	1	1	4	2	4	2	1	1	3	5	1	1	0	1	0	1	0	3	1	6	2
Metabolism	Carbohydrate metabolism	ko00053 Ascorbate and aldarate metabolism	K00880 L-xylulokinase [EC:2.7.1.53]	2	1	4	1	1	0	0	0	1	2	1	0	0	0	1	0	0	1	0	1	0	1	1	0	6	2	0	0	4	0	0	0	0	1	1	0	2	3	1	1	1	2	0
Metabolism	Carbohydrate metabolism	ko00053 Ascorbate and aldarate metabolism	K01053 gluconolactonase [EC:3.1.1.17]	45	31	22	39	21	24	18	28	23	38	23	18	25	24	19	17	14	21	19	35	18	27	32	30	36	45	29	30	32	18	27	34	26	34	41	36	22	19	12	49	27	52	24
Metabolism	Carbohydrate metabolism	ko00053 Ascorbate and aldarate metabolism	K01195 beta-glucuronidase [EC:3.2.1.31]	16	7	7	5	8	5	9	5	3	7	4	10	4	5	5	7	8	7	6	5	11	4	15	4	16	8	10	9	12	10	5	6	15	10	8	5	7	16	3	9	13	9	6
Metabolism	Carbohydrate metabolism	ko00053 Ascorbate and aldarate metabolism	K01630 2-dehydro-3-deoxyglucarate aldolase [EC:4.1.2.20]	13	6	7	11	8	5	5	6	4	6	4	2	9	5	4	6	7	6	2	7	5	7	14	4	12	4	17	9	5	3	2	5	8	7	14	6	6	11	2	5	10	7	9
Metabolism	Carbohydrate metabolism	ko00053 Ascorbate and aldarate metabolism	K01683 D-arabinonate dehydratase [EC:4.2.1.5]	8	5	4	5	6	10	5	4	4	3	5	2	4	4	4	5	4	4	0	4	7	4	5	6	5	3	5	3	4	3	1	4	5	5	2	6	5	4	3	5	7	6	3
Metabolism	Carbohydrate metabolism	ko00053 Ascorbate and aldarate metabolism	K01706 glucarate dehydratase [EC:4.2.1.40]	2	1	2	0	1	2	1	3	1	0	0	3	2	0	1	1	0	0	0	3	1	2	3	1	0	0	3	3	0	1	0	2	1	4	1	2	0	1	0	2	0	2	3
Metabolism	Carbohydrate metabolism	ko00053 Ascorbate and aldarate metabolism	K01707 5-dehydro-4-deoxyglucarate dehydratase [EC:4.2.1.41]	0	0	0	0	0	0	0	0	0	1	0	1	1	0	1	0	0	0	0	0	0	1	0	0	0	0	0	0	0	1	0	0	0	0	0	1	0	0	0	0	0	1	0
Metabolism	Carbohydrate metabolism	ko00053 Ascorbate and aldarate metabolism	K01708 galactarate dehydratase [EC:4.2.1.42]	2	1	1	3	1	2	2	2	0	2	4	0	0	2	2	2	1	1	0	2	2	4	1	0	1	4	4	1	1	4	0	1	5	2	4	0	1	3	2	2	0	3	4
Metabolism	Carbohydrate metabolism	ko00053 Ascorbate and aldarate metabolism	K02821 ascorbate PTS system EIIA or EIIAB component [EC:2.7.1.194]	0	1	0	2	1	3	6	1	0	1	0	4	1	1	1	1	0	1	0	0	1	2	3	1	6	5	0	1	2	2	1	1	0	3	1	2	0	0	0	4	0	0	0
Metabolism	Carbohydrate metabolism	ko00053 Ascorbate and aldarate metabolism	K02822 ascorbate PTS system EIIB component [EC:2.7.1.194]	0	0	0	0	0	0	0	0	0	0	0	0	0	0	0	0	0	0	0	0	0	0	0	0	0	0	0	0	0	0	0	0	1	1	0	0	0	0	0	0	0	0	0
Metabolism	Carbohydrate metabolism	ko00053 Ascorbate and aldarate metabolism	K03077 L-ribulose-5-phosphate 4-epimerase [EC:5.1.3.4]	7	5	4	8	2	3	7	6	4	3	4	8	0	3	6	3	5	5	1	8	11	2	14	4	6	8	11	9	5	2	2	4	4	5	1	6	3	7	4	3	7	10	4
Metabolism	Carbohydrate metabolism	ko00053 Ascorbate and aldarate metabolism	K03078 3-dehydro-L-gulonate-6-phosphate decarboxylase [EC:4.1.1.85]	1	0	8	3	4	4	2	0	1	3	3	0	3	2	6	0	2	3	0	0	0	0	6	0	3	3	0	4	2	1	5	0	1	2	8	2	0	4	1	8	4	3	1
Metabolism	Carbohydrate metabolism	ko00053 Ascorbate and aldarate metabolism	K03079 L-ribulose-5-phosphate 3-epimerase [EC:5.1.3.22]	17	13	3	6	9	7	7	9	7	8	8	4	9	8	12	6	5	5	2	5	16	15	18	5	14	10	15	6	10	7	9	10	12	11	11	12	4	9	3	17	16	15	12
Metabolism	Carbohydrate metabolism	ko00053 Ascorbate and aldarate metabolism	K03475 ascorbate PTS system EIIC component	0	1	0	0	1	1	2	1	1	2	1	0	0	0	2	0	0	1	0	0	1	3	4	0	3	0	2	1	1	0	1	0	2	1	1	1	0	0	1	1	0	0	0
Metabolism	Carbohydrate metabolism	ko00053 Ascorbate and aldarate metabolism	K03476 L-ascorbate 6-phosphate lactonase [EC:3.1.1.-]	1	0	2	1	2	2	1	2	1	1	0	1	1	1	1	1	1	1	0	4	1	2	3	1	1	2	4	4	3	0	1	3	5	2	2	1	2	2	0	1	3	3	2
Metabolism	Carbohydrate metabolism	ko00053 Ascorbate and aldarate metabolism	K08092 3-dehydro-L-gulonate 2-dehydrogenase [EC:1.1.1.130]	0	1	0	2	0	0	0	2	0	2	2	1	2	0	0	0	2	1	0	0	0	4	1	1	0	1	3	2	0	5	0	5	2	1	3	0	0	1	0	0	0	0	2
Metabolism	Carbohydrate metabolism	ko00053 Ascorbate and aldarate metabolism	K08679 UDP-glucuronate 4-epimerase [EC:5.1.3.6]	39	28	20	26	33	26	37	24	17	34	19	29	20	45	19	20	14	31	10	43	28	35	61	28	66	34	46	26	20	32	31	29	45	42	45	61	37	28	24	48	32	42	45
Metabolism	Carbohydrate metabolism	ko00053 Ascorbate and aldarate metabolism	K10046 GDP-D-mannose 3', 5'-epimerase [EC:5.1.3.18 5.1.3.-]	6	8	5	2	4	5	8	8	9	6	4	5	2	4	1	3	5	1	1	7	5	2	7	4	5	3	3	6	6	5	2	8	3	4	5	4	6	2	2	3	5	7	6
Metabolism	Carbohydrate metabolism	ko00053 Ascorbate and aldarate metabolism	K10047 inositol-phosphate phosphatase / L-galactose 1-phosphate phosphatase [EC:3.1.3.25 3.1.3.93]	1	0	0	0	0	0	0	0	1	1	1	0	0	1	0	0	0	0	0	0	0	1	0	0	0	0	0	1	1	0	0	0	0	0	0	0	1	1	0	0	0	2	1
Metabolism	Carbohydrate metabolism	ko00053 Ascorbate and aldarate metabolism	K12447 UDP-sugar pyrophosphorylase [EC:2.7.7.64]	0	0	0	0	0	0	0	0	0	0	0	0	0	0	0	0	0	0	0	0	0	0	0	0	0	1	0	0	0	0	0	0	0	0	0	0	0	0	0	0	0	0	0
Metabolism	Carbohydrate metabolism	ko00053 Ascorbate and aldarate metabolism	K13873 L-arabinose 1-dehydrogenase [EC:1.1.1.376]	0	0	0	0	0	0	0	0	0	0	0	0	0	0	0	1	0	0	0	0	0	0	0	0	0	0	0	0	0	0	0	0	0	0	0	0	0	0	0	0	0	0	0
Metabolism	Carbohydrate metabolism	ko00053 Ascorbate and aldarate metabolism	K13874 L-arabinonolactonase [EC:3.1.1.15]	4	0	0	6	2	1	1	4	1	4	2	1	2	0	2	5	0	0	1	6	2	5	3	0	1	1	4	1	6	0	2	1	6	2	3	6	3	1	0	3	1	6	1
Metabolism	Carbohydrate metabolism	ko00053 Ascorbate and aldarate metabolism	K13875 L-arabonate dehydrase [EC:4.2.1.25]	0	3	0	2	0	2	0	3	3	2	0	1	1	1	1	3	4	2	1	1	0	0	3	1	1	1	0	3	1	1	0	2	2	0	3	1	0	0	2	1	0	3	2
Metabolism	Carbohydrate metabolism	ko00053 Ascorbate and aldarate metabolism	K13876 2-keto-3-deoxy-L-arabinonate dehydratase [EC:4.2.1.43]	1	1	0	0	0	0	2	0	2	1	1	0	0	0	1	1	2	1	0	0	1	1	0	1	3	0	2	0	0	0	1	3	1	0	0	0	0	1	0	0	1	2	0
Metabolism	Carbohydrate metabolism	ko00053 Ascorbate and aldarate metabolism	K13877 2,5-dioxopentanoate dehydrogenase [EC:1.2.1.26]	6	6	5	4	6	4	7	5	8	5	4	6	4	3	1	5	6	0	1	2	4	3	6	8	13	5	5	2	2	4	4	5	9	0	7	4	3	2	5	6	3	4	3
Metabolism	Carbohydrate metabolism	ko00053 Ascorbate and aldarate metabolism	K14259 2-dehydro-3-deoxy-D-arabinonate dehydratase [EC:4.2.1.141]	2	4	8	7	3	1	2	1	2	6	2	1	2	2	2	1	3	4	0	2	6	1	2	5	3	4	5	0	4	1	3	4	2	2	5	5	2	4	1	3	0	8	0
Metabolism	Carbohydrate metabolism	ko00053 Ascorbate and aldarate metabolism	K16190 glucuronokinase [EC:2.7.1.43]	3	1	1	1	1	1	2	0	1	1	0	0	1	0	1	0	3	1	0	1	1	5	4	1	2	0	1	2	1	1	0	2	2	0	4	2	0	2	2	0	0	6	0
Metabolism	Carbohydrate metabolism	ko00053 Ascorbate and aldarate metabolism	K17744 L-galactose dehydrogenase [EC:1.1.1.316]	5	1	1	1	3	0	0	0	1	1	1	1	0	2	0	2	0	1	1	5	0	2	4	3	5	2	6	0	2	2	2	2	1	1	3	4	1	2	0	4	2	4	3
Metabolism	Carbohydrate metabolism	ko00053 Ascorbate and aldarate metabolism	K18649 inositol-phosphate phosphatase / L-galactose 1-phosphate phosphatase / histidinol-phosphatase [EC:3.1.3.25 3.1.3.93 3.1.3.15]	0	0	1	0	1	0	1	0	1	0	2	0	1	0	3	1	1	1	0	0	0	0	1	1	2	0	1	0	0	1	0	0	2	0	2	0	1	0	0	0	2	0	0
Metabolism	Carbohydrate metabolism	ko00053 Ascorbate and aldarate metabolism	K18981 uronate dehydrogenase [EC:1.1.1.203]	5	3	7	3	5	1	3	6	3	5	2	1	0	2	0	2	1	2	3	3	1	4	2	0	2	4	4	5	7	3	3	2	1	2	5	3	6	0	2	3	3	7	3
Metabolism	Carbohydrate metabolism	ko00053 Ascorbate and aldarate metabolism	K18982 D-galactarolactone isomerase [EC:5.4.1.4]	0	0	1	1	0	2	0	0	0	0	1	1	0	1	0	4	0	1	0	1	1	0	0	1	2	1	1	0	1	1	2	0	2	2	3	1	0	1	0	1	1	1	2
Metabolism	Carbohydrate metabolism	ko00053 Ascorbate and aldarate metabolism	K18983 D-galactarolactone cycloisomerase [EC:5.5.1.27]	8	7	12	14	7	13	10	9	6	10	7	3	8	5	5	8	2	11	2	17	5	16	18	7	16	12	15	15	16	7	5	5	16	10	13	9	2	9	7	10	13	17	23
Metabolism	Carbohydrate metabolism	ko00053 Ascorbate and aldarate metabolism	K19588 2,5-dioxopentanoate dehydrogenase [EC:1.2.1.26]	2	1	1	1	0	2	0	0	0	0	1	1	0	0	0	0	0	0	0	0	0	0	0	1	0	3	0	1	0	0	1	1	0	0	0	0	2	1	3	0	1	1	0
Metabolism	Carbohydrate metabolism	ko00053 Ascorbate and aldarate metabolism	K19660 L-arabinose 1-dehydrogenase [NAD(P)+] [EC:1.1.1.376]	0	0	0	0	0	0	0	0	0	0	0	0	0	1	0	0	0	0	0	3	0	0	0	0	0	0	0	0	0	0	0	0	0	0	0	0	0	0	0	0	0	0	0
Metabolism	Carbohydrate metabolism	ko00053 Ascorbate and aldarate metabolism	K20023 L-talarate/galactarate dehydratase [EC:4.2.1.156 4.2.1.42]	3	3	2	4	9	4	2	2	7	10	3	2	2	2	3	2	6	2	2	11	7	1	9	4	7	9	7	1	4	0	4	2	6	6	9	6	2	4	2	6	6	7	7
Metabolism	Carbohydrate metabolism	ko00053 Ascorbate and aldarate metabolism	K21888 glutathione dehydrogenase/transferase [EC:1.8.5.1 2.5.1.18]	0	0	0	0	0	0	0	0	0	0	0	0	0	0	0	0	0	0	0	0	0	0	0	0	1	0	0	0	0	0	0	0	0	0	0	0	0	0	0	0	0	0	0
Metabolism	Carbohydrate metabolism	ko00500 Starch and sucrose metabolism	K00688 glycogen phosphorylase [EC:2.4.1.1]	164	136	132	161	164	97	201	111	130	147	96	181	101	173	128	112	119	120	91	230	142	190	291	147	253	208	217	157	164	128	163	137	178	173	173	224	153	183	118	240	158	235	183
Metabolism	Carbohydrate metabolism	ko00500 Starch and sucrose metabolism	K00690 sucrose phosphorylase [EC:2.4.1.7]	9	3	5	8	6	0	10	5	3	9	2	5	9	5	4	6	5	4	4	3	6	12	10	5	4	4	5	9	7	3	5	3	8	8	6	7	10	7	2	8	6	10	9
Metabolism	Carbohydrate metabolism	ko00500 Starch and sucrose metabolism	K00691 maltose phosphorylase [EC:2.4.1.8]	6	3	6	10	5	3	9	4	4	4	5	6	11	13	4	12	8	10	6	13	11	9	12	11	12	6	6	10	9	7	8	1	5	7	5	12	13	10	5	8	13	7	10
Metabolism	Carbohydrate metabolism	ko00500 Starch and sucrose metabolism	K00692 levansucrase [EC:2.4.1.10]	0	0	0	0	0	0	0	0	0	0	0	0	0	0	1	0	0	0	0	0	0	0	0	0	0	0	0	0	0	0	0	0	0	1	0	0	0	0	0	0	0	0	0
Metabolism	Carbohydrate metabolism	ko00500 Starch and sucrose metabolism	K00693 glycogen synthase [EC:2.4.1.11]	1	2	1	2	0	3	1	4	1	7	4	3	0	8	0	2	4	3	0	2	2	9	7	0	6	0	5	2	1	3	4	1	0	5	2	4	0	5	2	4	2	2	0
Metabolism	Carbohydrate metabolism	ko00500 Starch and sucrose metabolism	K00694 cellulose synthase (UDP-forming) [EC:2.4.1.12]	9	9	5	13	6	4	16	4	10	5	6	16	4	6	8	7	8	7	12	19	7	11	16	7	8	7	20	12	6	4	11	6	14	11	7	11	15	14	3	13	4	10	11
Metabolism	Carbohydrate metabolism	ko00500 Starch and sucrose metabolism	K00695 sucrose synthase [EC:2.4.1.13]	12	2	7	5	7	11	5	4	5	9	4	4	5	3	4	1	9	3	0	4	2	9	8	6	12	9	6	4	6	8	3	11	9	10	6	17	8	6	6	6	5	8	5
Metabolism	Carbohydrate metabolism	ko00500 Starch and sucrose metabolism	K00696 sucrose-phosphate synthase [EC:2.4.1.14]	27	9	14	17	20	21	18	12	12	19	9	14	13	8	13	11	20	21	7	31	16	21	35	15	36	21	26	25	22	15	28	19	31	29	25	35	18	14	11	28	9	22	23
Metabolism	Carbohydrate metabolism	ko00500 Starch and sucrose metabolism	K00697 trehalose 6-phosphate synthase [EC:2.4.1.15 2.4.1.347]	6	6	2	7	2	2	6	1	4	12	2	4	4	6	7	7	2	2	4	8	4	5	9	8	4	10	5	5	2	6	8	6	9	3	7	13	4	2	5	4	1	13	7
Metabolism	Carbohydrate metabolism	ko00500 Starch and sucrose metabolism	K00700 1,4-alpha-glucan branching enzyme [EC:2.4.1.18]	116	69	83	112	87	75	111	58	91	94	63	84	69	86	76	76	91	100	54	123	100	90	174	102	166	116	120	120	109	75	91	94	132	104	137	162	107	124	77	156	133	161	128
Metabolism	Carbohydrate metabolism	ko00500 Starch and sucrose metabolism	K00701 cyclomaltodextrin glucanotransferase [EC:2.4.1.19]	2	0	2	1	0	0	1	0	0	0	0	0	0	1	1	0	1	0	1	2	0	1	0	0	3	1	1	1	1	1	0	1	0	1	2	0	1	0	1	1	2	1	2
Metabolism	Carbohydrate metabolism	ko00500 Starch and sucrose metabolism	K00702 cellobiose phosphorylase [EC:2.4.1.20]	7	8	13	14	6	4	5	4	7	7	12	9	3	12	15	10	10	5	8	10	21	9	24	4	45	32	11	13	10	7	5	11	18	11	11	7	3	17	7	5	17	8	19
Metabolism	Carbohydrate metabolism	ko00500 Starch and sucrose metabolism	K00703 starch synthase [EC:2.4.1.21]	80	47	55	82	47	58	94	43	50	58	40	59	63	67	49	49	47	42	32	63	62	69	82	57	112	77	62	60	51	48	50	53	75	69	65	73	76	80	46	84	82	93	86
Metabolism	Carbohydrate metabolism	ko00500 Starch and sucrose metabolism	K00705 4-alpha-glucanotransferase [EC:2.4.1.25]	49	32	33	49	34	25	65	31	30	40	20	50	26	43	27	26	30	42	17	48	48	39	65	31	76	36	45	41	50	26	40	32	58	54	44	61	38	56	35	54	41	52	35
Metabolism	Carbohydrate metabolism	ko00500 Starch and sucrose metabolism	K00750 glycogenin [EC:2.4.1.186]	0	0	0	0	0	0	0	0	1	0	0	0	0	0	0	0	0	0	0	0	0	0	1	0	0	0	1	1	0	0	0	0	0	0	0	2	1	0	1	1	0	2	0
Metabolism	Carbohydrate metabolism	ko00500 Starch and sucrose metabolism	K00844 hexokinase [EC:2.7.1.1]	1	1	0	1	0	0	0	2	0	0	0	1	0	0	2	0	1	0	2	0	3	2	1	1	3	1	3	3	2	2	0	0	2	2	3	2	0	1	0	2	4	0	0
Metabolism	Carbohydrate metabolism	ko00500 Starch and sucrose metabolism	K00845 glucokinase [EC:2.7.1.2]	40	35	24	52	26	21	33	28	32	33	24	42	24	37	24	23	22	27	14	38	49	34	38	28	45	33	44	47	32	29	22	37	53	51	44	46	29	39	27	45	40	50	50
Metabolism	Carbohydrate metabolism	ko00500 Starch and sucrose metabolism	K00847 fructokinase [EC:2.7.1.4]	17	5	12	18	15	16	14	3	14	13	10	15	23	14	9	12	13	13	10	21	12	16	25	10	29	15	22	21	18	15	16	17	17	12	19	17	11	12	6	21	24	20	9
Metabolism	Carbohydrate metabolism	ko00500 Starch and sucrose metabolism	K00963 UTP--glucose-1-phosphate uridylyltransferase [EC:2.7.7.9]	34	26	20	55	25	23	43	28	61	21	29	41	55	47	21	34	34	29	32	38	24	32	40	34	47	41	59	39	30	31	35	44	41	18	47	59	43	35	14	68	39	58	38
Metabolism	Carbohydrate metabolism	ko00500 Starch and sucrose metabolism	K00975 glucose-1-phosphate adenylyltransferase [EC:2.7.7.27]	116	101	99	153	98	85	136	73	73	105	76	122	101	112	88	84	88	89	76	171	90	125	184	112	199	144	172	122	108	106	106	90	144	112	125	163	91	120	109	193	139	143	109
Metabolism	Carbohydrate metabolism	ko00500 Starch and sucrose metabolism	K00978 glucose-1-phosphate cytidylyltransferase [EC:2.7.7.33]	43	45	29	30	36	23	46	18	33	38	17	38	26	34	26	33	34	22	11	37	19	44	58	45	48	37	57	45	18	37	36	47	42	31	46	50	36	47	35	66	40	57	40
Metabolism	Carbohydrate metabolism	ko00500 Starch and sucrose metabolism	K01087 trehalose 6-phosphate phosphatase [EC:3.1.3.12]	2	5	3	6	4	4	4	3	2	5	5	3	0	6	6	5	3	0	2	7	2	5	7	6	4	11	6	5	1	6	0	2	0	4	6	5	2	1	4	9	1	5	1
Metabolism	Carbohydrate metabolism	ko00500 Starch and sucrose metabolism	K01176 alpha-amylase [EC:3.2.1.1]	21	13	10	22	26	13	25	10	11	19	21	19	16	34	13	25	12	17	9	21	33	11	31	11	49	26	25	23	18	16	14	21	21	21	29	22	27	30	20	30	25	16	22
Metabolism	Carbohydrate metabolism	ko00500 Starch and sucrose metabolism	K01177 beta-amylase [EC:3.2.1.2]	0	1	0	0	0	0	0	0	0	1	0	0	0	0	0	0	0	0	0	0	0	0	1	0	1	0	0	1	0	0	0	0	0	0	0	0	0	0	0	0	0	1	0
Metabolism	Carbohydrate metabolism	ko00500 Starch and sucrose metabolism	K01178 glucoamylase [EC:3.2.1.3]	13	9	8	14	9	3	11	6	10	9	8	7	16	12	6	9	11	12	10	20	11	13	10	8	12	14	18	15	8	13	6	12	8	5	20	12	13	12	8	15	8	16	7
Metabolism	Carbohydrate metabolism	ko00500 Starch and sucrose metabolism	K01179 endoglucanase [EC:3.2.1.4]	35	23	29	41	31	36	28	23	33	38	35	42	19	56	40	35	23	34	17	34	64	39	57	28	110	57	41	36	29	41	27	40	48	53	33	27	42	48	16	52	36	44	32
Metabolism	Carbohydrate metabolism	ko00500 Starch and sucrose metabolism	K01182 oligo-1,6-glucosidase [EC:3.2.1.10]	2	0	1	2	2	1	2	0	0	3	1	2	4	2	0	0	0	2	1	1	2	1	3	0	3	0	2	0	3	3	1	2	3	2	2	2	2	5	1	2	1	2	2
Metabolism	Carbohydrate metabolism	ko00500 Starch and sucrose metabolism	K01187 alpha-glucosidase [EC:3.2.1.20]	31	21	20	19	18	20	31	9	14	27	19	40	32	33	16	21	20	25	12	27	24	20	57	20	42	31	21	25	19	21	36	31	28	31	25	34	30	28	27	36	32	21	24
Metabolism	Carbohydrate metabolism	ko00500 Starch and sucrose metabolism	K01188 beta-glucosidase [EC:3.2.1.21]	6	2	1	3	2	3	1	0	1	4	1	1	1	1	2	1	1	0	1	3	2	1	1	0	4	1	4	2	2	0	0	0	0	0	1	1	5	3	0	7	1	3	1
Metabolism	Carbohydrate metabolism	ko00500 Starch and sucrose metabolism	K01193 beta-fructofuranosidase [EC:3.2.1.26]	9	2	4	7	7	9	7	4	2	3	8	2	6	4	1	6	8	5	1	11	14	5	10	2	4	13	5	10	6	2	1	2	10	8	8	8	4	1	5	5	7	7	12
Metabolism	Carbohydrate metabolism	ko00500 Starch and sucrose metabolism	K01194 alpha,alpha-trehalase [EC:3.2.1.28]	4	1	0	3	1	1	2	0	0	1	3	3	5	5	2	2	3	2	0	2	1	2	4	5	5	2	4	4	0	2	2	0	2	1	5	5	3	1	2	1	1	2	3
Metabolism	Carbohydrate metabolism	ko00500 Starch and sucrose metabolism	K01200 pullulanase [EC:3.2.1.41]	10	14	4	9	7	13	11	3	13	16	11	9	5	13	6	13	7	14	7	5	11	9	21	8	23	15	17	10	12	21	11	12	12	7	12	14	9	14	6	16	4	8	13
Metabolism	Carbohydrate metabolism	ko00500 Starch and sucrose metabolism	K01208 cyclomaltodextrinase / maltogenic alpha-amylase / neopullulanase [EC:3.2.1.54 3.2.1.133 3.2.1.135]	5	3	5	9	6	3	8	2	6	4	8	7	1	5	5	4	3	5	3	8	4	5	6	4	8	11	7	5	4	6	3	5	6	7	7	7	4	5	4	8	5	9	6
Metabolism	Carbohydrate metabolism	ko00500 Starch and sucrose metabolism	K01210 glucan 1,3-beta-glucosidase [EC:3.2.1.58]	10	5	6	6	10	4	7	4	8	8	4	10	13	5	3	7	7	4	4	18	5	5	22	8	17	13	10	11	6	10	5	8	12	10	6	11	13	14	10	15	10	7	8
Metabolism	Carbohydrate metabolism	ko00500 Starch and sucrose metabolism	K01212 levanase [EC:3.2.1.65]	0	0	0	1	0	0	0	0	0	0	0	0	1	0	1	1	0	0	0	0	0	0	1	0	0	0	0	0	0	0	0	0	2	0	0	0	0	0	0	0	0	0	0
Metabolism	Carbohydrate metabolism	ko00500 Starch and sucrose metabolism	K01214 isoamylase [EC:3.2.1.68]	41	29	40	51	33	32	64	26	46	38	27	46	26	29	30	30	30	36	23	71	45	47	70	35	62	53	59	45	44	28	31	37	56	40	46	67	42	52	36	79	32	113	53
Metabolism	Carbohydrate metabolism	ko00500 Starch and sucrose metabolism	K01222 6-phospho-beta-glucosidase [EC:3.2.1.86]	5	5	3	1	3	5	4	2	2	5	2	1	1	3	4	2	2	3	2	3	4	2	2	3	5	7	6	0	3	3	2	2	3	3	5	5	2	4	6	3	4	5	6
Metabolism	Carbohydrate metabolism	ko00500 Starch and sucrose metabolism	K01223 6-phospho-beta-glucosidase [EC:3.2.1.86]	0	0	0	0	0	0	0	0	0	0	1	0	0	0	0	0	0	0	0	0	0	0	0	0	0	0	0	0	0	0	0	0	0	0	0	1	0	1	2	0	0	0	0
Metabolism	Carbohydrate metabolism	ko00500 Starch and sucrose metabolism	K01226 trehalose-6-phosphate hydrolase [EC:3.2.1.93]	0	0	0	0	1	0	1	0	0	0	0	0	0	0	0	0	0	0	0	0	0	0	0	0	0	0	1	0	0	0	0	0	0	0	0	1	0	2	0	1	0	0	0
Metabolism	Carbohydrate metabolism	ko00500 Starch and sucrose metabolism	K01232 maltose-6'-phosphate glucosidase [EC:3.2.1.122]	0	0	0	0	0	0	0	0	0	0	0	0	0	0	0	0	0	0	0	0	0	0	1	0	0	0	0	0	0	0	0	0	0	0	0	0	0	0	0	0	0	0	0
Metabolism	Carbohydrate metabolism	ko00500 Starch and sucrose metabolism	K01236 maltooligosyltrehalose trehalohydrolase [EC:3.2.1.141]	6	5	5	9	5	3	8	1	8	8	6	5	3	7	5	5	4	5	3	10	10	1	12	6	5	4	6	5	5	9	6	6	10	5	8	6	3	2	4	7	4	7	7
Metabolism	Carbohydrate metabolism	ko00500 Starch and sucrose metabolism	K01513 ectonucleotide pyrophosphatase/phosphodiesterase family member 1/3 [EC:3.1.4.1 3.6.1.9]	1	0	0	1	0	0	2	0	0	0	0	1	1	0	0	3	0	0	0	1	0	1	0	0	0	0	1	1	0	0	0	1	0	0	0	0	1	0	0	0	0	0	0
Metabolism	Carbohydrate metabolism	ko00500 Starch and sucrose metabolism	K01810 glucose-6-phosphate isomerase [EC:5.3.1.9]	42	43	48	47	31	46	65	28	48	29	26	48	71	38	21	52	32	34	26	56	40	45	50	48	53	63	57	44	34	40	31	35	54	56	53	70	65	34	38	58	43	56	42
Metabolism	Carbohydrate metabolism	ko00500 Starch and sucrose metabolism	K01835 phosphoglucomutase [EC:5.4.2.2]	47	24	43	40	31	34	50	23	33	34	22	44	47	42	33	48	33	35	20	63	42	44	69	51	71	64	59	37	38	37	32	32	45	39	51	69	64	45	36	72	52	62	57
Metabolism	Carbohydrate metabolism	ko00500 Starch and sucrose metabolism	K01838 beta-phosphoglucomutase [EC:5.4.2.6]	6	5	5	8	5	7	5	7	4	11	8	6	8	10	5	6	7	3	4	10	13	6	12	7	12	15	14	8	7	9	8	3	4	5	5	13	6	11	6	16	12	9	13
Metabolism	Carbohydrate metabolism	ko00500 Starch and sucrose metabolism	K02438 glycogen debranching enzyme [EC:3.2.1.196]	1	0	0	0	1	2	0	0	0	0	0	1	0	1	0	1	1	0	0	0	0	0	0	0	1	0	0	0	0	1	0	0	0	0	0	0	1	0	0	0	0	1	0
Metabolism	Carbohydrate metabolism	ko00500 Starch and sucrose metabolism	K02759 cellobiose PTS system EIIA component [EC:2.7.1.196 2.7.1.205]	0	0	0	0	0	0	0	0	0	0	0	0	0	0	0	0	0	0	0	0	0	0	1	0	0	0	0	0	0	0	0	0	0	0	0	0	0	2	0	0	0	0	0
Metabolism	Carbohydrate metabolism	ko00500 Starch and sucrose metabolism	K02760 cellobiose PTS system EIIB component [EC:2.7.1.196 2.7.1.205]	0	0	0	0	0	0	0	0	0	0	0	0	0	0	0	0	0	0	0	0	0	0	0	0	0	0	0	0	0	0	0	0	0	0	0	0	0	0	1	0	0	0	0
Metabolism	Carbohydrate metabolism	ko00500 Starch and sucrose metabolism	K02761 cellobiose PTS system EIIC component	0	0	0	0	0	3	2	0	0	0	0	0	1	0	0	1	0	0	2	0	2	0	1	0	0	0	1	1	0	0	0	3	0	1	0	1	0	0	2	0	0	0	0
Metabolism	Carbohydrate metabolism	ko00500 Starch and sucrose metabolism	K02777 sugar PTS system EIIA component [EC:2.7.1.-]	0	0	0	0	4	1	0	2	0	0	0	1	1	0	0	0	0	1	0	2	0	0	0	1	4	0	1	0	1	1	0	2	1	0	2	0	2	2	0	2	0	0	0
Metabolism	Carbohydrate metabolism	ko00500 Starch and sucrose metabolism	K02791 maltose/glucose PTS system EIICB component [EC:2.7.1.199 2.7.1.208]	0	0	0	0	0	0	1	0	1	0	0	0	0	0	0	0	0	0	0	0	0	0	0	0	0	0	0	0	0	0	0	0	0	0	0	0	0	0	0	0	0	0	0
Metabolism	Carbohydrate metabolism	ko00500 Starch and sucrose metabolism	K02810 sucrose PTS system EIIBCA or EIIBC component [EC:2.7.1.211]	5	2	1	1	1	1	0	0	0	0	1	0	0	1	0	1	1	2	0	8	2	0	5	0	0	1	1	0	4	0	0	0	1	0	1	1	1	1	0	1	0	1	1
Metabolism	Carbohydrate metabolism	ko00500 Starch and sucrose metabolism	K02819 trehalose PTS system EIIBC or EIIBCA component [EC:2.7.1.201]	0	0	0	1	0	1	0	0	0	0	0	0	0	0	0	0	0	0	0	3	1	0	3	0	0	1	1	0	1	1	1	0	0	1	2	1	0	0	0	0	1	2	0
Metabolism	Carbohydrate metabolism	ko00500 Starch and sucrose metabolism	K05341 amylosucrase [EC:2.4.1.4]	4	1	6	6	8	2	9	7	9	4	2	15	3	12	18	8	5	4	1	13	6	11	15	9	12	8	12	9	1	3	8	5	12	10	9	8	6	11	11	17	13	7	11
Metabolism	Carbohydrate metabolism	ko00500 Starch and sucrose metabolism	K05342 alpha,alpha-trehalose phosphorylase [EC:2.4.1.64]	3	5	2	2	2	4	5	1	2	1	2	1	1	1	4	2	1	1	0	3	0	1	3	2	1	1	1	1	2	2	1	2	3	1	2	2	2	3	5	2	3	1	4
Metabolism	Carbohydrate metabolism	ko00500 Starch and sucrose metabolism	K05343 maltose alpha-D-glucosyltransferase / alpha-amylase [EC:5.4.99.16 3.2.1.1]	19	12	20	23	12	12	19	13	28	17	14	16	9	21	12	16	15	16	9	32	23	24	30	22	34	24	25	21	25	19	20	14	17	18	18	33	15	24	21	31	16	37	22
Metabolism	Carbohydrate metabolism	ko00500 Starch and sucrose metabolism	K05349 beta-glucosidase [EC:3.2.1.21]	37	39	37	49	32	25	37	32	31	28	28	43	32	40	37	58	33	29	24	56	61	48	77	38	64	43	56	39	42	46	36	48	49	45	50	53	58	45	33	52	49	52	52
Metabolism	Carbohydrate metabolism	ko00500 Starch and sucrose metabolism	K05350 beta-glucosidase [EC:3.2.1.21]	11	10	6	12	10	8	6	5	7	9	12	13	13	6	6	6	10	3	9	17	12	9	15	8	13	9	15	8	9	12	7	10	11	10	7	8	21	12	21	18	8	19	11
Metabolism	Carbohydrate metabolism	ko00500 Starch and sucrose metabolism	K05988 dextranase [EC:3.2.1.11]	1	0	0	0	0	0	0	0	0	0	0	0	0	0	0	0	0	0	0	0	0	0	1	0	0	0	0	1	0	0	0	0	0	0	0	0	0	0	0	0	0	1	0
Metabolism	Carbohydrate metabolism	ko00500 Starch and sucrose metabolism	K05992 maltogenic alpha-amylase [EC:3.2.1.133]	0	0	0	0	0	0	0	0	0	0	0	0	0	0	0	0	0	0	0	0	0	0	0	0	0	0	0	0	0	0	0	0	0	1	0	0	0	0	0	0	1	0	0
Metabolism	Carbohydrate metabolism	ko00500 Starch and sucrose metabolism	K06044 (1->4)-alpha-D-glucan 1-alpha-D-glucosylmutase [EC:5.4.99.15]	4	5	2	6	4	6	7	1	6	4	2	3	5	1	3	1	5	5	4	6	4	8	9	8	11	8	1	9	3	6	4	3	3	7	2	6	11	8	5	13	3	6	5
Metabolism	Carbohydrate metabolism	ko00500 Starch and sucrose metabolism	K06859 glucose-6-phosphate isomerase, archaeal [EC:5.3.1.9]	1	0	2	2	1	2	1	2	0	0	0	1	1	2	5	1	0	1	0	0	5	0	1	0	1	2	2	3	2	3	2	3	3	1	2	3	0	1	1	1	0	1	2
Metabolism	Carbohydrate metabolism	ko00500 Starch and sucrose metabolism	K06896 maltose 6'-phosphate phosphatase [EC:3.1.3.90]	3	2	2	4	1	2	4	0	2	4	2	0	2	1	2	1	1	6	2	4	1	2	8	4	1	3	0	2	2	1	4	2	3	1	4	2	2	4	1	2	7	7	1
Metabolism	Carbohydrate metabolism	ko00500 Starch and sucrose metabolism	K07024 sucrose-6-phosphatase [EC:3.1.3.24]	5	0	3	3	1	1	1	1	1	4	3	2	0	1	3	5	2	2	3	5	3	5	8	4	7	4	6	3	2	1	2	5	1	6	1	5	2	3	1	8	3	1	3
Metabolism	Carbohydrate metabolism	ko00500 Starch and sucrose metabolism	K07405 alpha-amylase [EC:3.2.1.1]	3	7	8	8	1	10	10	4	2	5	6	5	5	2	2	3	5	9	2	4	18	7	15	2	18	5	12	9	10	3	6	4	7	8	5	9	6	10	5	13	10	6	12
Metabolism	Carbohydrate metabolism	ko00500 Starch and sucrose metabolism	K13057 trehalose synthase [EC:2.4.1.245]	6	0	2	8	4	1	12	3	1	4	2	3	3	4	4	4	3	7	3	9	6	6	11	5	11	11	6	4	2	4	6	6	9	9	3	5	2	7	3	10	6	11	4
Metabolism	Carbohydrate metabolism	ko00500 Starch and sucrose metabolism	K13810 transaldolase / glucose-6-phosphate isomerase [EC:2.2.1.2 5.3.1.9]	21	14	11	28	15	16	22	9	17	27	14	24	15	12	15	17	7	17	2	25	13	23	31	14	31	21	28	12	25	11	16	19	21	21	18	33	15	14	22	25	24	25	27
Metabolism	Carbohydrate metabolism	ko00500 Starch and sucrose metabolism	K15778 phosphomannomutase / phosphoglucomutase [EC:5.4.2.8 5.4.2.2]	32	20	22	51	26	16	45	14	24	25	25	26	34	30	33	32	17	22	20	38	23	35	54	34	38	49	43	41	22	24	23	25	23	29	45	47	32	31	27	61	28	45	26
Metabolism	Carbohydrate metabolism	ko00500 Starch and sucrose metabolism	K15916 glucose/mannose-6-phosphate isomerase [EC:5.3.1.9 5.3.1.8]	5	9	2	5	2	3	3	2	0	6	1	1	1	4	3	3	1	2	4	4	3	5	9	3	5	5	1	7	2	4	0	2	2	7	1	4	2	2	2	4	5	7	2
Metabolism	Carbohydrate metabolism	ko00500 Starch and sucrose metabolism	K16055 trehalose 6-phosphate synthase/phosphatase [EC:2.4.1.15 3.1.3.12]	5	6	6	6	7	2	11	3	5	2	3	6	18	8	3	8	3	1	3	1	7	7	6	6	16	8	7	4	11	2	3	5	3	6	8	5	4	8	1	8	15	12	11
Metabolism	Carbohydrate metabolism	ko00500 Starch and sucrose metabolism	K16146 maltokinase [EC:2.7.1.175]	1	0	0	0	0	0	0	0	0	0	0	0	0	0	0	0	1	1	0	0	0	0	0	0	0	0	0	0	0	0	0	0	0	0	0	0	0	0	0	0	0	0	0
Metabolism	Carbohydrate metabolism	ko00500 Starch and sucrose metabolism	K16147 starch synthase (maltosyl-transferring) [EC:2.4.99.16]	15	12	13	22	13	21	12	7	14	18	17	18	12	12	7	13	12	13	24	20	14	16	31	7	18	13	22	13	20	8	11	17	14	16	9	32	11	14	10	13	17	17	11
Metabolism	Carbohydrate metabolism	ko00500 Starch and sucrose metabolism	K16148 alpha-maltose-1-phosphate synthase [EC:2.4.1.342]	21	14	10	16	8	10	14	5	11	12	6	11	7	6	3	10	12	8	8	21	18	14	14	6	12	13	20	14	9	18	10	12	19	13	16	23	8	10	7	21	10	16	10
Metabolism	Carbohydrate metabolism	ko00500 Starch and sucrose metabolism	K16149 1,4-alpha-glucan branching enzyme [EC:2.4.1.18]	6	4	4	5	4	6	3	10	1	3	5	7	2	8	13	4	4	1	3	8	9	7	11	7	12	10	11	12	5	5	5	7	13	8	3	7	8	5	3	12	11	12	7
Metabolism	Carbohydrate metabolism	ko00500 Starch and sucrose metabolism	K16150 glycogen synthase [EC:2.4.1.11]	9	4	7	7	6	4	7	10	8	9	5	8	5	11	4	11	9	8	5	14	2	6	16	12	10	15	23	14	8	10	8	13	11	8	12	10	5	13	5	11	14	10	10
Metabolism	Carbohydrate metabolism	ko00500 Starch and sucrose metabolism	K16153 glycogen phosphorylase/synthase [EC:2.4.1.1 2.4.1.11]	3	4	10	8	4	4	1	4	2	5	5	18	7	6	7	6	4	8	3	9	6	13	20	12	15	6	13	9	6	13	6	4	5	8	7	8	10	7	6	12	13	8	12
Metabolism	Carbohydrate metabolism	ko00500 Starch and sucrose metabolism	K18447 ADP-sugar diphosphatase [EC:3.6.1.21]	1	0	1	0	0	0	0	0	0	1	0	0	0	0	0	0	0	0	0	0	0	0	0	0	0	0	1	0	0	0	0	0	0	0	0	0	0	0	0	0	0	0	0
Metabolism	Carbohydrate metabolism	ko00500 Starch and sucrose metabolism	K19668 cellulose 1,4-beta-cellobiosidase [EC:3.2.1.91]	4	2	1	0	7	2	0	1	1	4	4	2	1	5	1	1	3	4	1	1	2	3	0	0	6	2	0	5	0	2	1	1	4	3	0	2	1	2	0	2	0	2	1
Metabolism	Carbohydrate metabolism	ko00500 Starch and sucrose metabolism	K21574 glucan 1,4-alpha-glucosidase [EC:3.2.1.3]	1	2	2	1	2	2	2	3	3	2	0	3	9	4	4	3	6	4	2	2	2	4	3	4	5	0	0	3	2	1	4	2	6	3	3	4	15	5	5	14	7	3	4
Metabolism	Carbohydrate metabolism	ko00500 Starch and sucrose metabolism	K22451 4-alpha-glucanotransferase [EC:2.4.1.25]	8	5	5	6	6	6	2	5	2	7	6	6	12	2	7	6	3	4	4	10	5	6	9	4	13	8	4	9	7	4	4	4	11	7	5	6	2	3	7	8	6	9	3
Metabolism	Carbohydrate metabolism	ko00500 Starch and sucrose metabolism	K22934 alpha,alpha-trehalase [EC:3.2.1.28]	0	0	0	0	0	0	0	0	0	0	0	0	0	0	0	0	0	0	1	0	0	0	0	0	0	0	0	0	0	0	0	0	0	0	0	0	0	0	0	0	0	0	0
Metabolism	Carbohydrate metabolism	ko00500 Starch and sucrose metabolism	K25026 glucokinase [EC:2.7.1.2]	4	3	2	1	2	4	2	3	2	2	3	0	1	1	2	1	2	2	0	1	5	4	3	2	3	5	1	4	3	4	5	6	3	3	0	2	3	4	3	1	2	3	2
Metabolism	Carbohydrate metabolism	ko00520 Amino sugar and nucleotide sugar metabolism	K00012 UDPglucose 6-dehydrogenase [EC:1.1.1.22]	90	72	52	73	50	45	79	39	48	61	45	65	66	70	58	57	45	52	36	86	72	62	105	64	95	67	94	89	55	62	72	60	76	60	67	106	77	79	44	112	69	97	85
Metabolism	Carbohydrate metabolism	ko00520 Amino sugar and nucleotide sugar metabolism	K00066 GDP-mannose 6-dehydrogenase [EC:1.1.1.132]	5	8	6	22	5	12	11	3	10	6	5	12	9	9	10	11	6	10	4	11	4	11	19	12	21	18	17	9	6	9	4	16	9	11	14	11	8	11	10	19	14	20	21
Metabolism	Carbohydrate metabolism	ko00520 Amino sugar and nucleotide sugar metabolism	K00075 UDP-N-acetylmuramate dehydrogenase [EC:1.3.1.98]	24	17	17	30	25	26	26	11	22	24	10	26	16	24	8	17	12	25	5	25	18	29	26	21	33	23	18	24	10	17	13	12	30	17	24	33	13	21	13	37	17	36	22
Metabolism	Carbohydrate metabolism	ko00520 Amino sugar and nucleotide sugar metabolism	K00326 cytochrome-b5 reductase [EC:1.6.2.2]	0	0	0	0	1	0	0	0	0	0	1	0	0	1	0	0	1	1	0	1	1	1	1	0	3	1	2	0	0	0	0	0	1	0	1	3	0	1	0	3	1	1	0
Metabolism	Carbohydrate metabolism	ko00520 Amino sugar and nucleotide sugar metabolism	K00523 CDP-4-dehydro-6-deoxyglucose reductase, E3 [EC:1.17.1.1]	11	7	12	19	10	10	27	6	9	9	7	14	23	13	8	9	13	11	8	19	13	17	13	17	21	12	17	16	2	9	13	11	12	10	17	17	10	7	8	37	9	24	16
Metabolism	Carbohydrate metabolism	ko00520 Amino sugar and nucleotide sugar metabolism	K00621 glucosamine-phosphate N-acetyltransferase [EC:2.3.1.4]	1	0	0	1	1	1	1	1	0	2	1	1	0	3	1	1	0	1	3	0	1	0	0	1	1	0	1	1	0	0	0	0	0	1	0	0	1	0	0	0	0	0	0
Metabolism	Carbohydrate metabolism	ko00520 Amino sugar and nucleotide sugar metabolism	K00790 UDP-N-acetylglucosamine 1-carboxyvinyltransferase [EC:2.5.1.7]	51	48	61	64	39	28	56	28	48	40	30	55	82	57	30	47	41	38	37	53	35	45	65	49	69	71	70	65	45	38	42	36	50	45	51	92	71	43	46	91	61	49	65
Metabolism	Carbohydrate metabolism	ko00520 Amino sugar and nucleotide sugar metabolism	K00820 glutamine---fructose-6-phosphate transaminase (isomerizing) [EC:2.6.1.16]	81	63	87	98	65	76	92	53	89	67	60	100	116	96	57	94	73	54	42	102	80	85	113	85	117	83	100	70	63	76	69	74	80	86	102	127	98	103	80	138	93	111	103
Metabolism	Carbohydrate metabolism	ko00520 Amino sugar and nucleotide sugar metabolism	K00844 hexokinase [EC:2.7.1.1]	1	1	0	1	0	0	0	2	0	0	0	1	0	0	2	0	1	0	2	0	3	2	1	1	3	1	3	3	2	2	0	0	2	2	3	2	0	1	0	2	4	0	0
Metabolism	Carbohydrate metabolism	ko00520 Amino sugar and nucleotide sugar metabolism	K00845 glucokinase [EC:2.7.1.2]	40	35	24	52	26	21	33	28	32	33	24	42	24	37	24	23	22	27	14	38	49	34	38	28	45	33	44	47	32	29	22	37	53	51	44	46	29	39	27	45	40	50	50
Metabolism	Carbohydrate metabolism	ko00520 Amino sugar and nucleotide sugar metabolism	K00847 fructokinase [EC:2.7.1.4]	17	5	12	18	15	16	14	3	14	13	10	15	23	14	9	12	13	13	10	21	12	16	25	10	29	15	22	21	18	15	16	17	17	12	19	17	11	12	6	21	24	20	9
Metabolism	Carbohydrate metabolism	ko00520 Amino sugar and nucleotide sugar metabolism	K00849 galactokinase [EC:2.7.1.6]	6	5	6	12	9	5	7	7	7	9	4	7	14	18	7	8	4	9	3	11	8	19	13	6	9	10	7	4	12	11	4	6	12	12	7	12	12	10	8	10	8	15	7
Metabolism	Carbohydrate metabolism	ko00520 Amino sugar and nucleotide sugar metabolism	K00884 N-acetylglucosamine kinase [EC:2.7.1.59]	3	0	0	1	2	0	0	0	0	2	1	3	3	0	1	0	0	0	1	0	1	0	1	1	1	1	3	2	0	1	3	0	0	0	0	2	0	1	1	0	3	1	1
Metabolism	Carbohydrate metabolism	ko00520 Amino sugar and nucleotide sugar metabolism	K00885 N-acylmannosamine kinase [EC:2.7.1.60]	0	0	0	0	0	0	0	0	0	0	0	0	1	1	0	0	0	0	0	0	0	0	0	0	0	0	1	0	0	0	0	0	0	0	1	0	0	0	0	0	0	0	0
Metabolism	Carbohydrate metabolism	ko00520 Amino sugar and nucleotide sugar metabolism	K00886 polyphosphate glucokinase [EC:2.7.1.63]	19	7	5	13	10	10	9	15	3	7	6	4	6	6	5	14	7	7	6	7	11	6	15	8	16	6	11	4	4	7	10	3	10	12	11	4	8	5	5	10	10	5	9
Metabolism	Carbohydrate metabolism	ko00520 Amino sugar and nucleotide sugar metabolism	K00963 UTP--glucose-1-phosphate uridylyltransferase [EC:2.7.7.9]	34	26	20	55	25	23	43	28	61	21	29	41	55	47	21	34	34	29	32	38	24	32	40	34	47	41	59	39	30	31	35	44	41	18	47	59	43	35	14	68	39	58	38
Metabolism	Carbohydrate metabolism	ko00520 Amino sugar and nucleotide sugar metabolism	K00965 UDPglucose--hexose-1-phosphate uridylyltransferase [EC:2.7.7.12]	12	10	11	12	7	15	10	5	19	10	7	12	9	16	20	11	17	8	8	23	17	7	24	19	13	15	22	22	14	11	6	12	13	20	19	27	15	21	4	15	27	17	13
Metabolism	Carbohydrate metabolism	ko00520 Amino sugar and nucleotide sugar metabolism	K00966 mannose-1-phosphate guanylyltransferase [EC:2.7.7.13]	6	6	10	17	9	12	7	11	4	9	7	5	5	12	5	6	6	10	5	7	5	9	9	7	15	13	13	4	10	3	2	10	10	4	10	16	7	13	8	16	9	16	10
Metabolism	Carbohydrate metabolism	ko00520 Amino sugar and nucleotide sugar metabolism	K00971 mannose-1-phosphate guanylyltransferase [EC:2.7.7.13]	32	17	18	41	24	23	44	19	24	30	13	27	24	31	23	28	21	34	21	35	23	17	42	23	45	33	34	35	35	21	24	16	35	29	24	48	24	30	20	47	26	37	38
Metabolism	Carbohydrate metabolism	ko00520 Amino sugar and nucleotide sugar metabolism	K00972 UDP-N-acetylglucosamine/UDP-N-acetylgalactosamine diphosphorylase [EC:2.7.7.23 2.7.7.83]	4	1	1	4	2	2	4	3	0	2	2	3	3	1	1	4	3	2	2	4	6	4	9	1	3	4	4	5	0	5	3	2	7	6	3	3	2	4	2	4	0	4	3
Metabolism	Carbohydrate metabolism	ko00520 Amino sugar and nucleotide sugar metabolism	K00975 glucose-1-phosphate adenylyltransferase [EC:2.7.7.27]	116	101	99	153	98	85	136	73	73	105	76	122	101	112	88	84	88	89	76	171	90	125	184	112	199	144	172	122	108	106	106	90	144	112	125	163	91	120	109	193	139	143	109
Metabolism	Carbohydrate metabolism	ko00520 Amino sugar and nucleotide sugar metabolism	K00978 glucose-1-phosphate cytidylyltransferase [EC:2.7.7.33]	43	45	29	30	36	23	46	18	33	38	17	38	26	34	26	33	34	22	11	37	19	44	58	45	48	37	57	45	18	37	36	47	42	31	46	50	36	47	35	66	40	57	40
Metabolism	Carbohydrate metabolism	ko00520 Amino sugar and nucleotide sugar metabolism	K00983 N-acylneuraminate cytidylyltransferase [EC:2.7.7.43]	4	9	2	1	3	4	6	2	4	5	2	5	2	3	2	6	2	8	1	9	2	7	8	2	5	6	5	6	3	2	4	4	4	4	3	8	3	2	4	7	4	6	3
Metabolism	Carbohydrate metabolism	ko00520 Amino sugar and nucleotide sugar metabolism	K00992 N-acetyl-alpha-D-muramate 1-phosphate uridylyltransferase [EC:2.7.7.99]	8	11	6	11	9	11	13	5	8	12	8	14	10	10	13	11	10	7	1	10	3	17	26	11	12	10	18	11	11	6	9	9	4	7	13	15	7	15	8	18	18	10	10
Metabolism	Carbohydrate metabolism	ko00520 Amino sugar and nucleotide sugar metabolism	K01097 N-acylneuraminate-9-phosphatase [EC:3.1.3.29]	1	0	0	0	0	0	0	0	1	0	0	0	0	0	0	1	0	0	0	1	0	0	0	0	0	0	0	0	0	0	0	1	0	0	0	0	0	0	0	0	0	0	0
Metabolism	Carbohydrate metabolism	ko00520 Amino sugar and nucleotide sugar metabolism	K01183 chitinase [EC:3.2.1.14]	23	38	21	19	30	17	25	14	13	28	20	25	13	24	13	17	12	21	3	17	7	18	21	12	30	16	27	14	13	20	13	14	17	13	18	20	5	15	3	39	20	19	22
Metabolism	Carbohydrate metabolism	ko00520 Amino sugar and nucleotide sugar metabolism	K01198 xylan 1,4-beta-xylosidase [EC:3.2.1.37]	5	3	8	1	7	3	4	2	0	3	4	8	2	7	5	4	2	2	2	7	7	7	9	5	9	12	5	7	3	1	3	8	7	5	4	7	3	4	4	6	8	4	4
Metabolism	Carbohydrate metabolism	ko00520 Amino sugar and nucleotide sugar metabolism	K01207 beta-N-acetylhexosaminidase [EC:3.2.1.52]	22	19	11	20	14	9	17	15	12	26	11	23	24	16	13	12	14	24	11	27	28	21	28	10	21	17	21	20	20	19	16	16	20	22	29	16	25	16	15	35	22	39	19
Metabolism	Carbohydrate metabolism	ko00520 Amino sugar and nucleotide sugar metabolism	K01209 alpha-L-arabinofuranosidase [EC:3.2.1.55]	12	12	9	13	8	12	9	8	7	14	6	8	7	16	14	10	5	11	9	15	14	15	22	7	25	7	17	13	14	7	12	7	18	9	15	8	10	13	3	17	15	12	24
Metabolism	Carbohydrate metabolism	ko00520 Amino sugar and nucleotide sugar metabolism	K01233 chitosanase [EC:3.2.1.132]	1	0	0	0	1	0	1	0	0	0	0	0	0	1	0	1	0	0	0	0	0	2	0	0	0	0	0	0	0	0	1	0	0	0	1	2	0	0	0	0	0	1	0
Metabolism	Carbohydrate metabolism	ko00520 Amino sugar and nucleotide sugar metabolism	K01443 N-acetylglucosamine-6-phosphate deacetylase [EC:3.5.1.25]	10	10	12	12	4	11	8	8	9	8	5	9	11	9	5	11	7	5	2	8	10	9	15	8	12	9	11	12	10	14	9	10	12	17	16	19	6	7	12	16	11	11	13
Metabolism	Carbohydrate metabolism	ko00520 Amino sugar and nucleotide sugar metabolism	K01452 chitin deacetylase [EC:3.5.1.41]	3	0	0	1	0	4	1	1	3	2	2	5	2	6	0	3	3	1	3	4	0	5	3	3	1	6	3	7	1	5	7	4	3	0	5	5	2	0	1	4	1	2	3
Metabolism	Carbohydrate metabolism	ko00520 Amino sugar and nucleotide sugar metabolism	K01639 N-acetylneuraminate lyase [EC:4.1.3.3]	3	0	0	3	4	1	1	0	0	4	0	0	5	3	4	3	0	0	2	6	11	1	2	0	0	2	0	4	1	3	2	1	2	3	4	4	0	1	1	8	2	0	4
Metabolism	Carbohydrate metabolism	ko00520 Amino sugar and nucleotide sugar metabolism	K01654 N-acetylneuraminate synthase [EC:2.5.1.56]	11	15	7	27	9	9	20	14	13	15	6	15	8	17	11	9	10	18	9	20	15	14	31	13	32	22	24	21	12	15	13	24	33	12	22	23	20	28	10	22	13	34	26
Metabolism	Carbohydrate metabolism	ko00520 Amino sugar and nucleotide sugar metabolism	K01709 CDP-glucose 4,6-dehydratase [EC:4.2.1.45]	19	6	11	15	8	12	19	3	2	9	7	13	14	17	8	9	9	9	6	8	5	12	17	11	18	10	6	9	13	6	6	7	9	8	9	18	6	14	9	22	11	19	5
Metabolism	Carbohydrate metabolism	ko00520 Amino sugar and nucleotide sugar metabolism	K01711 GDPmannose 4,6-dehydratase [EC:4.2.1.47]	56	53	61	56	49	41	76	30	62	58	34	59	55	66	45	55	46	64	24	86	50	57	102	53	100	80	83	61	57	46	56	64	51	68	61	99	71	65	49	108	77	89	73
Metabolism	Carbohydrate metabolism	ko00520 Amino sugar and nucleotide sugar metabolism	K01784 UDP-glucose 4-epimerase [EC:5.1.3.2]	131	101	94	134	88	76	131	68	104	112	60	98	84	106	71	87	95	89	61	152	126	121	181	115	184	122	169	124	96	98	98	108	152	117	120	149	101	122	86	165	131	169	130
Metabolism	Carbohydrate metabolism	ko00520 Amino sugar and nucleotide sugar metabolism	K01787 N-acylglucosamine 2-epimerase [EC:5.1.3.8]	2	1	3	3	3	1	2	0	1	5	1	1	2	0	3	0	2	2	0	5	1	3	6	1	3	7	4	5	1	1	2	2	2	1	0	1	0	3	6	2	1	1	1
Metabolism	Carbohydrate metabolism	ko00520 Amino sugar and nucleotide sugar metabolism	K01788 N-acylglucosamine-6-phosphate 2-epimerase [EC:5.1.3.9]	0	1	0	0	0	0	1	1	1	0	0	0	0	0	0	0	0	0	1	0	0	0	0	1	0	0	0	1	1	0	0	0	0	0	0	1	0	1	0	1	0	3	1
Metabolism	Carbohydrate metabolism	ko00520 Amino sugar and nucleotide sugar metabolism	K01791 UDP-N-acetylglucosamine 2-epimerase (non-hydrolysing) [EC:5.1.3.14]	34	34	23	38	26	36	35	21	27	26	18	31	39	45	21	36	32	28	23	42	33	33	79	26	49	44	56	35	28	28	33	33	39	38	38	49	42	47	19	61	46	49	33
Metabolism	Carbohydrate metabolism	ko00520 Amino sugar and nucleotide sugar metabolism	K01809 mannose-6-phosphate isomerase [EC:5.3.1.8]	17	14	9	5	7	6	9	10	10	13	7	1	12	14	7	5	5	8	2	10	9	11	14	7	14	20	14	11	6	7	10	11	10	14	14	15	15	12	6	21	7	13	17
Metabolism	Carbohydrate metabolism	ko00520 Amino sugar and nucleotide sugar metabolism	K01810 glucose-6-phosphate isomerase [EC:5.3.1.9]	42	43	48	47	31	46	65	28	48	29	26	48	71	38	21	52	32	34	26	56	40	45	50	48	53	63	57	44	34	40	31	35	54	56	53	70	65	34	38	58	43	56	42
Metabolism	Carbohydrate metabolism	ko00520 Amino sugar and nucleotide sugar metabolism	K01835 phosphoglucomutase [EC:5.4.2.2]	47	24	43	40	31	34	50	23	33	34	22	44	47	42	33	48	33	35	20	63	42	44	69	51	71	64	59	37	38	37	32	32	45	39	51	69	64	45	36	72	52	62	57
Metabolism	Carbohydrate metabolism	ko00520 Amino sugar and nucleotide sugar metabolism	K01840 phosphomannomutase [EC:5.4.2.8]	26	25	27	44	29	31	38	22	34	26	20	34	48	32	21	23	24	33	22	45	30	30	45	31	43	48	46	29	32	30	36	45	27	32	40	56	51	42	24	53	38	51	42
Metabolism	Carbohydrate metabolism	ko00520 Amino sugar and nucleotide sugar metabolism	K01854 UDP-galactopyranose mutase [EC:5.4.99.9]	16	14	9	24	10	20	7	5	9	16	10	24	12	10	7	5	4	9	2	18	6	19	14	8	21	20	19	13	12	10	15	13	11	14	8	18	4	16	14	21	9	23	7
Metabolism	Carbohydrate metabolism	ko00520 Amino sugar and nucleotide sugar metabolism	K02377 GDP-L-fucose synthase [EC:1.1.1.271]	32	20	27	36	22	31	36	17	20	24	20	23	22	15	19	18	18	25	15	31	22	28	37	25	37	25	31	28	31	22	14	30	26	25	22	23	23	31	19	49	41	36	25
Metabolism	Carbohydrate metabolism	ko00520 Amino sugar and nucleotide sugar metabolism	K02472 UDP-N-acetyl-D-mannosaminuronic acid dehydrogenase [EC:1.1.1.336]	8	10	10	13	9	5	14	5	16	5	5	17	14	5	6	12	9	10	7	13	15	8	28	8	21	18	11	12	9	12	13	10	9	16	9	20	10	12	7	14	20	11	18
Metabolism	Carbohydrate metabolism	ko00520 Amino sugar and nucleotide sugar metabolism	K02473 UDP-N-acetylglucosamine/UDP-N-acetylgalactosamine 4-epimerase [EC:5.1.3.7 5.1.3.-]	15	15	19	20	28	15	19	12	11	19	10	13	25	21	16	17	10	24	6	25	7	18	27	24	34	24	14	24	17	11	14	15	20	14	21	29	23	21	18	25	20	27	25
Metabolism	Carbohydrate metabolism	ko00520 Amino sugar and nucleotide sugar metabolism	K02474 UDP-N-acetyl-D-glucosamine/UDP-N-acetyl-D-galactosamine dehydrogenase [EC:1.1.1.136 1.1.1.-]	29	23	20	35	16	20	45	20	21	19	17	40	25	31	16	25	26	24	16	44	18	36	57	32	40	28	41	41	36	25	28	33	37	38	37	63	38	35	37	55	41	41	30
Metabolism	Carbohydrate metabolism	ko00520 Amino sugar and nucleotide sugar metabolism	K02564 glucosamine-6-phosphate deaminase [EC:3.5.99.6]	29	16	18	30	27	17	25	13	14	26	19	21	18	24	11	23	18	19	7	30	28	29	41	27	37	26	33	26	22	19	16	17	25	23	27	36	23	34	16	31	27	32	28
Metabolism	Carbohydrate metabolism	ko00520 Amino sugar and nucleotide sugar metabolism	K02777 sugar PTS system EIIA component [EC:2.7.1.-]	0	0	0	0	4	1	0	2	0	0	0	1	1	0	0	0	0	1	0	2	0	0	0	1	4	0	1	0	1	1	0	2	1	0	2	0	2	2	0	2	0	0	0
Metabolism	Carbohydrate metabolism	ko00520 Amino sugar and nucleotide sugar metabolism	K02779 glucose PTS system EIICB or EIICBA component [EC:2.7.1.199]	0	0	0	0	0	0	0	0	0	2	1	3	5	2	0	4	1	0	1	6	2	0	0	0	3	0	1	2	0	3	2	0	2	2	0	3	3	0	0	1	1	1	0
Metabolism	Carbohydrate metabolism	ko00520 Amino sugar and nucleotide sugar metabolism	K02791 maltose/glucose PTS system EIICB component [EC:2.7.1.199 2.7.1.208]	0	0	0	0	0	0	1	0	1	0	0	0	0	0	0	0	0	0	0	0	0	0	0	0	0	0	0	0	0	0	0	0	0	0	0	0	0	0	0	0	0	0	0
Metabolism	Carbohydrate metabolism	ko00520 Amino sugar and nucleotide sugar metabolism	K02793 mannose PTS system EIIA component [EC:2.7.1.191]	8	3	6	10	6	2	4	7	5	2	9	7	6	4	11	8	11	11	10	5	16	11	13	8	10	12	9	8	10	3	6	8	4	13	9	11	12	9	9	13	10	9	14
Metabolism	Carbohydrate metabolism	ko00520 Amino sugar and nucleotide sugar metabolism	K02794 mannose PTS system EIIAB component [EC:2.7.1.191]	0	1	0	0	1	0	0	0	1	1	0	0	0	0	0	0	0	0	0	0	2	0	0	0	1	1	0	0	0	1	0	0	0	1	2	0	0	0	1	1	0	0	0
Metabolism	Carbohydrate metabolism	ko00520 Amino sugar and nucleotide sugar metabolism	K02795 mannose PTS system EIIC component	0	0	2	0	0	0	0	0	1	1	0	0	0	0	0	0	0	0	0	1	1	0	1	1	1	0	0	0	0	0	0	2	2	0	0	1	0	0	0	0	1	1	1
Metabolism	Carbohydrate metabolism	ko00520 Amino sugar and nucleotide sugar metabolism	K02796 mannose PTS system EIID component	2	1	2	0	4	0	0	1	1	0	0	0	1	0	0	0	0	1	0	2	1	2	2	0	1	4	0	1	1	0	1	2	3	0	0	1	0	1	2	0	1	3	1
Metabolism	Carbohydrate metabolism	ko00520 Amino sugar and nucleotide sugar metabolism	K02804 N-acetylglucosamine PTS system EIICBA or EIICB component [EC:2.7.1.193]	1	1	1	1	0	1	0	1	0	2	0	2	1	1	0	1	1	1	1	0	0	1	2	2	4	2	5	4	1	2	2	0	1	0	2	1	1	0	0	3	0	5	0
Metabolism	Carbohydrate metabolism	ko00520 Amino sugar and nucleotide sugar metabolism	K03431 phosphoglucosamine mutase [EC:5.4.2.10]	28	34	44	50	28	23	63	46	40	41	27	48	54	41	25	43	37	27	21	54	42	51	80	39	62	55	69	43	41	23	36	43	38	45	41	52	57	38	23	62	38	57	49
Metabolism	Carbohydrate metabolism	ko00520 Amino sugar and nucleotide sugar metabolism	K04042 bifunctional UDP-N-acetylglucosamine pyrophosphorylase / glucosamine-1-phosphate N-acetyltransferase [EC:2.7.7.23 2.3.1.157]	35	23	22	40	26	24	44	14	33	30	20	23	34	34	32	23	25	28	22	31	35	42	35	28	35	30	41	38	36	29	29	19	38	42	42	54	29	31	25	42	41	49	36
Metabolism	Carbohydrate metabolism	ko00520 Amino sugar and nucleotide sugar metabolism	K05304 sialic acid synthase [EC:2.5.1.56 2.5.1.57 2.5.1.132]	4	5	3	4	6	4	6	4	2	7	3	5	1	3	1	2	4	3	1	1	1	2	5	3	12	6	7	4	3	4	2	4	2	2	4	3	1	7	2	8	8	1	4
Metabolism	Carbohydrate metabolism	ko00520 Amino sugar and nucleotide sugar metabolism	K05305 fucokinase [EC:2.7.1.52]	0	1	1	4	3	1	5	2	2	1	0	0	0	0	0	1	3	3	0	0	1	0	3	2	2	3	3	3	3	2	1	1	1	0	1	1	1	4	2	7	3	3	1
Metabolism	Carbohydrate metabolism	ko00520 Amino sugar and nucleotide sugar metabolism	K06118 UDP-sulfoquinovose synthase [EC:3.13.1.1]	10	14	3	4	5	6	9	3	9	5	5	10	3	8	11	4	7	3	6	13	11	8	13	10	20	7	9	8	16	5	7	8	14	13	12	11	11	12	4	12	9	11	14
Metabolism	Carbohydrate metabolism	ko00520 Amino sugar and nucleotide sugar metabolism	K06859 glucose-6-phosphate isomerase, archaeal [EC:5.3.1.9]	1	0	2	2	1	2	1	2	0	0	0	1	1	2	5	1	0	1	0	0	5	0	1	0	1	2	2	3	2	3	2	3	3	1	2	3	0	1	1	1	0	1	2
Metabolism	Carbohydrate metabolism	ko00520 Amino sugar and nucleotide sugar metabolism	K07102 N-acetylmuramate 1-kinase [EC:2.7.1.221]	9	9	5	7	5	8	9	4	10	3	3	7	8	7	4	8	6	5	5	12	4	5	4	3	6	8	6	8	5	10	7	4	7	5	9	13	6	9	4	17	7	8	7
Metabolism	Carbohydrate metabolism	ko00520 Amino sugar and nucleotide sugar metabolism	K07106 N-acetylmuramic acid 6-phosphate etherase [EC:4.2.1.126]	3	6	8	5	0	1	2	2	2	6	7	7	8	5	3	11	6	5	4	5	4	3	7	8	12	6	10	4	4	4	5	5	3	2	6	8	9	1	4	4	6	6	6
Metabolism	Carbohydrate metabolism	ko00520 Amino sugar and nucleotide sugar metabolism	K07806 UDP-4-amino-4-deoxy-L-arabinose-oxoglutarate aminotransferase [EC:2.6.1.87]	21	14	18	12	14	16	30	10	12	28	18	22	13	20	11	15	17	19	10	23	17	19	39	18	37	15	31	22	24	15	18	13	18	14	17	33	22	24	11	29	22	29	21
Metabolism	Carbohydrate metabolism	ko00520 Amino sugar and nucleotide sugar metabolism	K08068 UDP-N-acetylglucosamine 2-epimerase (hydrolysing) [EC:3.2.1.183]	2	4	0	3	2	1	0	0	2	2	1	5	1	4	3	2	3	1	0	1	2	1	4	0	1	4	1	1	3	1	3	3	0	2	3	7	1	1	1	9	0	2	3
Metabolism	Carbohydrate metabolism	ko00520 Amino sugar and nucleotide sugar metabolism	K08678 UDP-glucuronate decarboxylase [EC:4.1.1.35]	31	30	27	32	22	24	37	19	17	24	21	23	16	25	26	20	29	37	19	46	32	43	42	30	46	37	44	28	33	11	23	23	34	17	25	48	25	28	12	52	39	39	34
Metabolism	Carbohydrate metabolism	ko00520 Amino sugar and nucleotide sugar metabolism	K08679 UDP-glucuronate 4-epimerase [EC:5.1.3.6]	39	28	20	26	33	26	37	24	17	34	19	29	20	45	19	20	14	31	10	43	28	35	61	28	66	34	46	26	20	32	31	29	45	42	45	61	37	28	24	48	32	42	45
Metabolism	Carbohydrate metabolism	ko00520 Amino sugar and nucleotide sugar metabolism	K09001 anhydro-N-acetylmuramic acid kinase [EC:2.7.1.170]	7	6	15	8	8	9	16	4	9	9	1	6	9	9	10	11	4	9	4	11	7	7	9	7	6	10	9	5	7	3	7	4	6	2	6	16	6	9	8	18	3	9	8
Metabolism	Carbohydrate metabolism	ko00520 Amino sugar and nucleotide sugar metabolism	K10011 UDP-4-amino-4-deoxy-L-arabinose formyltransferase / UDP-glucuronic acid dehydrogenase (UDP-4-keto-hexauronic acid decarboxylating) [EC:2.1.2.13 1.1.1.305]	8	8	6	11	2	5	14	5	5	6	4	9	2	13	10	5	3	8	5	13	11	8	17	6	12	11	12	10	6	12	8	7	8	10	9	10	6	12	7	21	13	13	8
Metabolism	Carbohydrate metabolism	ko00520 Amino sugar and nucleotide sugar metabolism	K10012 undecaprenyl-phosphate 4-deoxy-4-formamido-L-arabinose transferase [EC:2.4.2.53]	21	10	9	20	12	11	15	8	16	14	9	16	18	13	7	12	15	15	7	20	22	18	23	14	23	33	35	29	13	16	12	23	18	19	25	23	14	16	13	28	20	25	18
Metabolism	Carbohydrate metabolism	ko00520 Amino sugar and nucleotide sugar metabolism	K10046 GDP-D-mannose 3', 5'-epimerase [EC:5.1.3.18 5.1.3.-]	6	8	5	2	4	5	8	8	9	6	4	5	2	4	1	3	5	1	1	7	5	2	7	4	5	3	3	6	6	5	2	8	3	4	5	4	6	2	2	3	5	7	6
Metabolism	Carbohydrate metabolism	ko00520 Amino sugar and nucleotide sugar metabolism	K11528 UDP-N-acetylglucosamine pyrophosphorylase [EC:2.7.7.23]	1	3	5	0	0	2	3	1	3	2	3	4	1	2	1	0	0	0	1	3	5	2	2	1	1	3	3	0	1	2	3	1	3	4	2	5	2	5	0	7	6	2	4
Metabolism	Carbohydrate metabolism	ko00520 Amino sugar and nucleotide sugar metabolism	K12373 hexosaminidase [EC:3.2.1.52]	5	7	10	9	4	5	16	6	3	10	5	14	14	18	7	21	6	11	9	10	12	8	21	8	13	17	17	12	11	17	6	9	18	8	17	20	13	11	5	22	10	15	16
Metabolism	Carbohydrate metabolism	ko00520 Amino sugar and nucleotide sugar metabolism	K12409 bifunctional UDP-N-acetylglucosamine 2-epimerase / N-acetylmannosamine kinase [EC:3.2.1.183 2.7.1.60]	0	0	1	0	0	1	1	0	0	0	0	0	0	0	0	0	0	1	0	0	0	0	0	0	1	2	0	0	0	0	0	1	0	0	0	0	0	0	0	0	0	0	0
Metabolism	Carbohydrate metabolism	ko00520 Amino sugar and nucleotide sugar metabolism	K12446 L-arabinokinase [EC:2.7.1.46]	0	0	0	0	0	0	0	0	0	0	1	1	0	0	0	0	0	0	0	0	0	0	0	0	0	0	0	0	0	0	0	0	0	0	0	1	0	0	0	0	0	0	0
Metabolism	Carbohydrate metabolism	ko00520 Amino sugar and nucleotide sugar metabolism	K12447 UDP-sugar pyrophosphorylase [EC:2.7.7.64]	0	0	0	0	0	0	0	0	0	0	0	0	0	0	0	0	0	0	0	0	0	0	0	0	0	1	0	0	0	0	0	0	0	0	0	0	0	0	0	0	0	0	0
Metabolism	Carbohydrate metabolism	ko00520 Amino sugar and nucleotide sugar metabolism	K12448 UDP-arabinose 4-epimerase [EC:5.1.3.5]	1	3	2	7	5	2	5	1	4	8	5	3	2	1	4	4	2	1	2	6	7	5	4	1	11	3	5	6	2	1	5	2	6	3	2	2	2	5	3	10	3	6	2
Metabolism	Carbohydrate metabolism	ko00520 Amino sugar and nucleotide sugar metabolism	K12449 UDP-apiose/xylose synthase	3	1	0	2	0	2	0	0	0	2	0	2	0	1	1	2	0	1	0	2	0	1	0	0	0	2	0	2	1	0	2	1	1	2	3	4	0	1	0	1	0	2	1
Metabolism	Carbohydrate metabolism	ko00520 Amino sugar and nucleotide sugar metabolism	K12450 UDP-glucose 4,6-dehydratase [EC:4.2.1.76]	0	2	0	0	0	0	0	0	0	0	0	0	1	0	0	0	0	0	0	0	0	0	0	0	0	0	1	0	0	0	1	0	0	1	0	0	0	0	0	1	1	0	0
Metabolism	Carbohydrate metabolism	ko00520 Amino sugar and nucleotide sugar metabolism	K12451 3,5-epimerase/4-reductase [EC:5.1.3.- 1.1.1.-]	0	0	0	1	1	0	1	0	2	1	1	0	1	0	0	0	0	0	0	0	0	0	1	0	0	0	1	1	0	0	1	0	0	1	0	0	1	0	0	0	0	0	0
Metabolism	Carbohydrate metabolism	ko00520 Amino sugar and nucleotide sugar metabolism	K12452 CDP-4-dehydro-6-deoxyglucose reductase, E1 [EC:1.17.1.1]	9	3	4	6	11	2	8	2	5	3	4	9	6	8	6	12	6	9	4	4	9	10	4	5	9	5	7	4	7	8	8	4	4	5	11	7	6	5	7	14	4	12	8
Metabolism	Carbohydrate metabolism	ko00520 Amino sugar and nucleotide sugar metabolism	K12453 CDP-paratose synthetase [EC:1.1.1.342]	0	0	0	1	0	0	0	0	0	0	0	0	1	0	0	0	1	0	0	1	0	1	0	2	0	0	0	0	0	0	0	0	0	0	0	0	1	0	0	0	0	0	0
Metabolism	Carbohydrate metabolism	ko00520 Amino sugar and nucleotide sugar metabolism	K12454 CDP-paratose 2-epimerase [EC:5.1.3.10]	5	9	10	9	4	4	17	7	7	9	8	5	11	16	4	5	10	3	2	7	6	10	10	8	14	9	10	3	12	7	9	13	12	6	10	12	11	9	5	13	8	11	14
Metabolism	Carbohydrate metabolism	ko00520 Amino sugar and nucleotide sugar metabolism	K12455 CDP-abequose synthase [EC:1.1.1.341]	0	0	0	0	0	1	0	0	0	0	0	0	0	1	0	0	0	0	0	0	0	0	0	0	1	1	0	0	0	1	0	1	0	0	0	1	0	0	0	0	0	0	0
Metabolism	Carbohydrate metabolism	ko00520 Amino sugar and nucleotide sugar metabolism	K13010 perosamine synthetase [EC:2.6.1.102]	51	35	31	40	29	29	38	29	20	40	41	32	41	40	27	42	29	31	27	44	41	33	63	29	66	40	57	41	37	38	40	37	42	46	53	60	31	60	39	61	45	55	42
Metabolism	Carbohydrate metabolism	ko00520 Amino sugar and nucleotide sugar metabolism	K13014 undecaprenyl phosphate-alpha-L-ara4FN deformylase [EC:3.5.1.-]	3	1	4	2	1	3	3	0	1	1	0	3	0	1	1	1	3	4	1	5	3	4	2	5	7	2	5	1	3	3	1	0	3	4	0	5	1	3	2	3	1	1	2
Metabolism	Carbohydrate metabolism	ko00520 Amino sugar and nucleotide sugar metabolism	K13015 UDP-N-acetyl-D-glucosamine dehydrogenase [EC:1.1.1.136]	39	25	31	41	22	28	39	19	30	25	21	27	21	47	34	28	21	34	24	49	44	34	59	34	61	42	50	28	30	15	33	43	34	39	33	49	24	42	27	44	33	38	35
Metabolism	Carbohydrate metabolism	ko00520 Amino sugar and nucleotide sugar metabolism	K13016 UDP-N-acetyl-2-amino-2-deoxyglucuronate dehydrogenase [EC:1.1.1.335]	6	2	6	4	4	4	8	1	6	7	3	6	14	7	4	12	6	5	8	10	4	7	14	11	11	18	8	10	10	9	9	9	7	9	9	8	4	5	4	12	6	8	9
Metabolism	Carbohydrate metabolism	ko00520 Amino sugar and nucleotide sugar metabolism	K13017 UDP-2-acetamido-2-deoxy-ribo-hexuluronate aminotransferase [EC:2.6.1.98]	24	18	27	41	27	26	32	14	22	28	14	31	32	41	22	25	16	31	15	29	37	34	48	31	60	36	39	42	22	21	33	34	38	32	40	41	41	52	30	50	29	53	26
Metabolism	Carbohydrate metabolism	ko00520 Amino sugar and nucleotide sugar metabolism	K13018 UDP-2-acetamido-3-amino-2,3-dideoxy-glucuronate N-acetyltransferase [EC:2.3.1.201]	20	15	18	23	12	18	29	17	16	30	23	24	12	16	14	12	20	15	11	28	25	19	35	18	33	27	44	30	26	14	17	22	22	26	22	23	17	40	9	29	25	27	25
Metabolism	Carbohydrate metabolism	ko00520 Amino sugar and nucleotide sugar metabolism	K13019 UDP-GlcNAc3NAcA epimerase [EC:5.1.3.23]	4	3	4	6	4	3	3	1	4	3	4	5	3	7	1	6	2	2	3	3	1	0	4	3	2	3	8	4	3	6	4	4	4	4	6	11	5	7	5	5	9	5	7
Metabolism	Carbohydrate metabolism	ko00520 Amino sugar and nucleotide sugar metabolism	K13020 UDP-N-acetyl-2-amino-2-deoxyglucuronate dehydrogenase [EC:1.1.1.335]	20	12	4	17	18	9	18	13	4	15	11	8	2	13	11	9	3	11	3	12	22	11	25	14	15	19	14	10	18	7	9	13	15	14	20	11	9	16	5	16	22	15	12
Metabolism	Carbohydrate metabolism	ko00520 Amino sugar and nucleotide sugar metabolism	K13379 reversibly glycosylated polypeptide / UDP-arabinopyranose mutase [EC:2.4.1.- 5.4.99.30]	0	0	0	1	0	0	1	0	0	0	0	0	0	0	0	0	0	0	0	0	0	0	0	0	0	0	0	0	0	0	0	0	0	0	0	0	0	0	0	0	0	0	0
Metabolism	Carbohydrate metabolism	ko00520 Amino sugar and nucleotide sugar metabolism	K13810 transaldolase / glucose-6-phosphate isomerase [EC:2.2.1.2 5.3.1.9]	21	14	11	28	15	16	22	9	17	27	14	24	15	12	15	17	7	17	2	25	13	23	31	14	31	21	28	12	25	11	16	19	21	21	18	33	15	14	22	25	24	25	27
Metabolism	Carbohydrate metabolism	ko00520 Amino sugar and nucleotide sugar metabolism	K15778 phosphomannomutase / phosphoglucomutase [EC:5.4.2.8 5.4.2.2]	32	20	22	51	26	16	45	14	24	25	25	26	34	30	33	32	17	22	20	38	23	35	54	34	38	49	43	41	22	24	23	25	23	29	45	47	32	31	27	61	28	45	26
Metabolism	Carbohydrate metabolism	ko00520 Amino sugar and nucleotide sugar metabolism	K15855 exo-1,4-beta-D-glucosaminidase [EC:3.2.1.165]	3	0	2	2	3	3	3	1	0	1	2	4	3	3	1	3	1	2	0	2	5	3	4	0	8	1	3	6	3	5	1	0	3	1	4	2	1	4	0	4	7	5	2
Metabolism	Carbohydrate metabolism	ko00520 Amino sugar and nucleotide sugar metabolism	K15856 GDP-4-dehydro-6-deoxy-D-mannose reductase [EC:1.1.1.281]	3	4	2	3	5	4	1	2	1	1	5	3	4	5	1	1	2	0	2	5	3	4	4	0	7	6	4	4	5	0	4	1	6	2	1	2	2	4	3	5	2	6	4
Metabolism	Carbohydrate metabolism	ko00520 Amino sugar and nucleotide sugar metabolism	K15857 CDP-3, 6-dideoxy-D-glycero-D-glycero-4-hexulose-5-epimerase [EC:5.1.-.-]	0	0	1	0	0	0	0	0	0	0	0	0	0	0	0	0	0	0	0	0	0	0	1	1	0	0	1	0	0	0	0	1	0	0	1	0	0	0	0	1	0	0	0
Metabolism	Carbohydrate metabolism	ko00520 Amino sugar and nucleotide sugar metabolism	K15858 CDP-3, 6-dideoxy-D-glycero-L-glycero-4-hexulose-4-reductase [EC:1.1.1.-]	0	0	0	0	0	0	0	1	0	0	0	0	0	0	0	0	0	0	0	0	0	0	1	0	1	0	0	0	0	1	0	0	0	0	0	0	0	1	0	0	0	0	0
Metabolism	Carbohydrate metabolism	ko00520 Amino sugar and nucleotide sugar metabolism	K15894 UDP-N-acetylglucosamine 4,6-dehydratase/5-epimerase [EC:4.2.1.115 5.1.3.-]	10	15	14	19	8	6	14	8	4	12	4	23	27	13	11	21	13	16	1	17	6	12	15	9	24	16	26	17	12	14	16	15	12	16	15	15	25	14	12	35	11	19	20
Metabolism	Carbohydrate metabolism	ko00520 Amino sugar and nucleotide sugar metabolism	K15895 UDP-4-amino-4,6-dideoxy-L-N-acetyl-beta-L-altrosamine transaminase [EC:2.6.1.92]	4	3	4	8	3	1	5	3	2	1	3	10	4	3	1	4	3	3	2	2	3	1	8	2	3	5	3	6	3	2	5	4	5	5	3	8	5	3	2	4	4	9	2
Metabolism	Carbohydrate metabolism	ko00520 Amino sugar and nucleotide sugar metabolism	K15896 UDP-4-amino-4,6-dideoxy-N-acetyl-beta-L-altrosamine N-acetyltransferase [EC:2.3.1.202]	1	0	0	0	1	0	2	0	0	0	0	1	0	2	0	0	0	1	0	1	0	0	0	0	0	0	1	0	0	1	0	2	0	0	0	0	0	0	0	0	0	0	1
Metabolism	Carbohydrate metabolism	ko00520 Amino sugar and nucleotide sugar metabolism	K15897 UDP-2,4-diacetamido-2,4,6-trideoxy-beta-L-altropyranose hydrolase [EC:3.6.1.57]	0	1	1	0	1	1	0	3	2	1	4	0	1	2	1	2	1	1	0	3	2	1	3	0	1	1	3	1	1	4	0	1	0	2	3	3	0	3	0	3	0	1	2
Metabolism	Carbohydrate metabolism	ko00520 Amino sugar and nucleotide sugar metabolism	K15898 pseudaminic acid synthase [EC:2.5.1.97]	5	5	2	5	3	2	2	3	3	7	2	5	6	4	2	3	4	4	0	5	6	4	2	7	7	3	5	4	6	5	4	4	2	7	9	6	6	3	0	7	5	13	5
Metabolism	Carbohydrate metabolism	ko00520 Amino sugar and nucleotide sugar metabolism	K15899 pseudaminic acid cytidylyltransferase [EC:2.7.7.81]	1	2	0	7	4	2	2	3	1	4	1	0	2	0	1	1	1	1	1	1	2	2	6	3	4	3	3	0	2	0	0	1	4	0	1	2	3	1	2	4	0	1	2
Metabolism	Carbohydrate metabolism	ko00520 Amino sugar and nucleotide sugar metabolism	K15910 UDP-N-acetylbacillosamine transaminase [EC:2.6.1.34]	7	3	2	3	0	5	5	4	6	2	0	3	9	2	2	4	5	8	0	2	5	4	7	7	9	7	9	6	1	4	4	3	5	8	4	6	5	6	5	9	6	6	8
Metabolism	Carbohydrate metabolism	ko00520 Amino sugar and nucleotide sugar metabolism	K15912 UDP-N-acetylglucosamine 4,6-dehydratase [EC:4.2.1.135]	10	6	4	10	14	4	15	6	7	11	6	8	16	12	12	9	6	10	8	9	8	10	15	5	21	10	15	11	6	8	13	7	9	7	9	16	10	13	6	17	15	11	17
Metabolism	Carbohydrate metabolism	ko00520 Amino sugar and nucleotide sugar metabolism	K15913 UDP-N-acetylbacillosamine N-acetyltransferase [EC:2.3.1.203]	0	0	1	0	0	0	3	0	0	0	0	1	1	1	0	1	0	0	0	1	0	0	1	1	0	1	2	1	1	0	4	0	0	0	1	0	2	0	0	2	0	1	0
Metabolism	Carbohydrate metabolism	ko00520 Amino sugar and nucleotide sugar metabolism	K15916 glucose/mannose-6-phosphate isomerase [EC:5.3.1.9 5.3.1.8]	5	9	2	5	2	3	3	2	0	6	1	1	1	4	3	3	1	2	4	4	3	5	9	3	5	5	1	7	2	4	0	2	2	7	1	4	2	2	2	4	5	7	2
Metabolism	Carbohydrate metabolism	ko00520 Amino sugar and nucleotide sugar metabolism	K15921 arabinoxylan arabinofuranohydrolase [EC:3.2.1.55]	1	4	2	1	0	0	0	2	0	2	0	2	1	2	1	0	1	0	3	3	1	0	3	2	5	2	1	0	2	1	1	1	1	3	2	1	0	0	1	0	3	4	1
Metabolism	Carbohydrate metabolism	ko00520 Amino sugar and nucleotide sugar metabolism	K16011 mannose-1-phosphate guanylyltransferase / mannose-6-phosphate isomerase [EC:2.7.7.13 5.3.1.8]	19	7	13	23	7	19	30	9	20	18	12	20	19	21	12	20	11	21	4	26	20	29	27	20	29	27	29	24	21	25	12	26	22	17	26	34	25	21	14	36	17	24	27
Metabolism	Carbohydrate metabolism	ko00520 Amino sugar and nucleotide sugar metabolism	K16190 glucuronokinase [EC:2.7.1.43]	3	1	1	1	1	1	2	0	1	1	0	0	1	0	1	0	3	1	0	1	1	5	4	1	2	0	1	2	1	1	0	2	2	0	4	2	0	2	2	0	0	6	0
Metabolism	Carbohydrate metabolism	ko00520 Amino sugar and nucleotide sugar metabolism	K16881 mannose-1-phosphate guanylyltransferase / phosphomannomutase [EC:2.7.7.13 5.4.2.8]	16	5	8	19	5	12	17	10	14	11	8	14	8	5	5	9	7	7	6	15	24	8	15	7	22	22	16	13	10	9	9	14	27	13	11	15	17	13	18	13	12	7	17
Metabolism	Carbohydrate metabolism	ko00520 Amino sugar and nucleotide sugar metabolism	K17497 phosphomannomutase [EC:5.4.2.8]	0	1	1	0	0	0	0	0	0	0	0	2	0	1	0	0	1	0	0	0	1	1	1	0	1	1	2	0	0	0	0	0	1	0	0	0	0	0	0	0	0	0	0
Metabolism	Carbohydrate metabolism	ko00520 Amino sugar and nucleotide sugar metabolism	K17716 UDP-glucose 4-epimerase [EC:5.1.3.2]	4	1	2	10	4	7	9	6	7	6	4	10	9	10	6	1	4	8	5	11	11	6	21	10	13	8	18	7	8	3	9	3	9	12	9	13	4	7	4	16	8	6	6
Metabolism	Carbohydrate metabolism	ko00520 Amino sugar and nucleotide sugar metabolism	K17939 GDP-perosamine N-acetyltransferase [EC:2.3.1.227]	0	0	0	0	0	0	1	1	0	0	0	0	0	0	0	0	0	0	0	0	0	0	1	0	2	0	1	0	0	0	0	0	0	0	0	0	1	1	0	0	0	1	0
Metabolism	Carbohydrate metabolism	ko00520 Amino sugar and nucleotide sugar metabolism	K18429 GDP/UDP-N,N'-diacetylbacillosamine 2-epimerase (hydrolysing) [EC:3.2.1.184]	2	3	2	1	3	4	1	2	0	4	1	0	2	4	2	1	1	1	1	2	5	4	4	4	5	8	3	2	1	1	4	3	3	2	4	4	3	2	1	4	2	4	5
Metabolism	Carbohydrate metabolism	ko00520 Amino sugar and nucleotide sugar metabolism	K18430 N,N'-diacetyllegionaminate synthase [EC:2.5.1.101]	4	5	10	6	6	4	11	7	5	8	4	9	2	8	3	5	3	7	4	4	2	9	10	4	11	8	5	6	1	6	2	2	8	6	10	9	10	6	4	7	8	7	8
Metabolism	Carbohydrate metabolism	ko00520 Amino sugar and nucleotide sugar metabolism	K18431 CMP-N,N'-diacetyllegionaminic acid synthase [EC:2.7.7.82]	3	4	2	3	4	6	7	1	7	4	3	5	0	7	0	1	4	1	4	1	5	8	4	4	3	6	7	3	0	1	2	4	3	6	5	4	3	0	0	7	4	3	5
Metabolism	Carbohydrate metabolism	ko00520 Amino sugar and nucleotide sugar metabolism	K18674 N-acetylgalactosamine kinase [EC:2.7.1.157]	0	0	0	0	1	0	0	0	0	0	2	0	0	0	0	0	1	0	0	1	0	0	0	0	0	0	0	0	1	0	1	0	1	1	0	0	0	0	0	0	0	0	0
Metabolism	Carbohydrate metabolism	ko00520 Amino sugar and nucleotide sugar metabolism	K18675 N,N'-diacetylchitobiose phosphorylase [EC:2.4.1.280]	4	0	4	2	1	3	2	1	1	5	2	1	1	0	4	0	2	4	0	8	2	1	4	5	10	8	7	3	7	0	1	2	3	4	2	4	1	3	1	1	6	6	4
Metabolism	Carbohydrate metabolism	ko00520 Amino sugar and nucleotide sugar metabolism	K18676 glucosamine kinase [EC:2.7.1.8]	3	1	2	1	1	1	0	0	2	1	0	0	4	1	0	0	0	1	0	1	0	1	2	1	1	2	2	1	1	4	0	0	1	2	0	2	1	0	0	4	0	1	1
Metabolism	Carbohydrate metabolism	ko00520 Amino sugar and nucleotide sugar metabolism	K18677 galacturonokinase [EC:2.7.1.44]	1	0	0	0	2	1	1	0	0	0	0	0	0	0	0	0	1	0	1	1	1	0	0	0	2	1	1	0	0	0	1	0	0	0	0	0	1	0	1	1	0	1	0
Metabolism	Carbohydrate metabolism	ko00520 Amino sugar and nucleotide sugar metabolism	K20118 glucose PTS system EIICBA or EIICB component [EC:2.7.1.199]	5	4	12	12	4	4	6	2	16	5	17	10	15	0	5	2	6	7	13	22	6	5	6	3	7	8	13	8	5	4	10	10	11	6	9	6	4	6	4	4	11	15	7
Metabolism	Carbohydrate metabolism	ko00520 Amino sugar and nucleotide sugar metabolism	K20547 basic endochitinase B [EC:3.2.1.14]	0	0	0	0	0	0	0	0	0	0	0	0	0	0	0	1	0	0	0	0	0	0	0	0	0	0	1	0	0	1	0	0	0	0	0	0	0	0	0	0	0	0	0
Metabolism	Carbohydrate metabolism	ko00520 Amino sugar and nucleotide sugar metabolism	K20844 non-reducing end alpha-L-arabinofuranosidase [EC:3.2.1.55]	0	1	0	0	1	0	1	0	0	0	0	0	0	0	0	0	0	0	0	0	0	0	0	0	0	0	0	0	0	0	0	0	0	0	0	0	0	0	0	0	1	0	0
Metabolism	Carbohydrate metabolism	ko00520 Amino sugar and nucleotide sugar metabolism	K21055 3-deoxy-D-glycero-D-galacto-nononate 9-phosphatase [EC:3.1.3.103]	0	0	0	0	0	0	0	0	0	0	0	0	1	0	0	1	0	0	0	0	0	1	0	0	0	0	0	1	1	0	0	0	0	0	0	0	1	0	0	0	0	1	0
Metabolism	Carbohydrate metabolism	ko00520 Amino sugar and nucleotide sugar metabolism	K21279 3-deoxy-D-glycero-D-galacto-nononate 9-phosphate synthase [EC:2.5.1.132]	0	0	1	0	0	0	0	0	0	0	1	0	0	0	0	0	0	0	0	0	1	0	2	0	1	0	0	0	1	0	0	1	0	0	1	0	0	0	0	1	0	0	0
Metabolism	Carbohydrate metabolism	ko00520 Amino sugar and nucleotide sugar metabolism	K21749 N-acylneuraminate/3-deoxy-D-glycero-D-galacto-nononate cytidylyltransferase [EC:2.7.7.43 2.7.7.92]	0	3	1	2	2	1	3	0	0	0	1	3	0	4	0	2	2	0	0	0	6	0	2	2	5	4	0	1	0	3	0	1	1	1	1	4	1	1	1	2	4	5	3
Metabolism	Carbohydrate metabolism	ko00520 Amino sugar and nucleotide sugar metabolism	K21750 3-deoxy-D-glycero-D-galacto-nononate cytidylyltransferase [EC:2.7.7.92]	0	0	0	0	0	0	0	0	0	0	0	0	0	0	0	0	0	0	0	0	0	0	0	0	0	0	0	1	0	0	0	0	0	0	0	0	0	0	0	0	0	0	0
Metabolism	Carbohydrate metabolism	ko00520 Amino sugar and nucleotide sugar metabolism	K22252 GDP-6-deoxy-D-talose 4-dehydrogenase [EC:1.1.1.135]	0	1	0	3	0	0	3	1	1	3	1	2	3	1	1	2	4	1	0	2	0	2	1	0	1	1	5	1	1	1	2	1	1	0	0	2	2	1	6	2	2	1	1
Metabolism	Carbohydrate metabolism	ko00520 Amino sugar and nucleotide sugar metabolism	K22268 xylan 1,4-beta-xylosidase [EC:3.2.1.37]	0	1	0	0	0	0	0	0	0	1	1	0	0	1	0	0	0	0	0	0	0	0	1	0	2	1	0	1	1	0	0	1	1	0	0	1	0	0	1	0	0	0	0
Metabolism	Carbohydrate metabolism	ko00520 Amino sugar and nucleotide sugar metabolism	K22292 N-acetyl-D-muramate 6-phosphate phosphatase [EC:3.1.3.105]	3	4	3	6	1	4	3	7	3	3	3	9	6	7	1	6	1	2	0	3	9	9	7	2	3	6	3	9	0	5	5	8	2	2	8	11	8	4	8	8	4	7	0
Metabolism	Carbohydrate metabolism	ko00520 Amino sugar and nucleotide sugar metabolism	K23144 UDP-N-acetylglucosamine diphosphorylase / glucose-1-phosphate thymidylyltransferase / UDP-N-acetylgalactosamine diphosphorylase / glucosamine-1-phosphate N-acetyltransferase / galactosamine-1-phosphate N-acetyltransferase [EC:2.7.7.23 2.7.7.24 2.7.7.83 2.3.1.157 2.3.1.276]	6	2	2	2	0	0	0	0	2	3	3	1	2	2	1	0	1	3	1	0	1	2	1	1	1	1	4	4	2	0	1	1	2	1	4	1	1	4	3	2	2	1	4
Metabolism	Carbohydrate metabolism	ko00520 Amino sugar and nucleotide sugar metabolism	K25026 glucokinase [EC:2.7.1.2]	4	3	2	1	2	4	2	3	2	2	3	0	1	1	2	1	2	2	0	1	5	4	3	2	3	5	1	4	3	4	5	6	3	3	0	2	3	4	3	1	2	3	2
Metabolism	Carbohydrate metabolism	ko00520 Amino sugar and nucleotide sugar metabolism	K25314 fucokinase / fucose-1-phosphate guanylyltransferase [EC:2.7.1.52 2.7.7.30]	0	0	0	0	0	0	1	0	0	0	0	0	0	0	0	0	0	0	0	0	0	0	0	0	0	2	0	0	0	0	0	0	0	0	0	0	0	0	0	0	0	0	0
Metabolism	Carbohydrate metabolism	ko00620 Pyruvate metabolism	K00001 alcohol dehydrogenase [EC:1.1.1.1]	57	51	41	54	46	37	48	40	40	65	41	58	36	39	48	41	42	53	12	65	48	68	77	48	80	59	75	43	48	36	54	43	63	53	50	60	41	48	35	74	40	83	71
Metabolism	Carbohydrate metabolism	ko00620 Pyruvate metabolism	K00002 alcohol dehydrogenase (NADP+) [EC:1.1.1.2]	3	4	5	7	1	4	3	3	2	1	3	2	4	3	2	2	2	5	2	8	2	2	2	2	0	4	3	2	0	0	1	3	2	0	3	6	5	2	3	4	4	3	3
Metabolism	Carbohydrate metabolism	ko00620 Pyruvate metabolism	K00016 L-lactate dehydrogenase [EC:1.1.1.27]	4	5	4	5	2	4	3	4	1	5	4	3	5	3	3	1	4	3	1	8	6	5	6	4	6	7	4	1	3	3	1	6	8	5	6	8	4	4	3	3	3	7	6
Metabolism	Carbohydrate metabolism	ko00620 Pyruvate metabolism	K00024 malate dehydrogenase [EC:1.1.1.37]	151	135	109	172	124	91	114	89	102	129	104	134	199	134	117	122	134	120	130	203	192	135	242	100	191	150	163	182	122	92	151	120	154	155	152	190	187	187	99	195	158	155	142
Metabolism	Carbohydrate metabolism	ko00620 Pyruvate metabolism	K00025 malate dehydrogenase [EC:1.1.1.37]	0	0	0	0	0	0	0	0	0	0	0	0	0	0	0	0	0	0	0	0	0	0	0	0	0	0	1	0	0	0	0	0	1	1	0	0	0	0	0	0	0	2	0
Metabolism	Carbohydrate metabolism	ko00620 Pyruvate metabolism	K00026 malate dehydrogenase [EC:1.1.1.37]	0	0	0	1	0	0	0	0	0	0	0	1	0	0	0	0	0	0	0	0	0	0	0	1	0	0	0	0	0	1	0	0	0	0	0	0	2	0	0	1	0	0	0
Metabolism	Carbohydrate metabolism	ko00620 Pyruvate metabolism	K00027 malate dehydrogenase (oxaloacetate-decarboxylating) [EC:1.1.1.38]	27	12	22	40	25	39	19	17	16	19	28	28	33	33	26	18	23	26	33	44	61	19	43	19	57	41	34	30	39	16	23	34	73	28	24	31	24	50	21	33	48	24	22
Metabolism	Carbohydrate metabolism	ko00620 Pyruvate metabolism	K00029 malate dehydrogenase (oxaloacetate-decarboxylating)(NADP+) [EC:1.1.1.40]	72	51	59	100	45	72	84	43	79	51	57	69	125	100	86	73	92	79	96	101	142	81	140	47	123	105	105	133	92	78	76	107	151	96	120	102	124	131	54	94	99	101	89
Metabolism	Carbohydrate metabolism	ko00620 Pyruvate metabolism	K00049 glyoxylate/hydroxypyruvate reductase [EC:1.1.1.79 1.1.1.81]	1	1	3	1	0	0	2	0	1	5	0	1	0	2	2	1	1	0	0	1	0	1	1	1	1	0	4	1	3	0	2	1	2	0	0	0	1	3	2	1	1	1	1
Metabolism	Carbohydrate metabolism	ko00620 Pyruvate metabolism	K00051 malate dehydrogenase (NADP+) [EC:1.1.1.82]	0	0	0	0	0	0	1	0	0	0	0	0	0	0	0	0	0	0	0	0	0	0	0	0	0	0	0	0	0	0	1	0	0	0	1	0	0	0	0	0	0	0	0
Metabolism	Carbohydrate metabolism	ko00620 Pyruvate metabolism	K00090 glyoxylate/hydroxypyruvate/2-ketogluconate reductase [EC:1.1.1.79 1.1.1.81 1.1.1.215]	4	1	3	10	9	5	6	0	6	3	3	3	5	3	3	0	2	1	3	9	3	4	4	3	10	3	1	1	3	4	3	5	9	4	3	10	2	5	4	12	8	10	3
Metabolism	Carbohydrate metabolism	ko00620 Pyruvate metabolism	K00101 L-lactate dehydrogenase (cytochrome) [EC:1.1.2.3]	1	2	1	13	3	3	9	2	7	4	2	8	6	4	2	11	7	2	2	6	1	4	4	3	5	2	8	9	1	4	5	2	3	4	8	15	3	2	1	9	5	4	2
Metabolism	Carbohydrate metabolism	ko00620 Pyruvate metabolism	K00102 D-lactate dehydrogenase (cytochrome) [EC:1.1.2.4]	14	13	10	24	14	13	24	15	14	9	13	30	18	29	13	24	16	15	13	24	23	33	28	22	17	23	36	23	19	13	14	13	21	25	26	38	14	22	4	25	17	36	21
Metabolism	Carbohydrate metabolism	ko00620 Pyruvate metabolism	K00114 alcohol dehydrogenase (cytochrome c) [EC:1.1.2.8]	163	188	89	495	195	168	292	221	108	263	153	252	42	257	167	258	189	209	128	255	121	278	278	244	276	306	352	192	216	214	163	163	172	236	267	329	128	167	48	541	188	474	260
Metabolism	Carbohydrate metabolism	ko00620 Pyruvate metabolism	K00116 malate dehydrogenase (quinone) [EC:1.1.5.4]	1	1	3	26	7	9	20	8	42	10	9	34	57	17	4	20	21	8	28	22	5	13	12	12	6	11	17	28	2	18	15	12	7	7	10	44	43	12	5	35	15	24	14
Metabolism	Carbohydrate metabolism	ko00620 Pyruvate metabolism	K00121 S-(hydroxymethyl)glutathione dehydrogenase / alcohol dehydrogenase [EC:1.1.1.284 1.1.1.1]	33	28	23	23	20	13	19	18	19	25	15	20	42	23	22	20	26	24	16	38	8	14	27	22	34	16	36	28	22	18	23	11	27	10	43	43	35	11	8	44	27	45	20
Metabolism	Carbohydrate metabolism	ko00620 Pyruvate metabolism	K00128 aldehyde dehydrogenase (NAD+) [EC:1.2.1.3]	91	79	65	77	55	54	60	39	67	58	51	75	77	82	43	74	55	67	49	79	52	75	93	54	88	93	94	52	59	55	61	66	65	63	55	120	95	59	55	121	70	111	81
Metabolism	Carbohydrate metabolism	ko00620 Pyruvate metabolism	K00132 acetaldehyde dehydrogenase (acetylating) [EC:1.2.1.10]	3	2	3	3	3	3	5	3	5	3	2	4	2	0	4	4	3	2	3	5	2	5	4	4	4	11	2	0	1	1	2	5	7	2	6	4	2	7	3	2	7	7	3
Metabolism	Carbohydrate metabolism	ko00620 Pyruvate metabolism	K00138 aldehyde dehydrogenase [EC:1.2.1.-]	21	12	14	88	20	17	29	28	25	29	21	42	22	40	14	55	28	24	61	24	12	41	61	29	38	47	48	45	35	26	24	29	39	48	43	58	27	49	7	80	24	75	31
Metabolism	Carbohydrate metabolism	ko00620 Pyruvate metabolism	K00149 aldehyde dehydrogenase family 9 member A1 [EC:1.2.1.47 1.2.1.3]	0	1	0	0	0	0	1	0	0	0	0	0	0	0	0	0	0	0	0	1	0	0	0	0	0	1	0	0	0	0	0	0	0	0	0	1	0	0	0	0	0	0	0
Metabolism	Carbohydrate metabolism	ko00620 Pyruvate metabolism	K00156 pyruvate dehydrogenase (quinone) [EC:1.2.5.1]	3	1	1	4	2	0	5	1	2	3	2	1	5	6	1	2	4	2	0	3	1	3	2	0	1	2	0	0	2	3	3	1	1	0	5	4	1	2	1	3	1	3	3
Metabolism	Carbohydrate metabolism	ko00620 Pyruvate metabolism	K00158 pyruvate oxidase [EC:1.2.3.3]	3	0	0	2	0	1	0	1	2	0	0	1	0	2	1	1	2	0	0	1	1	3	0	0	5	1	0	0	2	1	0	0	0	1	3	1	0	3	0	4	3	3	0
Metabolism	Carbohydrate metabolism	ko00620 Pyruvate metabolism	K00161 pyruvate dehydrogenase E1 component alpha subunit [EC:1.2.4.1]	61	50	52	54	37	31	82	41	66	44	49	69	91	68	34	62	37	50	26	72	55	52	87	76	70	53	69	60	31	47	48	60	60	39	65	91	90	46	49	111	46	99	75
Metabolism	Carbohydrate metabolism	ko00620 Pyruvate metabolism	K00162 pyruvate dehydrogenase E1 component beta subunit [EC:1.2.4.1]	43	31	40	53	34	28	72	17	51	35	34	57	75	45	27	55	47	23	17	50	41	54	70	55	56	50	74	40	35	30	51	64	56	51	35	71	90	64	39	73	52	86	65
Metabolism	Carbohydrate metabolism	ko00620 Pyruvate metabolism	K00163 pyruvate dehydrogenase E1 component [EC:1.2.4.1]	68	57	45	118	58	52	94	45	102	53	49	110	171	102	40	105	78	79	31	131	33	85	87	81	95	81	133	80	44	73	66	61	67	77	90	192	125	42	39	164	71	104	90
Metabolism	Carbohydrate metabolism	ko00620 Pyruvate metabolism	K00169 pyruvate ferredoxin oxidoreductase alpha subunit [EC:1.2.7.1]	69	53	69	102	60	55	74	64	61	70	65	57	51	73	71	55	56	67	52	94	133	84	134	58	126	107	67	110	100	62	69	92	113	114	80	72	124	105	60	93	102	72	76
Metabolism	Carbohydrate metabolism	ko00620 Pyruvate metabolism	K00170 pyruvate ferredoxin oxidoreductase beta subunit [EC:1.2.7.1]	71	49	51	64	69	50	87	53	56	54	43	51	38	58	46	40	38	62	36	74	96	71	114	43	112	75	68	83	77	52	60	51	80	74	82	67	78	75	44	92	77	71	67
Metabolism	Carbohydrate metabolism	ko00620 Pyruvate metabolism	K00171 pyruvate ferredoxin oxidoreductase delta subunit [EC:1.2.7.1]	12	6	6	11	10	6	16	8	7	11	5	14	15	13	6	18	9	16	14	7	16	13	37	7	17	16	13	23	6	10	17	17	12	15	22	10	14	20	14	20	14	14	13
Metabolism	Carbohydrate metabolism	ko00620 Pyruvate metabolism	K00172 pyruvate ferredoxin oxidoreductase gamma subunit [EC:1.2.7.1]	29	29	24	36	35	32	38	13	26	24	31	23	21	36	31	24	23	35	34	50	67	28	73	25	64	47	44	42	45	29	33	34	58	51	37	37	53	56	30	53	54	33	40
Metabolism	Carbohydrate metabolism	ko00620 Pyruvate metabolism	K00174 2-oxoglutarate/2-oxoacid ferredoxin oxidoreductase subunit alpha [EC:1.2.7.3 1.2.7.11]	216	139	158	194	132	146	177	109	114	176	140	157	101	175	126	137	123	158	130	249	220	185	318	137	300	278	234	193	210	148	150	163	210	232	175	201	203	229	158	260	221	257	204
Metabolism	Carbohydrate metabolism	ko00620 Pyruvate metabolism	K00175 2-oxoglutarate/2-oxoacid ferredoxin oxidoreductase subunit beta [EC:1.2.7.3 1.2.7.11]	121	120	88	122	85	87	96	66	71	103	103	76	56	109	84	69	68	84	72	137	160	121	166	88	176	173	143	124	132	87	85	95	169	127	107	132	97	133	86	155	147	158	135
Metabolism	Carbohydrate metabolism	ko00620 Pyruvate metabolism	K00189 2-oxoisovalerate/pyruvate ferredoxin oxidoreductase gamma subunit [EC:1.2.7.7 1.2.7.1]	14	10	13	10	11	6	15	7	4	12	5	10	7	7	9	8	10	9	4	6	10	10	20	9	17	18	12	15	18	8	10	7	22	13	8	17	16	11	7	13	14	13	18
Metabolism	Carbohydrate metabolism	ko00620 Pyruvate metabolism	K00244 fumarate reductase flavoprotein subunit [EC:1.3.5.4]	26	28	19	34	18	18	23	15	13	25	30	19	27	17	26	27	32	24	40	44	28	30	33	18	39	34	24	37	25	16	23	21	34	33	22	22	28	22	19	33	24	28	21
Metabolism	Carbohydrate metabolism	ko00620 Pyruvate metabolism	K00245 fumarate reductase iron-sulfur subunit [EC:1.3.5.4]	6	11	9	8	6	9	11	7	9	6	8	6	4	7	7	4	6	7	6	13	2	8	5	4	17	15	9	7	7	7	8	7	5	11	13	7	6	12	5	14	13	5	12
Metabolism	Carbohydrate metabolism	ko00620 Pyruvate metabolism	K00246 fumarate reductase subunit C	4	3	5	10	3	3	1	3	5	8	4	5	6	5	3	5	8	4	10	13	6	2	2	2	4	3	6	6	8	1	0	3	3	3	6	9	8	5	1	12	8	6	6
Metabolism	Carbohydrate metabolism	ko00620 Pyruvate metabolism	K00247 fumarate reductase subunit D	3	1	2	6	1	2	0	1	0	3	2	1	0	2	2	0	0	0	1	3	1	0	1	0	2	0	0	1	1	0	1	3	4	5	7	2	2	1	2	2	2	2	1
Metabolism	Carbohydrate metabolism	ko00620 Pyruvate metabolism	K00382 dihydrolipoamide dehydrogenase [EC:1.8.1.4]	130	116	141	175	107	97	170	81	177	104	69	173	254	160	84	163	118	136	89	201	93	140	198	136	184	140	170	132	122	119	139	148	129	119	179	249	227	119	129	238	150	250	179
Metabolism	Carbohydrate metabolism	ko00620 Pyruvate metabolism	K00467 lactate 2-monooxygenase [EC:1.13.12.4]	1	0	0	0	0	0	1	0	2	1	0	1	1	1	0	0	0	0	2	1	1	1	0	0	3	0	0	0	0	0	0	0	0	0	1	0	0	0	0	1	0	1	1
Metabolism	Carbohydrate metabolism	ko00620 Pyruvate metabolism	K00625 phosphate acetyltransferase [EC:2.3.1.8]	9	6	9	13	14	10	13	2	12	10	5	12	8	9	7	11	14	16	17	10	15	14	24	7	20	18	11	14	8	9	17	12	15	13	13	18	10	22	8	21	14	17	12
Metabolism	Carbohydrate metabolism	ko00620 Pyruvate metabolism	K00626 acetyl-CoA C-acetyltransferase [EC:2.3.1.9]	215	158	166	283	169	187	197	141	176	226	179	216	161	191	200	180	176	187	172	364	278	226	347	184	367	251	297	306	212	182	172	162	296	255	247	271	178	255	171	324	286	306	216
Metabolism	Carbohydrate metabolism	ko00620 Pyruvate metabolism	K00627 pyruvate dehydrogenase E2 component (dihydrolipoamide acetyltransferase) [EC:2.3.1.12]	45	48	56	80	44	64	87	36	67	71	41	90	172	92	54	95	73	60	27	80	44	66	97	76	95	57	85	87	64	71	72	81	78	67	74	125	122	74	59	132	67	120	89
Metabolism	Carbohydrate metabolism	ko00620 Pyruvate metabolism	K00656 formate C-acetyltransferase [EC:2.3.1.54]	54	38	46	50	26	34	55	28	48	44	38	71	96	70	35	28	55	59	31	90	67	42	73	46	89	77	50	75	62	84	48	63	75	60	85	69	60	54	49	74	63	51	53
Metabolism	Carbohydrate metabolism	ko00620 Pyruvate metabolism	K00873 pyruvate kinase [EC:2.7.1.40]	76	51	58	102	70	71	116	39	92	72	55	96	149	121	56	104	93	69	44	85	78	94	123	86	140	105	98	116	62	86	74	74	84	81	121	128	118	71	72	138	105	99	81
Metabolism	Carbohydrate metabolism	ko00620 Pyruvate metabolism	K00925 acetate kinase [EC:2.7.2.1]	13	17	27	28	12	13	34	10	29	22	15	21	30	23	9	21	18	9	31	32	27	31	37	27	39	27	23	22	33	22	19	28	30	22	33	39	33	33	22	45	30	27	16
Metabolism	Carbohydrate metabolism	ko00620 Pyruvate metabolism	K01003 oxaloacetate decarboxylase [EC:4.1.1.112]	0	3	1	3	0	2	1	0	1	3	1	1	1	0	1	2	1	0	0	1	0	2	1	0	2	1	0	0	0	1	1	0	0	1	0	1	1	0	0	2	1	2	0
Metabolism	Carbohydrate metabolism	ko00620 Pyruvate metabolism	K01006 pyruvate, orthophosphate dikinase [EC:2.7.9.1]	348	241	266	300	252	324	379	223	186	256	276	224	187	228	218	141	198	282	185	384	380	312	463	180	578	388	274	307	342	223	216	271	399	340	316	309	257	402	240	375	351	319	319
Metabolism	Carbohydrate metabolism	ko00620 Pyruvate metabolism	K01007 pyruvate, water dikinase [EC:2.7.9.2]	126	71	69	127	84	108	126	82	96	116	103	107	125	144	98	92	91	84	73	174	133	114	147	94	154	176	173	139	106	121	91	99	141	147	108	177	120	123	56	189	126	156	132
Metabolism	Carbohydrate metabolism	ko00620 Pyruvate metabolism	K01026 propionate CoA-transferase [EC:2.8.3.1]	3	1	3	2	0	1	2	2	7	2	4	4	0	3	1	3	7	2	4	5	3	3	5	7	8	2	4	5	2	3	8	5	6	4	2	6	5	6	0	5	3	3	4
Metabolism	Carbohydrate metabolism	ko00620 Pyruvate metabolism	K01067 acetyl-CoA hydrolase [EC:3.1.2.1]	10	7	11	19	9	9	10	6	7	13	6	14	8	15	11	10	6	9	8	29	20	8	25	6	34	18	12	11	8	8	11	9	13	15	13	25	3	21	7	20	24	14	15
Metabolism	Carbohydrate metabolism	ko00620 Pyruvate metabolism	K01069 hydroxyacylglutathione hydrolase [EC:3.1.2.6]	238	136	192	184	165	169	306	83	143	129	145	215	224	204	177	240	145	175	134	356	108	169	377	198	230	197	221	184	138	157	217	231	180	194	183	213	396	299	260	266	288	233	202
Metabolism	Carbohydrate metabolism	ko00620 Pyruvate metabolism	K01512 acylphosphatase [EC:3.6.1.7]	4	4	7	5	6	5	5	4	0	6	3	15	6	10	4	8	10	9	4	11	7	11	11	7	8	9	5	10	5	13	8	2	9	9	10	11	3	8	5	9	4	12	14
Metabolism	Carbohydrate metabolism	ko00620 Pyruvate metabolism	K01571 oxaloacetate decarboxylase (Na+ extruding) subunit alpha [EC:7.2.4.2]	17	24	24	34	19	18	32	13	34	25	14	31	33	28	29	21	30	31	21	33	30	24	41	19	64	37	39	56	18	18	28	21	35	38	50	53	27	35	17	41	36	21	31
Metabolism	Carbohydrate metabolism	ko00620 Pyruvate metabolism	K01573 oxaloacetate decarboxylase (Na+ extruding) subunit gamma	2	1	1	4	0	2	4	1	2	3	3	6	6	4	0	5	7	3	2	2	3	1	5	0	1	2	4	3	0	0	4	0	2	5	4	2	8	2	2	9	5	3	2
Metabolism	Carbohydrate metabolism	ko00620 Pyruvate metabolism	K01595 phosphoenolpyruvate carboxylase [EC:4.1.1.31]	20	27	23	34	16	19	49	14	31	19	16	33	79	28	21	36	23	29	16	31	21	39	34	35	49	45	46	34	26	30	33	22	36	40	35	51	59	30	23	50	32	34	39
Metabolism	Carbohydrate metabolism	ko00620 Pyruvate metabolism	K01596 phosphoenolpyruvate carboxykinase (GTP) [EC:4.1.1.32]	112	74	63	128	84	69	84	51	62	73	82	84	43	68	64	59	55	93	54	155	103	87	120	79	118	111	120	91	103	75	66	83	100	124	103	118	84	75	63	129	110	131	94
Metabolism	Carbohydrate metabolism	ko00620 Pyruvate metabolism	K01610 phosphoenolpyruvate carboxykinase (ATP) [EC:4.1.1.49]	96	109	92	154	91	114	144	70	101	90	84	76	138	111	75	101	99	77	67	106	88	117	143	71	160	118	123	143	91	87	91	94	128	118	119	176	132	108	61	153	94	136	102
Metabolism	Carbohydrate metabolism	ko00620 Pyruvate metabolism	K01638 malate synthase [EC:2.3.3.9]	58	49	50	59	37	29	60	26	43	60	31	74	75	56	32	59	47	54	40	106	30	63	72	54	53	55	80	63	39	41	44	35	50	38	49	140	70	39	24	127	45	67	66
Metabolism	Carbohydrate metabolism	ko00620 Pyruvate metabolism	K01649 2-isopropylmalate synthase [EC:2.3.3.13]	167	122	136	162	125	112	161	92	118	145	86	153	149	125	97	123	108	121	83	191	102	135	236	145	213	162	196	154	138	116	133	125	150	131	158	261	176	122	95	272	148	255	163
Metabolism	Carbohydrate metabolism	ko00620 Pyruvate metabolism	K01655 homocitrate synthase [EC:2.3.3.14]	1	4	3	2	2	2	2	1	2	1	1	3	3	1	1	0	0	2	1	0	2	4	4	3	1	3	1	1	0	0	4	2	1	0	3	2	2	0	7	2	1	4	1
Metabolism	Carbohydrate metabolism	ko00620 Pyruvate metabolism	K01676 fumarate hydratase, class I [EC:4.2.1.2]	30	30	40	54	18	33	32	18	39	26	18	44	44	40	44	32	40	24	41	79	51	41	65	29	59	46	55	41	42	23	34	28	47	28	60	65	41	29	24	56	51	53	28
Metabolism	Carbohydrate metabolism	ko00620 Pyruvate metabolism	K01677 fumarate hydratase subunit alpha [EC:4.2.1.2]	3	1	2	5	3	2	4	4	2	3	1	2	6	0	2	1	4	5	3	4	14	2	6	3	2	8	4	3	2	2	1	5	9	4	6	2	4	11	3	3	7	6	8
Metabolism	Carbohydrate metabolism	ko00620 Pyruvate metabolism	K01678 fumarate hydratase subunit beta [EC:4.2.1.2]	2	3	3	2	2	2	3	1	3	1	1	0	1	2	4	2	0	5	2	4	7	1	10	0	13	9	1	2	4	1	1	2	6	3	3	1	2	2	3	2	3	2	4
Metabolism	Carbohydrate metabolism	ko00620 Pyruvate metabolism	K01679 fumarate hydratase, class II [EC:4.2.1.2]	43	44	35	59	35	25	42	21	34	36	27	48	41	43	30	33	36	35	21	36	27	41	77	29	49	54	54	43	37	24	30	25	39	43	50	67	67	50	33	64	32	61	51
Metabolism	Carbohydrate metabolism	ko00620 Pyruvate metabolism	K01759 lactoylglutathione lyase [EC:4.4.1.5]	67	56	48	77	65	60	49	56	67	66	47	75	54	84	58	57	48	60	40	112	40	65	87	72	72	71	100	51	55	40	63	55	67	59	84	77	53	37	41	103	48	79	79
Metabolism	Carbohydrate metabolism	ko00620 Pyruvate metabolism	K01895 acetyl-CoA synthetase [EC:6.2.1.1]	264	178	163	237	144	188	262	122	116	181	164	188	169	188	202	161	181	174	209	288	357	220	424	145	538	321	272	296	249	182	193	209	348	274	239	263	237	369	187	307	360	279	233
Metabolism	Carbohydrate metabolism	ko00620 Pyruvate metabolism	K01905 acetate---CoA ligase (ADP-forming) subunit alpha [EC:6.2.1.13]	24	18	21	29	14	25	30	18	12	24	30	18	18	20	14	18	29	27	22	32	40	23	47	22	46	31	32	26	19	17	16	21	37	35	25	24	22	32	11	28	36	19	30
Metabolism	Carbohydrate metabolism	ko00620 Pyruvate metabolism	K01958 pyruvate carboxylase [EC:6.4.1.1]	8	9	4	15	4	3	11	6	9	7	8	15	9	11	10	10	8	11	2	22	7	7	24	8	11	13	11	7	9	6	13	11	11	8	5	34	6	15	6	25	16	14	9
Metabolism	Carbohydrate metabolism	ko00620 Pyruvate metabolism	K01959 pyruvate carboxylase subunit A [EC:6.4.1.1]	17	8	7	20	10	8	17	6	17	14	8	10	20	10	13	9	11	16	10	24	15	19	34	12	12	26	17	23	9	15	21	18	13	7	14	26	30	10	22	33	22	19	19
Metabolism	Carbohydrate metabolism	ko00620 Pyruvate metabolism	K01960 pyruvate carboxylase subunit B [EC:6.4.1.1]	41	30	25	47	31	24	58	37	38	38	31	64	45	54	46	29	40	40	42	67	66	54	91	37	99	65	41	51	37	43	34	48	46	64	51	60	64	72	35	72	69	72	57
Metabolism	Carbohydrate metabolism	ko00620 Pyruvate metabolism	K01961 acetyl-CoA carboxylase, biotin carboxylase subunit [EC:6.4.1.2 6.3.4.14]	43	55	46	69	54	68	85	44	67	59	38	82	79	86	44	66	57	54	29	85	50	67	87	59	80	64	72	61	56	69	63	61	62	52	78	111	89	52	53	103	61	84	78
Metabolism	Carbohydrate metabolism	ko00620 Pyruvate metabolism	K01962 acetyl-CoA carboxylase carboxyl transferase subunit alpha [EC:6.4.1.2 2.1.3.15]	33	32	26	46	33	38	57	25	36	37	24	57	58	48	35	52	44	35	31	50	44	49	56	38	51	36	58	50	24	48	29	35	44	35	44	75	62	44	39	80	46	57	65
Metabolism	Carbohydrate metabolism	ko00620 Pyruvate metabolism	K01963 acetyl-CoA carboxylase carboxyl transferase subunit beta [EC:6.4.1.2 2.1.3.15]	37	44	40	66	46	38	56	27	33	17	26	42	45	48	34	37	58	39	31	58	43	66	58	34	54	55	56	44	26	39	40	58	43	36	50	61	54	30	29	79	48	68	62
Metabolism	Carbohydrate metabolism	ko00620 Pyruvate metabolism	K02160 acetyl-CoA carboxylase biotin carboxyl carrier protein	22	22	18	24	8	13	21	9	15	17	20	34	25	30	14	24	23	22	11	23	17	20	36	22	39	27	40	27	23	15	17	17	24	37	22	43	32	18	18	41	26	30	29
Metabolism	Carbohydrate metabolism	ko00620 Pyruvate metabolism	K02594 homocitrate synthase NifV [EC:2.3.3.14]	6	3	1	8	3	6	8	6	9	4	4	7	2	6	3	5	1	11	1	5	10	9	11	5	22	4	6	17	5	5	11	8	12	7	9	12	8	9	5	5	4	6	9
Metabolism	Carbohydrate metabolism	ko00620 Pyruvate metabolism	K03737 pyruvate-ferredoxin/flavodoxin oxidoreductase [EC:1.2.7.1 1.2.7.-]	339	239	280	249	242	268	267	230	130	209	305	180	142	200	212	129	187	198	193	405	453	241	497	176	578	411	292	313	344	170	197	233	391	297	255	236	192	408	226	240	359	249	254
Metabolism	Carbohydrate metabolism	ko00620 Pyruvate metabolism	K03777 D-lactate dehydrogenase (quinone) [EC:1.1.5.12]	1	2	1	2	2	0	1	0	0	1	0	0	0	1	3	5	0	1	1	4	1	4	1	1	0	0	0	2	4	0	1	0	1	0	1	3	1	2	0	4	3	2	0
Metabolism	Carbohydrate metabolism	ko00620 Pyruvate metabolism	K03778 D-lactate dehydrogenase [EC:1.1.1.28]	5	8	5	7	4	5	9	4	6	7	4	10	6	4	2	5	6	4	3	5	6	6	3	3	14	9	8	4	6	6	5	4	7	5	6	5	5	7	1	9	8	8	4
Metabolism	Carbohydrate metabolism	ko00620 Pyruvate metabolism	K04020 phosphotransacetylase	0	3	0	0	0	1	0	0	0	0	0	0	0	1	1	0	0	0	0	0	1	0	0	0	0	0	1	0	2	1	0	0	1	1	1	1	0	0	0	0	1	0	0
Metabolism	Carbohydrate metabolism	ko00620 Pyruvate metabolism	K04021 aldehyde dehydrogenase	5	2	8	5	6	6	2	3	5	3	6	6	0	2	1	4	6	2	1	5	6	5	11	0	5	8	3	7	6	4	5	2	7	6	3	6	4	4	1	4	5	5	3
Metabolism	Carbohydrate metabolism	ko00620 Pyruvate metabolism	K04022 alcohol dehydrogenase	0	0	0	0	0	0	0	0	0	0	1	0	0	0	0	0	0	1	0	2	0	0	0	1	1	0	1	0	0	1	0	0	0	2	1	0	0	0	0	2	2	0	0
Metabolism	Carbohydrate metabolism	ko00620 Pyruvate metabolism	K04072 acetaldehyde dehydrogenase / alcohol dehydrogenase [EC:1.2.1.10 1.1.1.1]	4	4	15	11	12	7	9	3	10	1	11	11	21	22	5	11	9	18	4	9	3	9	12	6	18	5	10	21	11	15	14	18	10	15	16	11	7	6	12	17	12	14	7
Metabolism	Carbohydrate metabolism	ko00620 Pyruvate metabolism	K04073 acetaldehyde dehydrogenase [EC:1.2.1.10]	0	1	0	0	1	3	1	3	0	1	0	1	3	1	3	2	0	2	0	2	0	7	0	0	0	3	2	0	0	1	2	0	0	1	0	1	0	0	0	3	1	1	1
Metabolism	Carbohydrate metabolism	ko00620 Pyruvate metabolism	K05523 D-lactate dehydratase / protein deglycase [EC:4.2.1.130 3.5.1.124]	0	0	1	0	0	0	0	0	1	1	1	0	0	0	0	2	2	0	0	0	0	0	0	0	0	0	1	0	0	0	0	0	0	0	0	1	0	1	0	0	0	0	0
Metabolism	Carbohydrate metabolism	ko00620 Pyruvate metabolism	K07248 lactaldehyde dehydrogenase / glycolaldehyde dehydrogenase [EC:1.2.1.22 1.2.1.21]	0	0	2	8	2	2	3	1	0	0	0	3	0	1	1	1	2	3	0	8	1	2	1	1	2	0	4	4	3	2	0	0	3	5	1	3	4	0	1	1	2	4	1
Metabolism	Carbohydrate metabolism	ko00620 Pyruvate metabolism	K10977 methanogen homocitrate synthase [EC:2.3.3.14 2.3.3.-]	3	5	2	6	4	5	2	4	1	13	5	4	3	6	3	3	3	7	1	5	3	1	12	5	9	5	7	3	1	3	1	1	12	6	4	10	4	4	1	10	6	8	2
Metabolism	Carbohydrate metabolism	ko00620 Pyruvate metabolism	K11262 acetyl-CoA carboxylase / biotin carboxylase 1 [EC:6.4.1.2 6.3.4.14 2.1.3.15]	0	0	0	0	0	0	0	0	0	0	0	0	0	0	0	0	0	1	0	0	0	0	0	1	0	1	0	0	0	0	0	0	0	0	0	0	0	0	0	0	0	0	0
Metabolism	Carbohydrate metabolism	ko00620 Pyruvate metabolism	K11263 acetyl-CoA/propionyl-CoA carboxylase, biotin carboxylase, biotin carboxyl carrier protein [EC:6.4.1.2 6.4.1.3 6.3.4.14]	4	3	0	0	0	2	1	0	0	2	1	1	2	1	0	1	1	3	4	8	5	6	3	3	2	3	4	1	0	1	1	1	4	2	1	5	2	1	3	4	3	6	6
Metabolism	Carbohydrate metabolism	ko00620 Pyruvate metabolism	K12957 alcohol/geraniol dehydrogenase (NADP+) [EC:1.1.1.2 1.1.1.183]	13	18	3	16	7	11	17	7	10	16	5	17	7	18	12	16	7	15	5	9	7	17	13	19	24	4	17	21	12	17	12	12	15	11	16	20	14	13	13	31	8	20	11
Metabolism	Carbohydrate metabolism	ko00620 Pyruvate metabolism	K12972 glyoxylate/hydroxypyruvate reductase [EC:1.1.1.79 1.1.1.81]	2	0	0	3	0	0	3	1	1	2	2	3	5	3	0	2	2	2	0	1	0	2	4	0	3	4	3	1	2	3	3	0	2	0	5	3	1	1	0	3	1	4	4
Metabolism	Carbohydrate metabolism	ko00620 Pyruvate metabolism	K13788 phosphate acetyltransferase [EC:2.3.1.8]	10	6	7	17	4	7	16	6	4	11	1	18	29	25	10	12	7	6	6	13	12	8	18	7	18	8	20	14	19	12	5	16	13	16	11	16	30	21	13	20	12	3	14
Metabolism	Carbohydrate metabolism	ko00620 Pyruvate metabolism	K13951 alcohol dehydrogenase 1/7 [EC:1.1.1.1]	1	0	0	0	0	0	0	0	0	2	0	0	0	0	0	0	1	0	0	0	1	0	0	0	0	0	0	0	0	1	0	0	0	0	0	0	0	0	0	0	0	0	1
Metabolism	Carbohydrate metabolism	ko00620 Pyruvate metabolism	K13953 alcohol dehydrogenase, propanol-preferring [EC:1.1.1.1]	38	30	9	36	26	21	20	25	16	20	25	22	8	25	14	18	14	30	13	25	24	18	33	18	32	31	38	20	36	29	19	19	25	23	33	29	9	24	12	27	19	22	21
Metabolism	Carbohydrate metabolism	ko00620 Pyruvate metabolism	K13954 alcohol dehydrogenase [EC:1.1.1.1]	7	17	12	8	7	9	11	12	7	13	5	13	5	9	11	9	17	11	18	26	14	8	28	9	30	15	16	30	11	9	5	12	21	18	18	17	11	9	10	20	16	14	16
Metabolism	Carbohydrate metabolism	ko00620 Pyruvate metabolism	K13979 alcohol dehydrogenase (NADP+) [EC:1.1.1.2]	5	14	9	18	16	10	16	9	24	6	4	14	13	15	9	15	11	11	7	19	6	13	14	8	16	12	20	18	13	10	9	8	11	19	20	23	17	9	12	22	18	21	15
Metabolism	Carbohydrate metabolism	ko00620 Pyruvate metabolism	K14028 methanol dehydrogenase (cytochrome c) subunit 1 [EC:1.1.2.7]	68	66	54	255	76	76	151	81	82	95	54	117	17	90	115	110	139	86	39	86	65	106	117	142	115	125	122	97	119	118	103	84	106	147	137	145	105	101	46	220	120	262	99
Metabolism	Carbohydrate metabolism	ko00620 Pyruvate metabolism	K15024 putative phosphotransacetylase [EC:2.3.1.8]	1	3	3	1	3	2	2	1	5	0	1	1	5	1	3	0	1	1	3	0	5	0	8	3	7	1	0	2	4	0	1	7	2	3	2	4	4	6	6	2	3	3	2
Metabolism	Carbohydrate metabolism	ko00620 Pyruvate metabolism	K17741 NADPH-dependent methylglyoxal reductase [EC:1.1.1.283]	0	0	0	0	0	0	1	0	0	0	0	1	0	0	0	0	0	0	1	0	0	0	0	0	0	0	0	0	0	0	0	0	0	0	0	0	1	0	0	0	1	0	0
Metabolism	Carbohydrate metabolism	ko00620 Pyruvate metabolism	K18118 succinyl-CoA:acetate CoA-transferase [EC:2.8.3.18]	2	5	2	2	0	2	3	3	5	5	3	3	1	0	2	2	4	4	5	3	2	8	7	4	7	11	2	1	2	2	1	4	3	2	1	3	5	9	2	4	7	2	4
Metabolism	Carbohydrate metabolism	ko00620 Pyruvate metabolism	K18366 acetaldehyde/propanal dehydrogenase [EC:1.2.1.10 1.2.1.87]	2	4	1	4	0	3	0	0	0	1	0	0	0	0	1	2	1	0	0	0	0	1	0	2	2	2	1	4	0	3	2	0	2	2	0	2	0	0	0	3	1	1	0
Metabolism	Carbohydrate metabolism	ko00620 Pyruvate metabolism	K18472 acetyl-CoA/propionyl-CoA carboxylase carboxyl transferase subunit [EC:6.4.1.2 6.4.1.3 2.1.3.15]	0	1	0	0	0	0	0	0	0	0	0	0	0	0	0	0	0	0	0	0	0	0	0	0	0	0	0	0	0	0	0	0	0	0	0	0	0	0	0	1	0	0	0
Metabolism	Carbohydrate metabolism	ko00620 Pyruvate metabolism	K18930 D-lactate dehydrogenase	14	9	6	8	6	6	10	5	19	6	3	11	19	4	6	10	11	5	7	16	7	11	22	10	15	8	14	15	6	5	9	7	14	16	9	19	21	6	5	10	8	16	19
Metabolism	Carbohydrate metabolism	ko00620 Pyruvate metabolism	K19266 lactaldehyde dehydrogenase [EC:1.2.1.22]	1	1	1	4	1	2	3	0	0	2	2	3	0	3	0	2	0	1	1	1	2	1	1	0	3	1	1	0	5	0	0	1	0	2	4	3	0	0	0	2	1	3	2
Metabolism	Carbohydrate metabolism	ko00620 Pyruvate metabolism	K20370 phosphoenolpyruvate carboxykinase (diphosphate) [EC:4.1.1.38]	19	23	15	20	9	6	23	14	9	12	8	26	13	15	13	20	9	17	8	23	30	24	46	12	35	26	29	25	12	20	24	26	13	24	32	38	13	22	16	40	18	17	25
Metabolism	Carbohydrate metabolism	ko00620 Pyruvate metabolism	K20509 carboxybiotin decarboxylase [EC:7.2.4.1]	3	3	1	6	2	2	9	6	3	4	1	2	2	1	8	3	6	2	5	3	3	4	9	5	5	7	4	5	2	4	3	3	5	6	3	6	6	8	3	0	9	2	3
Metabolism	Carbohydrate metabolism	ko00620 Pyruvate metabolism	K21618 (R)-2-hydroxyglutarate---pyruvate transhydrogenase [EC:1.1.99.40]	1	1	1	3	1	0	1	1	1	1	3	2	1	3	2	0	4	1	0	6	0	5	0	5	1	0	3	0	1	1	1	3	1	3	2	2	1	0	1	4	1	2	1
Metabolism	Carbohydrate metabolism	ko00620 Pyruvate metabolism	K21836 D-lactate dehydrogenase (acceptor) [EC:1.1.99.6]	0	0	0	0	0	0	0	0	0	0	0	0	0	0	0	1	0	1	0	0	0	0	0	0	0	0	0	0	0	0	0	0	0	0	0	0	0	0	0	0	1	0	0
Metabolism	Carbohydrate metabolism	ko00620 Pyruvate metabolism	K22211 D-lactate dehydratase [EC:4.2.1.130]	8	6	20	12	11	6	12	8	24	18	10	30	27	26	1	37	29	12	16	12	3	9	9	6	10	12	21	23	6	21	20	7	10	5	17	10	19	3	15	20	12	10	6
Metabolism	Carbohydrate metabolism	ko00620 Pyruvate metabolism	K22212 malolactic enzyme [EC:4.1.1.101]	0	0	0	0	0	0	0	0	0	0	0	0	0	0	0	0	0	0	0	0	0	0	0	0	0	0	0	0	0	0	0	0	0	0	0	1	0	0	0	0	0	0	0
Metabolism	Carbohydrate metabolism	ko00620 Pyruvate metabolism	K22224 acetate---CoA ligase (ADP-forming) subunit beta [EC:6.2.1.13]	25	13	26	30	11	18	24	8	15	18	22	21	14	20	25	11	13	25	21	27	45	20	40	14	49	28	28	29	29	21	19	20	35	27	28	16	30	44	21	22	39	26	34
Metabolism	Carbohydrate metabolism	ko00620 Pyruvate metabolism	K22373 lactate racemase [EC:5.1.2.1]	12	1	4	6	5	6	3	1	2	0	1	1	3	0	1	2	2	2	2	5	3	4	4	2	8	4	3	3	1	4	1	4	1	6	3	7	2	3	3	4	1	3	8
Metabolism	Carbohydrate metabolism	ko00620 Pyruvate metabolism	K22473 alcohol dehydrogenase (quinone), dehydrogenase subunit [EC:1.1.5.5]	0	0	0	0	0	0	0	0	0	0	0	0	0	0	0	0	0	0	0	0	0	0	0	0	0	0	0	0	1	0	0	0	0	0	0	0	0	0	0	0	0	0	0
Metabolism	Carbohydrate metabolism	ko00620 Pyruvate metabolism	K23257 methylglyoxal/glyoxal reductase [EC:1.1.1.283 1.1.1.-]	0	0	0	0	0	0	0	0	0	0	0	0	0	0	0	0	1	0	0	0	0	0	0	0	0	0	0	0	0	0	0	0	0	0	1	0	0	0	0	0	0	0	0
Metabolism	Carbohydrate metabolism	ko00620 Pyruvate metabolism	K24012 acetate---CoA ligase (ADP-forming) [EC:6.2.1.13]	2	2	4	5	3	3	2	2	1	4	1	1	4	4	3	3	8	2	3	9	5	3	15	5	10	4	3	4	2	1	4	8	5	1	0	3	2	1	0	6	10	9	8
Metabolism	Carbohydrate metabolism	ko00630 Glyoxylate and dicarboxylate metabolism	K00015 glyoxylate reductase [EC:1.1.1.26]	22	20	11	21	12	10	16	7	15	18	11	14	6	14	14	13	5	10	6	17	20	19	32	9	27	21	14	20	12	6	12	10	27	17	17	17	8	18	11	16	15	22	25
Metabolism	Carbohydrate metabolism	ko00630 Glyoxylate and dicarboxylate metabolism	K00018 glycerate dehydrogenase [EC:1.1.1.29]	5	10	3	10	1	2	8	6	3	4	9	6	5	6	8	10	15	9	2	12	7	11	16	6	16	11	13	10	9	8	5	7	10	7	10	17	16	3	6	18	9	17	16
Metabolism	Carbohydrate metabolism	ko00630 Glyoxylate and dicarboxylate metabolism	K00023 acetoacetyl-CoA reductase [EC:1.1.1.36]	55	39	52	62	52	45	67	29	63	46	32	63	45	54	43	50	37	57	38	131	44	62	98	43	75	56	73	80	49	39	44	53	61	63	58	100	55	40	29	89	48	72	52
Metabolism	Carbohydrate metabolism	ko00630 Glyoxylate and dicarboxylate metabolism	K00024 malate dehydrogenase [EC:1.1.1.37]	151	135	109	172	124	91	114	89	102	129	104	134	199	134	117	122	134	120	130	203	192	135	242	100	191	150	163	182	122	92	151	120	154	155	152	190	187	187	99	195	158	155	142
Metabolism	Carbohydrate metabolism	ko00630 Glyoxylate and dicarboxylate metabolism	K00025 malate dehydrogenase [EC:1.1.1.37]	0	0	0	0	0	0	0	0	0	0	0	0	0	0	0	0	0	0	0	0	0	0	0	0	0	0	1	0	0	0	0	0	1	1	0	0	0	0	0	0	0	2	0
Metabolism	Carbohydrate metabolism	ko00630 Glyoxylate and dicarboxylate metabolism	K00026 malate dehydrogenase [EC:1.1.1.37]	0	0	0	1	0	0	0	0	0	0	0	1	0	0	0	0	0	0	0	0	0	0	0	1	0	0	0	0	0	1	0	0	0	0	0	0	2	0	0	1	0	0	0
Metabolism	Carbohydrate metabolism	ko00630 Glyoxylate and dicarboxylate metabolism	K00042 2-hydroxy-3-oxopropionate reductase [EC:1.1.1.60]	18	12	10	16	19	7	20	22	15	17	12	36	25	15	21	20	16	15	6	25	10	16	22	9	35	18	22	23	7	14	11	15	30	15	18	20	20	16	5	28	20	26	21
Metabolism	Carbohydrate metabolism	ko00630 Glyoxylate and dicarboxylate metabolism	K00048 lactaldehyde reductase [EC:1.1.1.77]	0	0	1	3	1	2	1	1	0	0	1	0	0	0	2	0	1	0	0	3	3	1	0	0	2	1	0	0	0	0	1	0	0	0	1	0	0	2	1	0	0	0	1
Metabolism	Carbohydrate metabolism	ko00630 Glyoxylate and dicarboxylate metabolism	K00049 glyoxylate/hydroxypyruvate reductase [EC:1.1.1.79 1.1.1.81]	1	1	3	1	0	0	2	0	1	5	0	1	0	2	2	1	1	0	0	1	0	1	1	1	1	0	4	1	3	0	2	1	2	0	0	0	1	3	2	1	1	1	1
Metabolism	Carbohydrate metabolism	ko00630 Glyoxylate and dicarboxylate metabolism	K00090 glyoxylate/hydroxypyruvate/2-ketogluconate reductase [EC:1.1.1.79 1.1.1.81 1.1.1.215]	4	1	3	10	9	5	6	0	6	3	3	3	5	3	3	0	2	1	3	9	3	4	4	3	10	3	1	1	3	4	3	5	9	4	3	10	2	5	4	12	8	10	3
Metabolism	Carbohydrate metabolism	ko00630 Glyoxylate and dicarboxylate metabolism	K00104 glycolate oxidase [EC:1.1.3.15]	55	33	27	52	30	27	30	18	31	48	31	43	29	42	24	34	27	34	24	50	46	36	53	38	72	55	50	43	37	33	45	44	54	29	58	72	37	61	40	51	51	52	52
Metabolism	Carbohydrate metabolism	ko00630 Glyoxylate and dicarboxylate metabolism	K00122 formate dehydrogenase [EC:1.17.1.9]	24	22	18	19	18	20	24	14	19	19	19	24	17	25	11	15	17	17	15	27	21	15	31	18	24	24	33	23	16	12	21	19	17	20	26	36	19	22	8	25	28	44	31
Metabolism	Carbohydrate metabolism	ko00630 Glyoxylate and dicarboxylate metabolism	K00123 formate dehydrogenase major subunit [EC:1.17.1.9]	211	154	140	409	161	176	213	140	131	204	163	218	132	235	172	220	224	215	238	290	227	247	318	168	345	285	317	262	205	182	174	154	282	261	251	285	174	215	130	337	259	351	291
Metabolism	Carbohydrate metabolism	ko00630 Glyoxylate and dicarboxylate metabolism	K00124 formate dehydrogenase iron-sulfur subunit	65	22	22	82	43	47	59	26	29	36	37	54	42	51	58	53	55	53	86	62	100	58	96	43	100	66	75	94	47	42	43	56	80	61	73	50	53	68	26	84	80	69	90
Metabolism	Carbohydrate metabolism	ko00630 Glyoxylate and dicarboxylate metabolism	K00126 formate dehydrogenase subunit delta [EC:1.17.1.9]	0	0	1	1	0	0	0	0	0	0	1	0	0	0	1	1	1	1	0	1	0	0	1	0	0	0	0	0	0	1	0	0	0	0	2	0	0	0	0	1	0	3	0
Metabolism	Carbohydrate metabolism	ko00630 Glyoxylate and dicarboxylate metabolism	K00127 formate dehydrogenase subunit gamma	18	16	16	49	10	27	15	21	15	32	14	35	25	31	14	23	32	22	29	33	21	26	35	24	25	42	36	19	14	25	19	22	12	23	33	28	21	21	8	35	22	50	39
Metabolism	Carbohydrate metabolism	ko00630 Glyoxylate and dicarboxylate metabolism	K00281 glycine dehydrogenase [EC:1.4.4.2]	60	40	53	77	48	40	90	30	55	29	36	95	127	70	35	116	74	61	29	85	41	64	91	52	65	61	84	60	36	59	52	62	64	62	75	113	127	50	51	98	71	75	69
Metabolism	Carbohydrate metabolism	ko00630 Glyoxylate and dicarboxylate metabolism	K00282 glycine dehydrogenase subunit 1 [EC:1.4.4.2]	20	19	32	39	24	26	37	22	14	30	13	34	20	19	24	16	16	23	20	20	35	31	62	20	40	37	46	32	27	28	30	37	29	36	38	39	28	32	28	40	45	28	45
Metabolism	Carbohydrate metabolism	ko00630 Glyoxylate and dicarboxylate metabolism	K00283 glycine dehydrogenase subunit 2 [EC:1.4.4.2]	30	19	26	35	30	23	32	24	22	33	15	33	19	22	29	14	23	26	18	48	36	50	69	27	49	46	47	35	24	20	25	30	34	33	27	42	28	33	22	53	37	56	35
Metabolism	Carbohydrate metabolism	ko00630 Glyoxylate and dicarboxylate metabolism	K00284 glutamate synthase (ferredoxin) [EC:1.4.7.1]	50	49	45	51	55	37	58	28	46	58	34	55	36	56	36	50	46	49	21	49	48	56	66	48	95	67	59	44	44	34	56	39	46	32	58	82	52	44	34	75	53	69	65
Metabolism	Carbohydrate metabolism	ko00630 Glyoxylate and dicarboxylate metabolism	K00382 dihydrolipoamide dehydrogenase [EC:1.8.1.4]	130	116	141	175	107	97	170	81	177	104	69	173	254	160	84	163	118	136	89	201	93	140	198	136	184	140	170	132	122	119	139	148	129	119	179	249	227	119	129	238	150	250	179
Metabolism	Carbohydrate metabolism	ko00630 Glyoxylate and dicarboxylate metabolism	K00600 glycine hydroxymethyltransferase [EC:2.1.2.1]	97	79	94	97	84	70	112	47	78	75	57	115	153	110	76	125	98	86	60	105	84	99	190	71	149	115	113	109	87	79	99	109	115	117	124	179	170	111	80	169	108	141	116
Metabolism	Carbohydrate metabolism	ko00630 Glyoxylate and dicarboxylate metabolism	K00605 aminomethyltransferase [EC:2.1.2.10]	62	52	47	67	43	47	71	39	54	69	43	64	95	79	48	75	61	54	44	73	31	78	92	46	87	47	95	73	58	55	56	66	56	67	71	66	110	58	35	102	69	82	65
Metabolism	Carbohydrate metabolism	ko00630 Glyoxylate and dicarboxylate metabolism	K00626 acetyl-CoA C-acetyltransferase [EC:2.3.1.9]	215	158	166	283	169	187	197	141	176	226	179	216	161	191	200	180	176	187	172	364	278	226	347	184	367	251	297	306	212	182	172	162	296	255	247	271	178	255	171	324	286	306	216
Metabolism	Carbohydrate metabolism	ko00630 Glyoxylate and dicarboxylate metabolism	K00830 alanine-glyoxylate transaminase / serine-glyoxylate transaminase / serine-pyruvate transaminase [EC:2.6.1.44 2.6.1.45 2.6.1.51]	54	41	54	44	36	39	49	31	41	52	32	44	45	41	45	48	46	39	39	73	57	40	82	36	73	86	90	70	48	42	55	54	56	58	62	78	55	53	41	76	53	79	52
Metabolism	Carbohydrate metabolism	ko00630 Glyoxylate and dicarboxylate metabolism	K00865 glycerate 2-kinase [EC:2.7.1.165]	1	3	2	0	3	0	4	2	1	1	2	7	2	5	1	1	4	2	1	3	2	4	1	4	3	7	2	2	1	2	1	2	6	1	4	5	1	4	1	5	1	4	1
Metabolism	Carbohydrate metabolism	ko00630 Glyoxylate and dicarboxylate metabolism	K01091 phosphoglycolate phosphatase [EC:3.1.3.18]	29	32	17	25	25	19	38	8	13	25	23	37	36	20	17	32	22	24	15	31	16	19	40	19	43	28	52	33	30	24	31	19	34	26	27	36	39	22	18	43	31	33	30
Metabolism	Carbohydrate metabolism	ko00630 Glyoxylate and dicarboxylate metabolism	K01432 arylformamidase [EC:3.5.1.9]	4	2	1	7	2	1	0	0	3	3	0	0	2	1	4	3	1	5	0	4	2	0	4	3	3	2	2	5	3	1	0	4	6	3	2	4	2	1	2	4	4	4	2
Metabolism	Carbohydrate metabolism	ko00630 Glyoxylate and dicarboxylate metabolism	K01433 formyltetrahydrofolate deformylase [EC:3.5.1.10]	9	4	5	17	12	11	11	5	11	6	6	18	23	12	9	14	10	10	1	16	2	19	12	9	12	10	14	14	6	10	4	10	10	8	14	16	18	9	5	22	11	9	18
Metabolism	Carbohydrate metabolism	ko00630 Glyoxylate and dicarboxylate metabolism	K01455 formamidase [EC:3.5.1.49]	7	13	7	26	8	4	6	4	4	16	8	10	12	15	14	13	7	7	3	23	12	9	11	11	12	12	15	9	11	5	6	3	19	15	16	13	11	11	11	22	10	28	13
Metabolism	Carbohydrate metabolism	ko00630 Glyoxylate and dicarboxylate metabolism	K01458 N-formylglutamate deformylase [EC:3.5.1.68]	7	1	1	4	1	0	1	4	4	1	2	2	3	1	0	0	2	2	1	0	1	1	4	3	4	1	2	0	0	4	0	2	2	1	2	3	1	1	3	0	2	8	5
Metabolism	Carbohydrate metabolism	ko00630 Glyoxylate and dicarboxylate metabolism	K01569 oxalate decarboxylase [EC:4.1.1.2]	2	0	1	0	0	0	0	0	1	0	1	0	1	0	0	0	3	0	0	2	0	0	0	0	0	0	0	0	1	0	0	0	0	1	1	0	0	0	0	0	1	0	0
Metabolism	Carbohydrate metabolism	ko00630 Glyoxylate and dicarboxylate metabolism	K01577 oxalyl-CoA decarboxylase [EC:4.1.1.8]	4	4	2	10	4	1	2	2	1	2	1	3	3	1	0	5	4	4	1	10	2	6	2	1	1	2	1	4	1	3	3	1	0	5	5	3	4	5	4	5	1	4	6
Metabolism	Carbohydrate metabolism	ko00630 Glyoxylate and dicarboxylate metabolism	K01601 ribulose-bisphosphate carboxylase large chain [EC:4.1.1.39]	53	54	78	73	57	54	155	35	34	58	42	51	34	47	46	37	42	89	19	108	68	51	155	42	124	102	65	85	70	61	105	52	153	90	92	102	51	67	48	103	71	43	44
Metabolism	Carbohydrate metabolism	ko00630 Glyoxylate and dicarboxylate metabolism	K01602 ribulose-bisphosphate carboxylase small chain [EC:4.1.1.39]	34	14	26	33	17	19	28	19	12	15	13	18	6	18	18	21	14	27	19	41	29	27	40	21	47	19	34	20	18	18	35	18	21	33	16	33	11	32	14	37	23	27	29
Metabolism	Carbohydrate metabolism	ko00630 Glyoxylate and dicarboxylate metabolism	K01608 tartronate-semialdehyde synthase [EC:4.1.1.47]	7	6	8	4	3	14	0	2	2	1	5	6	7	9	5	6	8	5	4	14	7	6	11	4	10	14	12	10	4	4	2	4	4	8	7	9	2	2	4	6	5	8	6
Metabolism	Carbohydrate metabolism	ko00630 Glyoxylate and dicarboxylate metabolism	K01616 multifunctional 2-oxoglutarate metabolism enzyme [EC:2.2.1.5 4.1.1.71 1.2.4.2 2.3.1.61]	1	3	2	1	3	3	1	0	4	3	0	3	2	3	4	3	2	3	3	3	0	1	4	4	2	1	4	0	2	2	2	8	4	5	4	1	3	6	0	7	1	6	1
Metabolism	Carbohydrate metabolism	ko00630 Glyoxylate and dicarboxylate metabolism	K01625 2-dehydro-3-deoxyphosphogluconate aldolase / (4S)-4-hydroxy-2-oxoglutarate aldolase [EC:4.1.2.14 4.1.3.42]	15	1	11	11	10	3	11	7	6	20	9	15	22	19	9	9	12	8	3	18	14	14	12	13	18	16	20	17	7	8	13	12	12	15	18	16	17	11	10	17	21	12	7
Metabolism	Carbohydrate metabolism	ko00630 Glyoxylate and dicarboxylate metabolism	K01637 isocitrate lyase [EC:4.1.3.1]	108	131	109	163	87	62	208	47	106	93	79	181	152	161	106	147	131	81	102	254	54	161	210	105	123	118	188	144	72	95	139	67	109	96	124	444	171	85	70	320	111	210	177
Metabolism	Carbohydrate metabolism	ko00630 Glyoxylate and dicarboxylate metabolism	K01638 malate synthase [EC:2.3.3.9]	58	49	50	59	37	29	60	26	43	60	31	74	75	56	32	59	47	54	40	106	30	63	72	54	53	55	80	63	39	41	44	35	50	38	49	140	70	39	24	127	45	67	66
Metabolism	Carbohydrate metabolism	ko00630 Glyoxylate and dicarboxylate metabolism	K01647 citrate synthase [EC:2.3.3.1]	259	203	232	334	223	239	306	158	211	249	265	270	363	289	300	268	264	299	287	373	511	347	514	228	456	370	402	464	302	295	281	293	455	424	361	387	329	428	250	450	491	358	328
Metabolism	Carbohydrate metabolism	ko00630 Glyoxylate and dicarboxylate metabolism	K01681 aconitate hydratase [EC:4.2.1.3]	152	126	96	163	121	107	144	73	120	130	68	114	131	125	107	116	116	111	83	194	107	124	208	129	206	175	196	134	118	98	125	148	149	121	142	220	144	126	102	214	147	232	160
Metabolism	Carbohydrate metabolism	ko00630 Glyoxylate and dicarboxylate metabolism	K01682 aconitate hydratase 2 / 2-methylisocitrate dehydratase [EC:4.2.1.3 4.2.1.99]	38	34	29	105	55	72	96	47	84	46	44	103	209	110	57	130	110	61	94	106	33	77	107	51	77	56	100	97	40	69	64	57	57	45	81	172	155	57	33	146	87	91	69
Metabolism	Carbohydrate metabolism	ko00630 Glyoxylate and dicarboxylate metabolism	K01816 hydroxypyruvate isomerase [EC:5.3.1.22]	15	13	22	18	19	13	17	14	16	15	14	25	17	23	22	12	11	20	11	21	31	22	32	9	37	23	25	25	24	15	12	20	29	19	20	19	8	20	8	26	22	19	22
Metabolism	Carbohydrate metabolism	ko00630 Glyoxylate and dicarboxylate metabolism	K01846 methylaspartate mutase sigma subunit [EC:5.4.99.1]	0	0	0	1	0	1	2	0	0	0	0	0	0	0	0	1	0	0	0	1	0	0	1	1	0	0	0	1	2	1	1	0	0	0	1	2	0	0	0	1	1	0	0
Metabolism	Carbohydrate metabolism	ko00630 Glyoxylate and dicarboxylate metabolism	K01847 methylmalonyl-CoA mutase [EC:5.4.99.2]	33	31	24	40	26	22	48	15	36	37	29	36	28	39	33	23	24	37	35	54	63	45	69	37	57	46	49	40	26	33	26	22	47	40	32	41	41	42	32	48	61	41	48
Metabolism	Carbohydrate metabolism	ko00630 Glyoxylate and dicarboxylate metabolism	K01848 methylmalonyl-CoA mutase, N-terminal domain [EC:5.4.99.2]	50	45	32	49	36	37	39	25	30	32	36	41	22	42	35	20	33	33	31	45	46	30	63	23	55	69	65	47	34	35	30	48	50	56	53	46	17	40	35	46	57	54	55
Metabolism	Carbohydrate metabolism	ko00630 Glyoxylate and dicarboxylate metabolism	K01849 methylmalonyl-CoA mutase, C-terminal domain [EC:5.4.99.2]	17	19	12	12	10	14	13	8	6	17	9	12	6	16	7	7	7	8	11	10	10	18	23	8	18	12	27	14	9	11	13	16	14	19	18	14	10	18	12	23	10	17	18
Metabolism	Carbohydrate metabolism	ko00630 Glyoxylate and dicarboxylate metabolism	K01895 acetyl-CoA synthetase [EC:6.2.1.1]	264	178	163	237	144	188	262	122	116	181	164	188	169	188	202	161	181	174	209	288	357	220	424	145	538	321	272	296	249	182	193	209	348	274	239	263	237	369	187	307	360	279	233
Metabolism	Carbohydrate metabolism	ko00630 Glyoxylate and dicarboxylate metabolism	K01915 glutamine synthetase [EC:6.3.1.2]	572	470	395	395	357	247	499	223	399	319	290	392	492	344	262	357	267	328	205	540	218	378	603	354	470	352	465	363	266	229	348	297	363	315	377	710	508	301	232	648	360	559	373
Metabolism	Carbohydrate metabolism	ko00630 Glyoxylate and dicarboxylate metabolism	K01964 acetyl-CoA/propionyl-CoA carboxylase [EC:6.4.1.2 6.4.1.3]	0	0	0	0	0	0	0	0	0	0	0	0	0	0	1	0	0	0	0	0	0	0	0	0	0	0	0	0	0	2	1	0	0	0	0	0	0	0	1	2	0	0	0
Metabolism	Carbohydrate metabolism	ko00630 Glyoxylate and dicarboxylate metabolism	K01965 propionyl-CoA carboxylase alpha chain [EC:6.4.1.3]	10	8	5	17	7	8	6	9	6	15	5	11	4	12	13	10	10	10	4	17	8	23	6	8	20	10	14	15	11	13	3	12	12	15	19	16	10	10	5	21	10	13	18
Metabolism	Carbohydrate metabolism	ko00630 Glyoxylate and dicarboxylate metabolism	K01966 propionyl-CoA carboxylase beta chain [EC:6.4.1.3 2.1.3.15]	34	28	40	54	30	32	43	33	21	34	29	40	33	31	27	32	33	40	24	65	47	44	76	31	91	64	49	38	32	33	27	32	50	51	45	59	32	50	31	47	57	58	55
Metabolism	Carbohydrate metabolism	ko00630 Glyoxylate and dicarboxylate metabolism	K02437 glycine cleavage system H protein	85	55	58	76	55	61	68	48	55	72	37	71	68	54	66	64	47	50	50	92	76	69	109	44	103	59	80	69	56	57	69	58	89	66	61	100	64	64	56	83	68	96	60
Metabolism	Carbohydrate metabolism	ko00630 Glyoxylate and dicarboxylate metabolism	K03418 N,N-dimethylformamidase large subunit [EC:3.5.1.56]	2	1	0	2	0	1	0	4	3	4	1	2	1	2	1	3	2	2	0	1	2	1	0	0	2	0	3	2	0	2	1	2	1	2	6	2	0	3	1	3	1	5	2
Metabolism	Carbohydrate metabolism	ko00630 Glyoxylate and dicarboxylate metabolism	K03779 L(+)-tartrate dehydratase alpha subunit [EC:4.2.1.32]	0	1	0	0	0	2	2	0	0	0	1	0	1	0	0	0	0	0	0	0	1	0	1	1	1	1	0	1	0	1	0	1	2	0	0	0	1	1	2	0	2	0	1
Metabolism	Carbohydrate metabolism	ko00630 Glyoxylate and dicarboxylate metabolism	K03780 L(+)-tartrate dehydratase beta subunit [EC:4.2.1.32]	0	1	0	0	0	0	0	0	0	0	1	0	0	0	0	0	0	0	1	1	1	0	0	2	0	0	0	0	0	1	0	0	0	0	2	0	1	2	0	1	1	0	0
Metabolism	Carbohydrate metabolism	ko00630 Glyoxylate and dicarboxylate metabolism	K03781 catalase [EC:1.11.1.6]	10	17	17	39	17	25	25	23	13	17	15	29	28	35	19	33	27	24	17	25	22	23	34	34	32	37	35	30	22	13	22	24	34	28	33	23	29	30	13	42	32	41	24
Metabolism	Carbohydrate metabolism	ko00630 Glyoxylate and dicarboxylate metabolism	K04835 methylaspartate ammonia-lyase [EC:4.3.1.2]	0	0	1	0	0	1	0	0	0	0	1	0	0	0	0	0	0	0	0	0	0	1	0	0	0	0	1	0	0	0	0	0	0	0	1	0	0	0	0	0	0	1	0
Metabolism	Carbohydrate metabolism	ko00630 Glyoxylate and dicarboxylate metabolism	K05606 methylmalonyl-CoA/ethylmalonyl-CoA epimerase [EC:5.1.99.1]	21	20	11	18	11	15	17	8	12	19	9	12	6	14	12	16	10	17	10	28	29	13	28	15	21	16	20	18	15	17	18	19	17	20	18	18	15	21	17	27	20	29	19
Metabolism	Carbohydrate metabolism	ko00630 Glyoxylate and dicarboxylate metabolism	K07130 arylformamidase [EC:3.5.1.9]	9	15	7	8	9	8	14	10	4	12	9	10	7	14	8	11	6	9	8	12	9	18	20	13	16	15	13	11	7	4	8	8	13	9	10	11	14	17	9	13	10	23	17
Metabolism	Carbohydrate metabolism	ko00630 Glyoxylate and dicarboxylate metabolism	K07246 tartrate dehydrogenase/decarboxylase / D-malate dehydrogenase [EC:1.1.1.93 4.1.1.73 1.1.1.83]	11	10	2	18	12	9	9	7	8	11	11	11	5	4	6	4	5	10	7	13	14	8	16	2	15	6	9	8	5	3	6	10	11	4	12	16	4	10	6	7	13	10	7
Metabolism	Carbohydrate metabolism	ko00630 Glyoxylate and dicarboxylate metabolism	K07248 lactaldehyde dehydrogenase / glycolaldehyde dehydrogenase [EC:1.2.1.22 1.2.1.21]	0	0	2	8	2	2	3	1	0	0	0	3	0	1	1	1	2	3	0	8	1	2	1	1	2	0	4	4	3	2	0	0	3	5	1	3	4	0	1	1	2	4	1
Metabolism	Carbohydrate metabolism	ko00630 Glyoxylate and dicarboxylate metabolism	K08691 malyl-CoA/(S)-citramalyl-CoA lyase [EC:4.1.3.24 4.1.3.25]	11	3	5	5	13	3	13	2	5	3	5	9	4	6	9	7	4	5	3	12	5	14	23	4	17	10	19	6	8	3	12	5	11	8	11	9	11	10	5	14	8	9	9
Metabolism	Carbohydrate metabolism	ko00630 Glyoxylate and dicarboxylate metabolism	K08692 malate-CoA ligase subunit alpha [EC:6.2.1.9]	3	2	1	1	4	1	2	3	7	3	1	3	5	2	0	4	4	2	1	7	1	6	8	1	1	3	0	1	2	1	5	2	2	4	2	5	4	5	2	6	2	2	2
Metabolism	Carbohydrate metabolism	ko00630 Glyoxylate and dicarboxylate metabolism	K11263 acetyl-CoA/propionyl-CoA carboxylase, biotin carboxylase, biotin carboxyl carrier protein [EC:6.4.1.2 6.4.1.3 6.3.4.14]	4	3	0	0	0	2	1	0	0	2	1	1	2	1	0	1	1	3	4	8	5	6	3	3	2	3	4	1	0	1	1	1	4	2	1	5	2	1	3	4	3	6	6
Metabolism	Carbohydrate metabolism	ko00630 Glyoxylate and dicarboxylate metabolism	K11472 glycolate oxidase FAD binding subunit	3	2	6	12	4	1	1	1	2	6	5	3	2	1	3	3	0	1	4	8	2	5	8	5	3	3	8	5	2	3	2	1	4	2	2	7	0	5	3	8	4	2	5
Metabolism	Carbohydrate metabolism	ko00630 Glyoxylate and dicarboxylate metabolism	K11473 glycolate oxidase iron-sulfur subunit	8	7	9	7	5	4	18	9	10	9	13	20	8	9	3	12	19	7	8	18	16	19	21	8	15	13	16	17	9	5	13	18	11	18	13	21	10	14	16	15	8	18	11
Metabolism	Carbohydrate metabolism	ko00630 Glyoxylate and dicarboxylate metabolism	K11517 (S)-2-hydroxy-acid oxidase [EC:1.1.3.15]	5	4	1	6	2	1	0	0	0	3	4	3	0	1	2	3	3	0	1	3	0	0	2	1	1	4	1	4	0	3	0	1	3	2	1	5	3	1	1	3	1	5	4
Metabolism	Carbohydrate metabolism	ko00630 Glyoxylate and dicarboxylate metabolism	K11529 glycerate 2-kinase [EC:2.7.1.165]	7	9	7	11	7	7	11	7	4	11	7	9	8	6	7	8	12	6	1	15	10	8	14	12	13	13	13	7	3	9	11	7	7	6	18	8	10	13	7	17	9	10	8
Metabolism	Carbohydrate metabolism	ko00630 Glyoxylate and dicarboxylate metabolism	K12972 glyoxylate/hydroxypyruvate reductase [EC:1.1.1.79 1.1.1.81]	2	0	0	3	0	0	3	1	1	2	2	3	5	3	0	2	2	2	0	1	0	2	4	0	3	4	3	1	2	3	3	0	2	0	5	3	1	1	0	3	1	4	4
Metabolism	Carbohydrate metabolism	ko00630 Glyoxylate and dicarboxylate metabolism	K14067 malate-CoA ligase subunit beta [EC:6.2.1.9]	1	2	4	5	1	2	8	0	4	0	0	2	1	3	3	0	4	3	1	6	4	1	1	3	3	4	0	4	4	4	2	2	3	2	3	3	1	2	1	4	3	1	4
Metabolism	Carbohydrate metabolism	ko00630 Glyoxylate and dicarboxylate metabolism	K14272 glutamate--glyoxylate aminotransferase [EC:2.6.1.4 2.6.1.2 2.6.1.44]	0	0	0	0	0	0	0	0	0	0	0	0	0	0	0	0	0	0	0	0	0	0	0	0	0	0	0	0	0	0	0	0	0	0	0	0	0	0	0	0	0	0	1
Metabolism	Carbohydrate metabolism	ko00630 Glyoxylate and dicarboxylate metabolism	K14446 crotonyl-CoA carboxylase/reductase [EC:1.3.1.85]	14	10	10	12	15	1	8	4	15	11	4	12	9	6	14	9	16	18	1	10	5	9	10	8	15	10	14	9	16	11	3	9	12	5	17	19	4	6	8	20	6	20	14
Metabolism	Carbohydrate metabolism	ko00630 Glyoxylate and dicarboxylate metabolism	K14447 ethylmalonyl-CoA mutase [EC:5.4.99.63]	8	2	2	4	7	3	1	4	1	7	4	4	4	5	4	1	2	8	1	12	4	5	10	4	4	7	2	5	4	2	9	5	4	1	6	5	5	7	5	8	7	6	3
Metabolism	Carbohydrate metabolism	ko00630 Glyoxylate and dicarboxylate metabolism	K14448 (2S)-methylsuccinyl-CoA dehydrogenase [EC:1.3.8.12]	5	8	7	6	3	2	6	2	5	5	10	3	11	8	5	2	8	9	3	8	7	15	12	6	11	14	12	9	12	7	5	4	9	13	8	8	13	4	5	8	9	9	9
Metabolism	Carbohydrate metabolism	ko00630 Glyoxylate and dicarboxylate metabolism	K14449 2-methylfumaryl-CoA hydratase [EC:4.2.1.148]	1	4	11	8	2	0	3	3	5	0	2	4	3	2	0	6	3	2	5	5	6	5	16	7	2	9	6	10	0	1	5	3	2	1	2	8	1	4	2	8	3	4	7
Metabolism	Carbohydrate metabolism	ko00630 Glyoxylate and dicarboxylate metabolism	K14451 (3S)-malyl-CoA thioesterase [EC:3.1.2.30]	0	1	1	3	4	1	4	1	0	4	1	1	0	0	2	2	2	1	0	4	7	2	6	4	6	2	0	3	2	1	1	2	2	1	1	2	1	5	2	7	1	2	2
Metabolism	Carbohydrate metabolism	ko00630 Glyoxylate and dicarboxylate metabolism	K15036 acetyl-CoA/propionyl-CoA carboxylase [EC:6.4.1.2 6.4.1.3 2.1.3.15]	6	3	7	0	5	3	6	1	3	3	2	4	1	3	4	0	2	5	3	5	2	2	7	1	11	6	6	4	0	3	6	7	7	3	3	6	5	6	1	7	5	11	6
Metabolism	Carbohydrate metabolism	ko00630 Glyoxylate and dicarboxylate metabolism	K15893 glycerate dehydrogenase [EC:1.1.1.29]	0	0	0	0	1	0	0	0	0	0	0	0	0	0	0	0	0	0	0	0	0	0	0	0	0	0	1	2	0	0	0	0	0	0	0	0	0	0	0	1	0	0	0
Metabolism	Carbohydrate metabolism	ko00630 Glyoxylate and dicarboxylate metabolism	K15918 D-glycerate 3-kinase [EC:2.7.1.31]	0	2	0	0	0	3	0	0	0	2	0	2	0	0	0	1	1	1	0	0	0	1	2	1	3	0	0	0	1	0	2	0	0	3	4	0	0	0	0	0	2	1	2
Metabolism	Carbohydrate metabolism	ko00630 Glyoxylate and dicarboxylate metabolism	K15919 glyoxylate/hydroxypyruvate reductase [EC:1.1.1.79 1.1.1.81]	1	0	0	0	0	0	0	0	1	0	1	0	0	0	0	0	0	0	0	0	0	0	3	0	0	0	0	0	0	0	0	1	0	1	0	0	0	0	0	0	0	0	0
Metabolism	Carbohydrate metabolism	ko00630 Glyoxylate and dicarboxylate metabolism	K17865 3-hydroxybutyryl-CoA dehydratase [EC:4.2.1.55]	21	16	9	27	9	12	18	8	12	12	16	21	22	11	19	19	17	26	14	13	18	24	24	24	29	24	25	17	11	12	11	18	26	19	22	30	13	17	13	35	18	34	21
Metabolism	Carbohydrate metabolism	ko00630 Glyoxylate and dicarboxylate metabolism	K18121 glyoxylate/succinic semialdehyde reductase [EC:1.1.1.79 1.1.1.-]	1	3	4	4	1	0	3	0	4	2	0	3	0	0	1	0	2	1	0	2	1	0	3	0	0	2	1	3	0	1	2	0	0	1	2	2	2	2	1	0	2	2	1
Metabolism	Carbohydrate metabolism	ko00630 Glyoxylate and dicarboxylate metabolism	K18123 4-hydroxy-2-oxoglutarate aldolase [EC:4.1.3.16]	2	1	1	1	1	4	2	1	2	1	2	2	3	1	2	2	3	1	1	0	3	4	13	1	8	1	6	4	3	0	2	1	3	0	6	1	3	1	0	6	6	1	4
Metabolism	Carbohydrate metabolism	ko00630 Glyoxylate and dicarboxylate metabolism	K18472 acetyl-CoA/propionyl-CoA carboxylase carboxyl transferase subunit [EC:6.4.1.2 6.4.1.3 2.1.3.15]	0	1	0	0	0	0	0	0	0	0	0	0	0	0	0	0	0	0	0	0	0	0	0	0	0	0	0	0	0	0	0	0	0	0	0	0	0	0	0	1	0	0	0
Metabolism	Carbohydrate metabolism	ko00630 Glyoxylate and dicarboxylate metabolism	K19268 methylaspartate mutase epsilon subunit [EC:5.4.99.1]	0	0	0	0	1	2	2	2	1	0	2	0	0	0	0	0	1	0	1	0	2	0	1	1	1	0	0	1	1	1	0	2	0	0	1	0	0	3	0	1	1	0	1
Metabolism	Carbohydrate metabolism	ko00630 Glyoxylate and dicarboxylate metabolism	K19269 phosphoglycolate phosphatase [EC:3.1.3.18 3.1.3.48]	1	0	1	0	1	0	1	1	1	0	2	0	0	1	2	0	2	0	1	1	0	0	3	0	1	0	0	0	0	0	4	0	0	0	0	0	2	4	0	5	4	0	1
Metabolism	Carbohydrate metabolism	ko00630 Glyoxylate and dicarboxylate metabolism	K19280 succinyl-CoA:mesaconate CoA transferase [EC:2.8.3.26]	1	1	1	2	0	2	1	2	2	4	1	2	0	1	2	1	0	1	3	2	0	1	2	1	6	2	2	2	2	0	3	3	3	1	3	0	0	1	0	2	2	0	3
Metabolism	Carbohydrate metabolism	ko00630 Glyoxylate and dicarboxylate metabolism	K19312 acetyl-CoA/propionyl-CoA carboxylase carboxyl transferase subunit [EC:6.4.1.2 6.4.1.3 2.1.3.15]	33	25	24	21	26	31	23	17	14	29	11	30	18	22	20	19	22	21	12	31	53	18	49	29	47	25	50	19	23	30	27	21	31	17	34	38	21	38	24	41	41	44	33
Metabolism	Carbohydrate metabolism	ko00630 Glyoxylate and dicarboxylate metabolism	K22133 oxalate---CoA ligase [EC:6.2.1.8]	1	3	4	2	3	0	2	2	4	3	1	0	6	2	1	0	1	4	1	6	2	5	1	3	6	3	5	0	3	5	2	0	1	2	3	7	1	2	1	4	2	3	2
Metabolism	Carbohydrate metabolism	ko00630 Glyoxylate and dicarboxylate metabolism	K22223 phosphoglycolate phosphatase [EC:3.1.3.18]	3	1	1	1	1	2	0	0	0	3	0	2	0	1	0	0	0	0	0	0	0	1	0	0	0	0	2	0	0	0	0	0	0	2	0	3	0	0	0	1	0	0	0
Metabolism	Carbohydrate metabolism	ko00630 Glyoxylate and dicarboxylate metabolism	K22515 formate dehydrogenase beta subunit [EC:1.17.1.9]	2	1	0	1	0	0	1	1	0	1	0	1	0	1	1	2	1	0	0	1	0	0	1	0	0	2	1	2	0	1	0	0	2	0	3	1	1	1	0	2	1	0	0
Metabolism	Carbohydrate metabolism	ko00630 Glyoxylate and dicarboxylate metabolism	K22982 hydroxypyruvate reductase [EC:1.1.1.81]	0	0	0	0	0	0	0	0	0	0	0	0	0	0	0	0	0	0	0	1	0	0	0	0	0	0	0	0	0	0	0	0	0	0	0	0	0	0	0	0	0	0	0
Metabolism	Carbohydrate metabolism	ko00640 Propanoate metabolism	K00005 glycerol dehydrogenase [EC:1.1.1.6]	2	3	3	3	5	4	6	1	2	4	2	3	3	1	1	3	1	6	0	8	3	5	6	0	14	3	2	7	3	2	2	2	9	1	2	4	0	6	6	3	4	3	1
Metabolism	Carbohydrate metabolism	ko00640 Propanoate metabolism	K00016 L-lactate dehydrogenase [EC:1.1.1.27]	4	5	4	5	2	4	3	4	1	5	4	3	5	3	3	1	4	3	1	8	6	5	6	4	6	7	4	1	3	3	1	6	8	5	6	8	4	4	3	3	3	7	6
Metabolism	Carbohydrate metabolism	ko00640 Propanoate metabolism	K00048 lactaldehyde reductase [EC:1.1.1.77]	0	0	1	3	1	2	1	1	0	0	1	0	0	0	2	0	1	0	0	3	3	1	0	0	2	1	0	0	0	0	1	0	0	0	1	0	0	2	1	0	0	0	1
Metabolism	Carbohydrate metabolism	ko00640 Propanoate metabolism	K00086 1,3-propanediol dehydrogenase [EC:1.1.1.202]	10	5	0	7	6	3	9	3	2	6	5	3	1	5	3	8	5	3	7	3	1	8	13	5	12	3	6	7	6	4	4	4	8	8	1	4	2	6	4	4	5	9	4
Metabolism	Carbohydrate metabolism	ko00640 Propanoate metabolism	K00140 malonate-semialdehyde dehydrogenase (acetylating) / methylmalonate-semialdehyde dehydrogenase [EC:1.2.1.18 1.2.1.27]	43	31	39	43	34	47	37	22	38	56	28	43	27	36	47	45	24	45	60	66	47	36	83	36	59	61	58	55	36	38	52	39	62	30	58	65	41	92	49	66	68	64	53
Metabolism	Carbohydrate metabolism	ko00640 Propanoate metabolism	K00166 2-oxoisovalerate dehydrogenase E1 component alpha subunit [EC:1.2.4.4]	8	9	7	15	7	4	7	4	5	6	8	11	11	11	3	7	7	11	2	10	3	9	6	6	5	7	12	11	8	9	6	9	5	12	6	14	11	6	3	11	3	8	9
Metabolism	Carbohydrate metabolism	ko00640 Propanoate metabolism	K00167 2-oxoisovalerate dehydrogenase E1 component beta subunit [EC:1.2.4.4]	7	7	7	11	7	5	3	3	9	6	10	15	11	12	3	14	10	3	1	17	4	10	14	16	12	11	9	12	7	12	7	2	7	9	5	10	14	2	9	14	9	18	13
Metabolism	Carbohydrate metabolism	ko00640 Propanoate metabolism	K00169 pyruvate ferredoxin oxidoreductase alpha subunit [EC:1.2.7.1]	69	53	69	102	60	55	74	64	61	70	65	57	51	73	71	55	56	67	52	94	133	84	134	58	126	107	67	110	100	62	69	92	113	114	80	72	124	105	60	93	102	72	76
Metabolism	Carbohydrate metabolism	ko00640 Propanoate metabolism	K00170 pyruvate ferredoxin oxidoreductase beta subunit [EC:1.2.7.1]	71	49	51	64	69	50	87	53	56	54	43	51	38	58	46	40	38	62	36	74	96	71	114	43	112	75	68	83	77	52	60	51	80	74	82	67	78	75	44	92	77	71	67
Metabolism	Carbohydrate metabolism	ko00640 Propanoate metabolism	K00171 pyruvate ferredoxin oxidoreductase delta subunit [EC:1.2.7.1]	12	6	6	11	10	6	16	8	7	11	5	14	15	13	6	18	9	16	14	7	16	13	37	7	17	16	13	23	6	10	17	17	12	15	22	10	14	20	14	20	14	14	13
Metabolism	Carbohydrate metabolism	ko00640 Propanoate metabolism	K00172 pyruvate ferredoxin oxidoreductase gamma subunit [EC:1.2.7.1]	29	29	24	36	35	32	38	13	26	24	31	23	21	36	31	24	23	35	34	50	67	28	73	25	64	47	44	42	45	29	33	34	58	51	37	37	53	56	30	53	54	33	40
Metabolism	Carbohydrate metabolism	ko00640 Propanoate metabolism	K00189 2-oxoisovalerate/pyruvate ferredoxin oxidoreductase gamma subunit [EC:1.2.7.7 1.2.7.1]	14	10	13	10	11	6	15	7	4	12	5	10	7	7	9	8	10	9	4	6	10	10	20	9	17	18	12	15	18	8	10	7	22	13	8	17	16	11	7	13	14	13	18
Metabolism	Carbohydrate metabolism	ko00640 Propanoate metabolism	K00232 acyl-CoA oxidase [EC:1.3.3.6]	1	2	1	2	0	0	0	0	1	1	0	0	1	0	0	2	3	1	1	1	0	0	1	1	0	1	0	4	1	1	0	2	1	1	1	3	2	0	0	0	0	1	1
Metabolism	Carbohydrate metabolism	ko00640 Propanoate metabolism	K00248 butyryl-CoA dehydrogenase [EC:1.3.8.1]	117	100	90	126	116	83	129	98	86	129	104	119	190	135	118	138	99	115	140	214	134	139	234	104	187	176	186	165	111	91	116	102	167	134	142	243	114	165	114	244	172	156	129
Metabolism	Carbohydrate metabolism	ko00640 Propanoate metabolism	K00382 dihydrolipoamide dehydrogenase [EC:1.8.1.4]	130	116	141	175	107	97	170	81	177	104	69	173	254	160	84	163	118	136	89	201	93	140	198	136	184	140	170	132	122	119	139	148	129	119	179	249	227	119	129	238	150	250	179
Metabolism	Carbohydrate metabolism	ko00640 Propanoate metabolism	K00625 phosphate acetyltransferase [EC:2.3.1.8]	9	6	9	13	14	10	13	2	12	10	5	12	8	9	7	11	14	16	17	10	15	14	24	7	20	18	11	14	8	9	17	12	15	13	13	18	10	22	8	21	14	17	12
Metabolism	Carbohydrate metabolism	ko00640 Propanoate metabolism	K00656 formate C-acetyltransferase [EC:2.3.1.54]	54	38	46	50	26	34	55	28	48	44	38	71	96	70	35	28	55	59	31	90	67	42	73	46	89	77	50	75	62	84	48	63	75	60	85	69	60	54	49	74	63	51	53
Metabolism	Carbohydrate metabolism	ko00640 Propanoate metabolism	K00822 beta-alanine--pyruvate transaminase [EC:2.6.1.18]	11	9	8	14	17	13	14	10	14	20	8	24	18	34	7	21	9	14	11	36	7	26	17	13	11	20	24	15	13	15	18	7	14	16	11	32	25	8	6	27	14	20	20
Metabolism	Carbohydrate metabolism	ko00640 Propanoate metabolism	K00823 4-aminobutyrate aminotransferase [EC:2.6.1.19]	29	17	20	28	27	18	26	19	28	27	10	18	22	22	33	23	20	19	19	31	38	25	40	25	55	27	39	23	22	20	31	30	49	25	20	30	14	33	30	38	25	44	31
Metabolism	Carbohydrate metabolism	ko00640 Propanoate metabolism	K00925 acetate kinase [EC:2.7.2.1]	13	17	27	28	12	13	34	10	29	22	15	21	30	23	9	21	18	9	31	32	27	31	37	27	39	27	23	22	33	22	19	28	30	22	33	39	33	33	22	45	30	27	16
Metabolism	Carbohydrate metabolism	ko00640 Propanoate metabolism	K00932 propionate kinase [EC:2.7.2.15]	0	1	0	0	0	0	0	0	0	0	0	0	0	0	0	0	0	0	0	0	0	0	0	0	0	0	0	0	0	0	0	0	0	0	0	0	0	0	0	0	0	0	0
Metabolism	Carbohydrate metabolism	ko00640 Propanoate metabolism	K01026 propionate CoA-transferase [EC:2.8.3.1]	3	1	3	2	0	1	2	2	7	2	4	4	0	3	1	3	7	2	4	5	3	3	5	7	8	2	4	5	2	3	8	5	6	4	2	6	5	6	0	5	3	3	4
Metabolism	Carbohydrate metabolism	ko00640 Propanoate metabolism	K01578 malonyl-CoA decarboxylase [EC:4.1.1.9]	1	2	1	4	3	2	5	1	2	2	2	3	1	3	0	2	3	1	7	6	3	4	1	1	5	4	2	1	6	2	2	2	1	0	4	5	2	2	1	5	1	4	3
Metabolism	Carbohydrate metabolism	ko00640 Propanoate metabolism	K01659 2-methylcitrate synthase [EC:2.3.3.5]	18	5	8	19	19	8	12	5	8	9	12	18	13	15	8	25	22	14	23	16	11	16	21	5	17	14	21	16	15	13	15	11	10	16	18	22	14	8	1	29	15	9	21
Metabolism	Carbohydrate metabolism	ko00640 Propanoate metabolism	K01682 aconitate hydratase 2 / 2-methylisocitrate dehydratase [EC:4.2.1.3 4.2.1.99]	38	34	29	105	55	72	96	47	84	46	44	103	209	110	57	130	110	61	94	106	33	77	107	51	77	56	100	97	40	69	64	57	57	45	81	172	155	57	33	146	87	91	69
Metabolism	Carbohydrate metabolism	ko00640 Propanoate metabolism	K01692 enoyl-CoA hydratase [EC:4.2.1.17]	29	25	28	35	28	25	30	23	28	44	33	57	42	36	27	34	23	39	26	58	26	37	34	22	47	38	41	39	33	37	25	31	41	35	41	67	31	26	18	69	42	65	34
Metabolism	Carbohydrate metabolism	ko00640 Propanoate metabolism	K01699 propanediol dehydratase large subunit [EC:4.2.1.28]	0	1	1	6	8	6	8	8	9	13	10	11	2	2	0	0	5	1	6	6	11	9	60	12	28	15	18	3	3	1	14	6	8	5	6	5	9	19	23	4	18	6	9
Metabolism	Carbohydrate metabolism	ko00640 Propanoate metabolism	K01720 2-methylcitrate dehydratase [EC:4.2.1.79]	18	10	10	23	11	13	18	9	2	8	4	12	6	10	11	9	11	15	3	16	12	17	14	6	19	15	12	16	11	9	7	11	12	12	12	13	6	8	3	14	10	18	13
Metabolism	Carbohydrate metabolism	ko00640 Propanoate metabolism	K01734 methylglyoxal synthase [EC:4.2.3.3]	3	4	4	1	1	5	1	3	2	1	1	5	1	4	1	1	1	1	4	8	3	6	1	4	6	3	2	2	1	4	4	2	3	4	3	4	4	6	2	6	3	7	3
Metabolism	Carbohydrate metabolism	ko00640 Propanoate metabolism	K01782 3-hydroxyacyl-CoA dehydrogenase / enoyl-CoA hydratase / 3-hydroxybutyryl-CoA epimerase [EC:1.1.1.35 4.2.1.17 5.1.2.3]	22	14	20	40	21	10	44	22	23	32	22	31	58	30	32	37	44	22	24	55	24	32	37	22	44	38	39	38	26	19	36	21	21	24	37	51	34	24	22	51	39	46	44
Metabolism	Carbohydrate metabolism	ko00640 Propanoate metabolism	K01825 3-hydroxyacyl-CoA dehydrogenase / enoyl-CoA hydratase / 3-hydroxybutyryl-CoA epimerase / enoyl-CoA isomerase [EC:1.1.1.35 4.2.1.17 5.1.2.3 5.3.3.8]	18	21	13	54	39	17	34	23	70	20	37	69	196	71	35	92	40	31	36	84	11	47	48	30	59	59	65	46	20	34	27	32	30	35	53	110	58	19	16	128	44	54	45
Metabolism	Carbohydrate metabolism	ko00640 Propanoate metabolism	K01847 methylmalonyl-CoA mutase [EC:5.4.99.2]	33	31	24	40	26	22	48	15	36	37	29	36	28	39	33	23	24	37	35	54	63	45	69	37	57	46	49	40	26	33	26	22	47	40	32	41	41	42	32	48	61	41	48
Metabolism	Carbohydrate metabolism	ko00640 Propanoate metabolism	K01848 methylmalonyl-CoA mutase, N-terminal domain [EC:5.4.99.2]	50	45	32	49	36	37	39	25	30	32	36	41	22	42	35	20	33	33	31	45	46	30	63	23	55	69	65	47	34	35	30	48	50	56	53	46	17	40	35	46	57	54	55
Metabolism	Carbohydrate metabolism	ko00640 Propanoate metabolism	K01849 methylmalonyl-CoA mutase, C-terminal domain [EC:5.4.99.2]	17	19	12	12	10	14	13	8	6	17	9	12	6	16	7	7	7	8	11	10	10	18	23	8	18	12	27	14	9	11	13	16	14	19	18	14	10	18	12	23	10	17	18
Metabolism	Carbohydrate metabolism	ko00640 Propanoate metabolism	K01895 acetyl-CoA synthetase [EC:6.2.1.1]	264	178	163	237	144	188	262	122	116	181	164	188	169	188	202	161	181	174	209	288	357	220	424	145	538	321	272	296	249	182	193	209	348	274	239	263	237	369	187	307	360	279	233
Metabolism	Carbohydrate metabolism	ko00640 Propanoate metabolism	K01899 succinyl-CoA synthetase alpha subunit [EC:6.2.1.4 6.2.1.5]	1	2	2	0	1	0	1	1	0	0	0	0	1	0	0	2	2	1	0	0	0	0	0	2	1	3	0	2	0	2	0	1	0	1	2	0	0	0	2	0	1	1	2
Metabolism	Carbohydrate metabolism	ko00640 Propanoate metabolism	K01900 succinyl-CoA synthetase beta subunit [EC:6.2.1.4 6.2.1.5]	0	0	0	0	0	0	0	0	0	0	0	0	0	0	0	0	0	0	0	0	0	0	0	0	0	0	1	0	0	0	0	0	0	0	0	0	0	0	0	0	0	0	0
Metabolism	Carbohydrate metabolism	ko00640 Propanoate metabolism	K01902 succinyl-CoA synthetase alpha subunit [EC:6.2.1.5]	89	67	74	128	71	73	134	60	111	80	80	116	197	113	78	108	91	87	60	116	87	94	160	108	130	123	113	100	72	101	97	91	91	86	106	175	168	104	69	156	123	156	119
Metabolism	Carbohydrate metabolism	ko00640 Propanoate metabolism	K01903 succinyl-CoA synthetase beta subunit [EC:6.2.1.5]	118	96	113	143	116	109	175	88	124	121	81	158	239	180	85	168	152	112	70	203	125	136	190	129	203	152	179	157	107	112	99	153	144	130	127	223	221	170	86	221	166	219	157
Metabolism	Carbohydrate metabolism	ko00640 Propanoate metabolism	K01905 acetate---CoA ligase (ADP-forming) subunit alpha [EC:6.2.1.13]	24	18	21	29	14	25	30	18	12	24	30	18	18	20	14	18	29	27	22	32	40	23	47	22	46	31	32	26	19	17	16	21	37	35	25	24	22	32	11	28	36	19	30
Metabolism	Carbohydrate metabolism	ko00640 Propanoate metabolism	K01908 propionyl-CoA synthetase [EC:6.2.1.17]	46	40	44	52	31	37	35	20	33	55	35	42	33	46	44	36	49	32	39	86	77	47	108	45	138	84	57	67	41	37	42	36	60	48	45	64	48	102	44	78	73	67	54
Metabolism	Carbohydrate metabolism	ko00640 Propanoate metabolism	K01961 acetyl-CoA carboxylase, biotin carboxylase subunit [EC:6.4.1.2 6.3.4.14]	43	55	46	69	54	68	85	44	67	59	38	82	79	86	44	66	57	54	29	85	50	67	87	59	80	64	72	61	56	69	63	61	62	52	78	111	89	52	53	103	61	84	78
Metabolism	Carbohydrate metabolism	ko00640 Propanoate metabolism	K01962 acetyl-CoA carboxylase carboxyl transferase subunit alpha [EC:6.4.1.2 2.1.3.15]	33	32	26	46	33	38	57	25	36	37	24	57	58	48	35	52	44	35	31	50	44	49	56	38	51	36	58	50	24	48	29	35	44	35	44	75	62	44	39	80	46	57	65
Metabolism	Carbohydrate metabolism	ko00640 Propanoate metabolism	K01963 acetyl-CoA carboxylase carboxyl transferase subunit beta [EC:6.4.1.2 2.1.3.15]	37	44	40	66	46	38	56	27	33	17	26	42	45	48	34	37	58	39	31	58	43	66	58	34	54	55	56	44	26	39	40	58	43	36	50	61	54	30	29	79	48	68	62
Metabolism	Carbohydrate metabolism	ko00640 Propanoate metabolism	K01964 acetyl-CoA/propionyl-CoA carboxylase [EC:6.4.1.2 6.4.1.3]	0	0	0	0	0	0	0	0	0	0	0	0	0	0	1	0	0	0	0	0	0	0	0	0	0	0	0	0	0	2	1	0	0	0	0	0	0	0	1	2	0	0	0
Metabolism	Carbohydrate metabolism	ko00640 Propanoate metabolism	K01965 propionyl-CoA carboxylase alpha chain [EC:6.4.1.3]	10	8	5	17	7	8	6	9	6	15	5	11	4	12	13	10	10	10	4	17	8	23	6	8	20	10	14	15	11	13	3	12	12	15	19	16	10	10	5	21	10	13	18
Metabolism	Carbohydrate metabolism	ko00640 Propanoate metabolism	K01966 propionyl-CoA carboxylase beta chain [EC:6.4.1.3 2.1.3.15]	34	28	40	54	30	32	43	33	21	34	29	40	33	31	27	32	33	40	24	65	47	44	76	31	91	64	49	38	32	33	27	32	50	51	45	59	32	50	31	47	57	58	55
Metabolism	Carbohydrate metabolism	ko00640 Propanoate metabolism	K02160 acetyl-CoA carboxylase biotin carboxyl carrier protein	22	22	18	24	8	13	21	9	15	17	20	34	25	30	14	24	23	22	11	23	17	20	36	22	39	27	40	27	23	15	17	17	24	37	22	43	32	18	18	41	26	30	29
Metabolism	Carbohydrate metabolism	ko00640 Propanoate metabolism	K03416 methylmalonyl-CoA carboxyltransferase 5S subunit [EC:2.1.3.1]	0	0	0	0	2	0	0	0	1	0	0	0	0	2	1	2	3	1	0	4	0	0	2	3	1	1	0	1	0	1	0	0	1	0	0	3	0	2	0	0	1	1	0
Metabolism	Carbohydrate metabolism	ko00640 Propanoate metabolism	K03417 methylisocitrate lyase [EC:4.1.3.30]	11	10	11	22	14	7	12	11	8	12	12	19	10	10	4	18	24	5	32	15	6	18	24	10	12	12	20	33	4	13	12	6	8	9	18	32	10	17	8	27	12	18	11
Metabolism	Carbohydrate metabolism	ko00640 Propanoate metabolism	K05605 3-hydroxyisobutyryl-CoA hydrolase [EC:3.1.2.4]	1	0	1	1	0	2	2	0	1	0	2	2	4	0	0	0	0	0	0	3	0	3	1	0	1	0	3	2	1	0	0	0	1	1	1	2	1	0	0	1	0	4	0
Metabolism	Carbohydrate metabolism	ko00640 Propanoate metabolism	K05606 methylmalonyl-CoA/ethylmalonyl-CoA epimerase [EC:5.1.99.1]	21	20	11	18	11	15	17	8	12	19	9	12	6	14	12	16	10	17	10	28	29	13	28	15	21	16	20	18	15	17	18	19	17	20	18	18	15	21	17	27	20	29	19
Metabolism	Carbohydrate metabolism	ko00640 Propanoate metabolism	K07250 4-aminobutyrate aminotransferase / (S)-3-amino-2-methylpropionate transaminase / 5-aminovalerate transaminase [EC:2.6.1.19 2.6.1.22 2.6.1.48]	26	18	13	16	15	18	22	13	16	9	16	19	17	12	15	12	22	15	8	33	22	25	42	18	23	22	20	25	25	17	18	16	13	16	24	33	17	28	8	26	27	23	25
Metabolism	Carbohydrate metabolism	ko00640 Propanoate metabolism	K07511 enoyl-CoA hydratase [EC:4.2.1.17]	9	4	6	3	5	5	5	4	4	6	1	6	5	8	5	2	2	4	1	5	7	6	11	2	8	9	7	6	6	10	4	7	9	4	4	4	2	9	4	8	3	5	5
Metabolism	Carbohydrate metabolism	ko00640 Propanoate metabolism	K07515 enoyl-CoA hydratase / long-chain 3-hydroxyacyl-CoA dehydrogenase [EC:4.2.1.17 1.1.1.211]	5	0	0	1	3	3	1	2	0	2	1	1	0	0	1	1	3	2	2	2	4	1	5	2	3	6	0	3	1	1	0	1	2	4	4	4	4	2	1	1	1	1	0
Metabolism	Carbohydrate metabolism	ko00640 Propanoate metabolism	K08325 NADP-dependent alcohol dehydrogenase [EC:1.1.-.-]	7	5	12	15	14	7	5	4	15	6	7	29	45	30	13	42	18	12	18	8	1	11	20	4	20	7	12	26	9	30	22	10	14	10	32	14	10	9	12	19	14	9	11
Metabolism	Carbohydrate metabolism	ko00640 Propanoate metabolism	K09699 2-oxoisovalerate dehydrogenase E2 component (dihydrolipoyl transacylase) [EC:2.3.1.168]	10	4	4	12	7	3	6	5	10	10	5	6	11	9	2	6	8	9	2	16	5	4	5	7	12	12	13	12	13	6	9	4	6	7	11	14	18	7	5	11	9	17	8
Metabolism	Carbohydrate metabolism	ko00640 Propanoate metabolism	K09788 2-methylaconitate isomerase [EC:5.3.3.-]	0	0	0	0	3	3	2	4	1	2	1	1	9	5	0	2	1	3	5	3	0	0	3	1	2	1	2	11	2	4	2	0	1	1	5	5	3	2	0	2	3	2	4
Metabolism	Carbohydrate metabolism	ko00640 Propanoate metabolism	K11262 acetyl-CoA carboxylase / biotin carboxylase 1 [EC:6.4.1.2 6.3.4.14 2.1.3.15]	0	0	0	0	0	0	0	0	0	0	0	0	0	0	0	0	0	1	0	0	0	0	0	1	0	1	0	0	0	0	0	0	0	0	0	0	0	0	0	0	0	0	0
Metabolism	Carbohydrate metabolism	ko00640 Propanoate metabolism	K11263 acetyl-CoA/propionyl-CoA carboxylase, biotin carboxylase, biotin carboxyl carrier protein [EC:6.4.1.2 6.4.1.3 6.3.4.14]	4	3	0	0	0	2	1	0	0	2	1	1	2	1	0	1	1	3	4	8	5	6	3	3	2	3	4	1	0	1	1	1	4	2	1	5	2	1	3	4	3	6	6
Metabolism	Carbohydrate metabolism	ko00640 Propanoate metabolism	K11264 methylmalonyl-CoA decarboxylase [EC:4.1.1.-]	0	0	0	0	0	0	1	0	0	0	0	1	1	0	1	0	0	0	0	0	0	0	0	0	0	0	1	0	1	0	1	0	0	0	1	1	0	0	0	0	1	0	0
Metabolism	Carbohydrate metabolism	ko00640 Propanoate metabolism	K11381 2-oxoisovalerate dehydrogenase E1 component [EC:1.2.4.4]	28	38	35	46	15	23	34	15	21	16	13	31	37	20	27	29	18	23	13	36	28	31	33	31	43	28	56	31	19	15	23	31	18	30	32	40	46	37	40	35	40	27	45
Metabolism	Carbohydrate metabolism	ko00640 Propanoate metabolism	K13788 phosphate acetyltransferase [EC:2.3.1.8]	10	6	7	17	4	7	16	6	4	11	1	18	29	25	10	12	7	6	6	13	12	8	18	7	18	8	20	14	19	12	5	16	13	16	11	16	30	21	13	20	12	3	14
Metabolism	Carbohydrate metabolism	ko00640 Propanoate metabolism	K13919 propanediol dehydratase medium subunit [EC:4.2.1.28]	0	0	0	7	3	2	6	1	8	6	3	4	1	3	0	1	0	1	1	3	4	7	31	2	6	8	9	4	2	0	5	3	0	2	1	2	1	10	14	4	9	1	5
Metabolism	Carbohydrate metabolism	ko00640 Propanoate metabolism	K13920 propanediol dehydratase small subunit [EC:4.2.1.28]	2	0	0	0	1	1	1	1	0	1	0	0	0	0	0	0	0	0	1	0	0	0	0	0	0	0	1	0	0	0	0	0	2	0	0	0	1	0	0	1	0	0	1
Metabolism	Carbohydrate metabolism	ko00640 Propanoate metabolism	K13921 1-propanol dehydrogenase	0	0	0	0	0	1	0	0	0	0	0	1	0	0	0	0	0	0	0	0	0	0	1	0	0	1	0	0	0	0	0	0	0	1	0	1	2	0	0	0	0	0	0
Metabolism	Carbohydrate metabolism	ko00640 Propanoate metabolism	K13922 propionaldehyde dehydrogenase [EC:1.2.1.87]	7	5	11	15	4	11	14	7	5	9	6	12	9	3	4	4	5	7	4	9	4	3	16	14	5	12	9	6	6	4	4	6	8	8	4	6	3	9	11	9	15	15	14
Metabolism	Carbohydrate metabolism	ko00640 Propanoate metabolism	K13923 phosphate propanoyltransferase [EC:2.3.1.222]	0	2	0	1	0	0	2	0	0	0	0	0	0	0	2	0	0	0	1	0	0	2	0	2	1	2	0	0	0	0	1	1	1	1	1	0	0	1	1	0	0	0	0
Metabolism	Carbohydrate metabolism	ko00640 Propanoate metabolism	K14729 multifunctional beta-oxidation protein [EC:4.2.1.- 1.1.1.-]	2	2	1	3	1	2	0	0	1	2	1	1	0	2	2	4	2	0	0	1	3	1	5	4	2	4	1	2	1	1	3	0	3	2	2	2	1	0	0	3	3	2	2
Metabolism	Carbohydrate metabolism	ko00640 Propanoate metabolism	K15024 putative phosphotransacetylase [EC:2.3.1.8]	1	3	3	1	3	2	2	1	5	0	1	1	5	1	3	0	1	1	3	0	5	0	8	3	7	1	0	2	4	0	1	7	2	3	2	4	4	6	6	2	3	3	2
Metabolism	Carbohydrate metabolism	ko00640 Propanoate metabolism	K15036 acetyl-CoA/propionyl-CoA carboxylase [EC:6.4.1.2 6.4.1.3 2.1.3.15]	6	3	7	0	5	3	6	1	3	3	2	4	1	3	4	0	2	5	3	5	2	2	7	1	11	6	6	4	0	3	6	7	7	3	3	6	5	6	1	7	5	11	6
Metabolism	Carbohydrate metabolism	ko00640 Propanoate metabolism	K17489 methylmalonyl-CoA carboxyltransferase 12S subunit [EC:2.1.3.1]	5	3	4	4	4	2	3	3	1	4	6	0	4	7	6	2	1	1	2	3	5	7	6	3	5	4	10	5	5	5	2	0	6	4	4	6	5	7	1	3	5	8	3
Metabolism	Carbohydrate metabolism	ko00640 Propanoate metabolism	K17490 methylmalonyl-CoA carboxyltransferase 1.3S subunit [EC:2.1.3.1]	3	0	1	2	1	0	1	0	1	1	0	3	0	4	1	0	2	0	1	0	4	0	3	0	0	3	1	1	0	1	0	1	1	2	1	3	1	1	1	1	2	2	2
Metabolism	Carbohydrate metabolism	ko00640 Propanoate metabolism	K17741 NADPH-dependent methylglyoxal reductase [EC:1.1.1.283]	0	0	0	0	0	0	1	0	0	0	0	1	0	0	0	0	0	0	1	0	0	0	0	0	0	0	0	0	0	0	0	0	0	0	0	0	1	0	0	0	1	0	0
Metabolism	Carbohydrate metabolism	ko00640 Propanoate metabolism	K18426 ethylmalonyl-CoA/methylmalonyl-CoA decarboxylase [EC:4.1.1.94 4.1.1.-]	0	0	0	0	0	0	0	0	0	1	0	0	0	0	0	0	0	0	0	0	0	0	0	0	0	0	0	0	0	0	0	0	0	0	0	0	0	0	0	0	0	0	0
Metabolism	Carbohydrate metabolism	ko00640 Propanoate metabolism	K18471 methylglyoxal reductase [EC:1.1.1.-]	6	10	7	8	10	5	4	7	5	5	2	4	5	11	6	4	9	5	1	3	5	11	5	5	8	6	17	7	8	7	3	1	13	3	5	9	3	8	7	10	4	10	17
Metabolism	Carbohydrate metabolism	ko00640 Propanoate metabolism	K18472 acetyl-CoA/propionyl-CoA carboxylase carboxyl transferase subunit [EC:6.4.1.2 6.4.1.3 2.1.3.15]	0	1	0	0	0	0	0	0	0	0	0	0	0	0	0	0	0	0	0	0	0	0	0	0	0	0	0	0	0	0	0	0	0	0	0	0	0	0	0	1	0	0	0
Metabolism	Carbohydrate metabolism	ko00640 Propanoate metabolism	K19312 acetyl-CoA/propionyl-CoA carboxylase carboxyl transferase subunit [EC:6.4.1.2 6.4.1.3 2.1.3.15]	33	25	24	21	26	31	23	17	14	29	11	30	18	22	20	19	22	21	12	31	53	18	49	29	47	25	50	19	23	30	27	21	31	17	34	38	21	38	24	41	41	44	33
Metabolism	Carbohydrate metabolism	ko00640 Propanoate metabolism	K19697 propionate kinase [EC:2.7.2.15]	0	0	0	2	0	1	1	1	1	0	1	1	0	0	0	0	0	0	1	0	0	0	0	0	0	2	0	1	0	0	1	0	2	0	0	3	1	0	0	2	0	1	0
Metabolism	Carbohydrate metabolism	ko00640 Propanoate metabolism	K19745 acrylyl-CoA reductase (NADPH) [EC:1.3.1.-]	10	12	7	43	7	11	24	24	15	13	18	28	11	18	12	26	23	12	11	14	7	18	22	12	21	24	17	24	15	19	16	12	15	11	27	29	19	12	12	43	10	25	18
Metabolism	Carbohydrate metabolism	ko00640 Propanoate metabolism	K20143 acrylyl-CoA reductase (NADH) [EC:1.3.1.95]	5	2	0	3	2	3	4	4	4	4	3	7	1	5	6	1	5	2	4	4	11	3	13	4	11	8	3	6	3	2	3	5	5	2	2	5	3	10	5	4	9	3	2
Metabolism	Carbohydrate metabolism	ko00640 Propanoate metabolism	K20455 2-methylcitrate dehydratase (2-methyl-trans-aconitate forming) [EC:4.2.1.117]	2	5	2	9	9	4	6	4	2	2	4	6	5	9	4	13	7	2	22	6	5	7	8	4	4	8	3	3	3	4	3	0	3	3	5	12	11	18	1	16	4	7	4
Metabolism	Carbohydrate metabolism	ko00640 Propanoate metabolism	K20626 lactoyl-CoA dehydratase subunit alpha [EC:4.2.1.54]	1	0	0	1	1	0	1	1	0	1	3	0	0	0	1	3	0	0	2	1	0	2	0	0	1	0	3	1	0	0	0	0	0	0	0	0	1	0	1	1	0	1	2
Metabolism	Carbohydrate metabolism	ko00640 Propanoate metabolism	K20627 lactoyl-CoA dehydratase subunit beta [EC:4.2.1.54]	2	0	0	0	0	0	1	1	1	2	3	0	0	2	0	1	1	0	2	1	0	0	0	1	1	0	0	0	1	0	1	0	0	0	0	0	0	0	0	0	0	1	0
Metabolism	Carbohydrate metabolism	ko00640 Propanoate metabolism	K22214 propionyl-CoA:succinyl-CoA transferase [EC:2.8.3.-]	0	0	0	1	0	0	0	0	0	0	0	0	0	0	3	1	0	0	0	0	2	2	0	0	0	1	0	1	0	0	0	0	0	1	0	1	0	0	0	1	1	1	1
Metabolism	Carbohydrate metabolism	ko00640 Propanoate metabolism	K22224 acetate---CoA ligase (ADP-forming) subunit beta [EC:6.2.1.13]	25	13	26	30	11	18	24	8	15	18	22	21	14	20	25	11	13	25	21	27	45	20	40	14	49	28	28	29	29	21	19	20	35	27	28	16	30	44	21	22	39	26	34
Metabolism	Carbohydrate metabolism	ko00640 Propanoate metabolism	K23257 methylglyoxal/glyoxal reductase [EC:1.1.1.283 1.1.1.-]	0	0	0	0	0	0	0	0	0	0	0	0	0	0	0	0	1	0	0	0	0	0	0	0	0	0	0	0	0	0	0	0	0	0	1	0	0	0	0	0	0	0	0
Metabolism	Carbohydrate metabolism	ko00640 Propanoate metabolism	K24012 acetate---CoA ligase (ADP-forming) [EC:6.2.1.13]	2	2	4	5	3	3	2	2	1	4	1	1	4	4	3	3	8	2	3	9	5	3	15	5	10	4	3	4	2	1	4	8	5	1	0	3	2	1	0	6	10	9	8
Metabolism	Carbohydrate metabolism	ko00640 Propanoate metabolism	K25571 beta-alanine---2-oxoglutarate transaminase [EC:2.6.1.120]	0	0	0	0	0	0	0	0	0	0	0	0	0	0	0	0	0	0	0	0	0	0	0	0	0	1	0	0	0	0	0	0	0	0	0	0	0	0	0	0	0	0	0
Metabolism	Carbohydrate metabolism	ko00650 Butanoate metabolism	K00004 (R,R)-butanediol dehydrogenase / meso-butanediol dehydrogenase / diacetyl reductase [EC:1.1.1.4 1.1.1.- 1.1.1.303]	14	9	9	13	13	5	9	13	18	12	16	8	6	4	11	7	11	7	11	24	31	18	25	13	27	21	14	14	10	11	16	15	15	9	18	15	12	21	17	20	11	15	15
Metabolism	Carbohydrate metabolism	ko00650 Butanoate metabolism	K00019 3-hydroxybutyrate dehydrogenase [EC:1.1.1.30]	17	11	9	25	8	10	15	10	10	12	10	22	13	12	11	13	12	8	8	27	15	19	20	14	26	14	25	14	11	13	11	9	22	16	22	28	12	17	8	24	19	24	18
Metabolism	Carbohydrate metabolism	ko00650 Butanoate metabolism	K00022 3-hydroxyacyl-CoA dehydrogenase [EC:1.1.1.35]	1	3	2	19	6	4	9	4	8	1	7	7	1	5	5	3	10	8	2	7	6	9	15	3	8	8	8	9	6	7	1	4	3	6	9	12	6	6	6	14	8	6	7
Metabolism	Carbohydrate metabolism	ko00650 Butanoate metabolism	K00023 acetoacetyl-CoA reductase [EC:1.1.1.36]	55	39	52	62	52	45	67	29	63	46	32	63	45	54	43	50	37	57	38	131	44	62	98	43	75	56	73	80	49	39	44	53	61	63	58	100	55	40	29	89	48	72	52
Metabolism	Carbohydrate metabolism	ko00650 Butanoate metabolism	K00043 4-hydroxybutyrate dehydrogenase [EC:1.1.1.61]	2	3	0	1	1	2	0	2	4	2	0	1	0	0	0	3	3	0	2	3	1	2	4	1	1	3	3	1	0	0	1	0	2	1	3	6	0	2	0	1	1	3	3
Metabolism	Carbohydrate metabolism	ko00650 Butanoate metabolism	K00074 3-hydroxybutyryl-CoA dehydrogenase [EC:1.1.1.157]	50	35	45	56	26	51	54	43	27	51	38	59	27	56	45	30	37	46	28	83	63	60	123	38	101	60	67	60	46	38	39	44	77	57	50	61	37	91	39	77	74	68	49
Metabolism	Carbohydrate metabolism	ko00650 Butanoate metabolism	K00100 butanol dehydrogenase [EC:1.1.1.-]	3	2	1	2	2	1	3	0	4	0	2	0	1	6	1	0	2	2	0	3	1	3	4	2	1	0	3	0	1	1	2	2	1	1	5	2	5	2	4	3	1	2	4
Metabolism	Carbohydrate metabolism	ko00650 Butanoate metabolism	K00109 2-hydroxyglutarate dehydrogenase [EC:1.1.99.2]	7	3	5	6	4	5	3	1	3	1	3	10	2	5	4	4	3	7	2	8	6	3	9	4	7	5	8	4	1	4	6	5	2	6	2	8	1	2	2	9	6	4	4
Metabolism	Carbohydrate metabolism	ko00650 Butanoate metabolism	K00132 acetaldehyde dehydrogenase (acetylating) [EC:1.2.1.10]	3	2	3	3	3	3	5	3	5	3	2	4	2	0	4	4	3	2	3	5	2	5	4	4	4	11	2	0	1	1	2	5	7	2	6	4	2	7	3	2	7	7	3
Metabolism	Carbohydrate metabolism	ko00650 Butanoate metabolism	K00135 succinate-semialdehyde dehydrogenase / glutarate-semialdehyde dehydrogenase [EC:1.2.1.16 1.2.1.79 1.2.1.20]	45	21	27	39	27	36	36	23	36	37	33	48	43	54	30	47	55	26	36	61	36	39	52	35	51	41	44	30	32	57	40	32	43	36	47	85	47	28	29	68	38	70	48
Metabolism	Carbohydrate metabolism	ko00650 Butanoate metabolism	K00139 succinate-semialdehyde dehydrogenase [EC:1.2.1.24]	0	0	0	0	1	0	2	1	1	0	0	1	0	0	0	0	0	1	0	0	0	2	1	0	0	1	1	0	0	1	0	1	0	0	1	0	2	0	1	2	3	0	0
Metabolism	Carbohydrate metabolism	ko00650 Butanoate metabolism	K00169 pyruvate ferredoxin oxidoreductase alpha subunit [EC:1.2.7.1]	69	53	69	102	60	55	74	64	61	70	65	57	51	73	71	55	56	67	52	94	133	84	134	58	126	107	67	110	100	62	69	92	113	114	80	72	124	105	60	93	102	72	76
Metabolism	Carbohydrate metabolism	ko00650 Butanoate metabolism	K00170 pyruvate ferredoxin oxidoreductase beta subunit [EC:1.2.7.1]	71	49	51	64	69	50	87	53	56	54	43	51	38	58	46	40	38	62	36	74	96	71	114	43	112	75	68	83	77	52	60	51	80	74	82	67	78	75	44	92	77	71	67
Metabolism	Carbohydrate metabolism	ko00650 Butanoate metabolism	K00171 pyruvate ferredoxin oxidoreductase delta subunit [EC:1.2.7.1]	12	6	6	11	10	6	16	8	7	11	5	14	15	13	6	18	9	16	14	7	16	13	37	7	17	16	13	23	6	10	17	17	12	15	22	10	14	20	14	20	14	14	13
Metabolism	Carbohydrate metabolism	ko00650 Butanoate metabolism	K00172 pyruvate ferredoxin oxidoreductase gamma subunit [EC:1.2.7.1]	29	29	24	36	35	32	38	13	26	24	31	23	21	36	31	24	23	35	34	50	67	28	73	25	64	47	44	42	45	29	33	34	58	51	37	37	53	56	30	53	54	33	40
Metabolism	Carbohydrate metabolism	ko00650 Butanoate metabolism	K00174 2-oxoglutarate/2-oxoacid ferredoxin oxidoreductase subunit alpha [EC:1.2.7.3 1.2.7.11]	216	139	158	194	132	146	177	109	114	176	140	157	101	175	126	137	123	158	130	249	220	185	318	137	300	278	234	193	210	148	150	163	210	232	175	201	203	229	158	260	221	257	204
Metabolism	Carbohydrate metabolism	ko00650 Butanoate metabolism	K00175 2-oxoglutarate/2-oxoacid ferredoxin oxidoreductase subunit beta [EC:1.2.7.3 1.2.7.11]	121	120	88	122	85	87	96	66	71	103	103	76	56	109	84	69	68	84	72	137	160	121	166	88	176	173	143	124	132	87	85	95	169	127	107	132	97	133	86	155	147	158	135
Metabolism	Carbohydrate metabolism	ko00650 Butanoate metabolism	K00189 2-oxoisovalerate/pyruvate ferredoxin oxidoreductase gamma subunit [EC:1.2.7.7 1.2.7.1]	14	10	13	10	11	6	15	7	4	12	5	10	7	7	9	8	10	9	4	6	10	10	20	9	17	18	12	15	18	8	10	7	22	13	8	17	16	11	7	13	14	13	18
Metabolism	Carbohydrate metabolism	ko00650 Butanoate metabolism	K00209 enoyl-[acyl-carrier protein] reductase / trans-2-enoyl-CoA reductase (NAD+) [EC:1.3.1.9 1.3.1.44]	4	12	12	15	12	6	9	1	10	13	6	12	33	13	6	12	11	14	4	8	2	19	5	6	19	9	9	13	3	12	19	7	6	15	11	16	28	1	2	16	12	15	18
Metabolism	Carbohydrate metabolism	ko00650 Butanoate metabolism	K00239 succinate dehydrogenase / fumarate reductase, flavoprotein subunit [EC:1.3.5.1 1.3.5.4]	147	120	93	157	106	107	144	69	119	116	91	163	255	150	105	161	132	132	89	182	152	119	184	110	183	175	168	159	118	117	140	134	143	123	144	218	165	166	114	235	167	170	149
Metabolism	Carbohydrate metabolism	ko00650 Butanoate metabolism	K00240 succinate dehydrogenase / fumarate reductase, iron-sulfur subunit [EC:1.3.5.1 1.3.5.4]	76	44	30	63	37	41	63	38	54	69	34	77	100	71	54	63	67	51	33	108	68	47	99	40	70	63	81	68	43	61	49	40	68	46	83	111	80	46	29	96	85	81	68
Metabolism	Carbohydrate metabolism	ko00650 Butanoate metabolism	K00241 succinate dehydrogenase / fumarate reductase, cytochrome b subunit	58	40	37	77	56	57	80	34	57	60	37	60	95	82	43	69	65	62	46	84	63	68	137	48	82	88	91	78	49	56	53	57	80	75	61	88	84	82	40	109	75	61	70
Metabolism	Carbohydrate metabolism	ko00650 Butanoate metabolism	K00242 succinate dehydrogenase / fumarate reductase, membrane anchor subunit	10	6	5	19	12	8	12	15	25	11	8	24	43	22	10	47	25	17	10	26	8	15	4	16	14	17	21	28	14	15	19	15	17	15	13	49	20	7	4	42	15	31	13
Metabolism	Carbohydrate metabolism	ko00650 Butanoate metabolism	K00244 fumarate reductase flavoprotein subunit [EC:1.3.5.4]	26	28	19	34	18	18	23	15	13	25	30	19	27	17	26	27	32	24	40	44	28	30	33	18	39	34	24	37	25	16	23	21	34	33	22	22	28	22	19	33	24	28	21
Metabolism	Carbohydrate metabolism	ko00650 Butanoate metabolism	K00245 fumarate reductase iron-sulfur subunit [EC:1.3.5.4]	6	11	9	8	6	9	11	7	9	6	8	6	4	7	7	4	6	7	6	13	2	8	5	4	17	15	9	7	7	7	8	7	5	11	13	7	6	12	5	14	13	5	12
Metabolism	Carbohydrate metabolism	ko00650 Butanoate metabolism	K00246 fumarate reductase subunit C	4	3	5	10	3	3	1	3	5	8	4	5	6	5	3	5	8	4	10	13	6	2	2	2	4	3	6	6	8	1	0	3	3	3	6	9	8	5	1	12	8	6	6
Metabolism	Carbohydrate metabolism	ko00650 Butanoate metabolism	K00247 fumarate reductase subunit D	3	1	2	6	1	2	0	1	0	3	2	1	0	2	2	0	0	0	1	3	1	0	1	0	2	0	0	1	1	0	1	3	4	5	7	2	2	1	2	2	2	2	1
Metabolism	Carbohydrate metabolism	ko00650 Butanoate metabolism	K00248 butyryl-CoA dehydrogenase [EC:1.3.8.1]	117	100	90	126	116	83	129	98	86	129	104	119	190	135	118	138	99	115	140	214	134	139	234	104	187	176	186	165	111	91	116	102	167	134	142	243	114	165	114	244	172	156	129
Metabolism	Carbohydrate metabolism	ko00650 Butanoate metabolism	K00626 acetyl-CoA C-acetyltransferase [EC:2.3.1.9]	215	158	166	283	169	187	197	141	176	226	179	216	161	191	200	180	176	187	172	364	278	226	347	184	367	251	297	306	212	182	172	162	296	255	247	271	178	255	171	324	286	306	216
Metabolism	Carbohydrate metabolism	ko00650 Butanoate metabolism	K00634 phosphate butyryltransferase [EC:2.3.1.19]	3	1	2	2	2	2	3	1	1	2	1	2	2	1	2	0	4	5	3	3	3	4	4	2	3	3	4	1	2	1	1	1	3	6	1	5	1	1	1	4	1	1	3
Metabolism	Carbohydrate metabolism	ko00650 Butanoate metabolism	K00656 formate C-acetyltransferase [EC:2.3.1.54]	54	38	46	50	26	34	55	28	48	44	38	71	96	70	35	28	55	59	31	90	67	42	73	46	89	77	50	75	62	84	48	63	75	60	85	69	60	54	49	74	63	51	53
Metabolism	Carbohydrate metabolism	ko00650 Butanoate metabolism	K00823 4-aminobutyrate aminotransferase [EC:2.6.1.19]	29	17	20	28	27	18	26	19	28	27	10	18	22	22	33	23	20	19	19	31	38	25	40	25	55	27	39	23	22	20	31	30	49	25	20	30	14	33	30	38	25	44	31
Metabolism	Carbohydrate metabolism	ko00650 Butanoate metabolism	K00929 butyrate kinase [EC:2.7.2.7]	1	0	4	1	1	2	3	3	0	1	0	1	2	3	6	3	3	2	3	3	6	3	7	0	4	10	0	2	4	0	2	3	4	4	1	0	0	6	2	2	5	3	4
Metabolism	Carbohydrate metabolism	ko00650 Butanoate metabolism	K01027 3-oxoacid CoA-transferase [EC:2.8.3.5]	1	0	2	7	0	1	3	1	0	2	0	2	1	2	3	2	2	2	2	1	2	5	7	6	2	4	5	3	1	2	2	2	3	2	5	7	1	2	1	8	3	6	5
Metabolism	Carbohydrate metabolism	ko00650 Butanoate metabolism	K01028 3-oxoacid CoA-transferase subunit A [EC:2.8.3.5]	8	12	14	30	6	12	9	7	18	8	10	7	24	20	7	27	16	12	10	12	5	19	13	5	16	15	25	22	7	13	16	13	8	17	11	16	21	4	3	28	18	12	17
Metabolism	Carbohydrate metabolism	ko00650 Butanoate metabolism	K01029 3-oxoacid CoA-transferase subunit B [EC:2.8.3.5]	2	9	5	28	5	7	6	8	12	12	10	15	20	24	10	16	10	8	5	10	3	10	16	7	15	14	14	11	4	8	10	14	8	12	19	26	16	14	2	19	5	18	7
Metabolism	Carbohydrate metabolism	ko00650 Butanoate metabolism	K01034 acetate CoA/acetoacetate CoA-transferase alpha subunit [EC:2.8.3.8 2.8.3.9]	0	0	0	0	1	1	3	0	0	0	0	0	1	0	1	0	0	0	0	2	1	0	0	2	0	0	0	1	0	1	0	0	0	0	0	0	1	3	0	0	0	1	2
Metabolism	Carbohydrate metabolism	ko00650 Butanoate metabolism	K01035 acetate CoA/acetoacetate CoA-transferase beta subunit [EC:2.8.3.8 2.8.3.9]	0	0	0	1	0	1	0	0	0	0	0	0	0	0	1	1	0	1	1	1	0	0	0	2	2	0	1	0	0	0	0	0	3	1	0	1	1	0	1	0	2	1	1
Metabolism	Carbohydrate metabolism	ko00650 Butanoate metabolism	K01039 glutaconate CoA-transferase, subunit A [EC:2.8.3.12]	7	3	7	8	5	7	4	6	10	6	10	4	4	5	4	3	6	8	5	11	9	7	16	6	14	8	6	5	11	6	8	4	8	10	5	7	7	8	2	6	13	6	15
Metabolism	Carbohydrate metabolism	ko00650 Butanoate metabolism	K01040 glutaconate CoA-transferase, subunit B [EC:2.8.3.12]	10	5	7	8	6	4	6	6	9	1	4	8	5	5	8	7	1	5	3	6	13	9	11	6	14	14	6	10	6	8	5	4	11	6	13	10	4	13	1	8	6	10	11
Metabolism	Carbohydrate metabolism	ko00650 Butanoate metabolism	K01574 acetoacetate decarboxylase [EC:4.1.1.4]	6	5	2	7	5	3	3	1	0	1	3	5	1	1	2	8	3	5	1	7	2	5	6	5	4	6	5	6	2	1	1	4	2	6	6	5	2	3	2	4	5	7	5
Metabolism	Carbohydrate metabolism	ko00650 Butanoate metabolism	K01575 acetolactate decarboxylase [EC:4.1.1.5]	6	0	0	1	1	0	2	1	1	2	3	2	1	1	3	4	1	0	0	1	0	0	2	3	3	3	1	0	3	0	1	2	3	1	1	2	1	3	1	1	1	2	2
Metabolism	Carbohydrate metabolism	ko00650 Butanoate metabolism	K01580 glutamate decarboxylase [EC:4.1.1.15]	10	12	5	14	4	5	8	4	7	6	7	10	12	12	11	7	6	13	4	21	8	11	12	4	18	13	9	9	8	11	8	11	18	11	12	12	3	12	5	12	10	30	11
Metabolism	Carbohydrate metabolism	ko00650 Butanoate metabolism	K01615 glutaconyl-CoA decarboxylase subunit alpha [EC:7.2.4.5]	11	7	11	6	7	16	12	13	6	11	13	12	4	12	12	11	12	11	15	23	32	22	27	9	28	20	12	26	9	7	5	16	17	21	8	5	8	26	13	18	21	14	16
Metabolism	Carbohydrate metabolism	ko00650 Butanoate metabolism	K01640 hydroxymethylglutaryl-CoA lyase [EC:4.1.3.4]	19	23	11	24	14	16	25	14	18	14	24	22	27	23	17	20	18	27	17	30	47	25	47	16	42	37	38	40	29	22	14	26	30	32	18	32	22	32	9	35	33	38	22
Metabolism	Carbohydrate metabolism	ko00650 Butanoate metabolism	K01641 hydroxymethylglutaryl-CoA synthase [EC:2.3.3.10]	28	43	28	34	39	26	28	27	18	25	28	25	12	27	35	16	12	32	10	34	31	32	31	15	45	25	47	31	28	26	21	14	27	29	32	44	24	37	15	59	17	40	26
Metabolism	Carbohydrate metabolism	ko00650 Butanoate metabolism	K01652 acetolactate synthase I/II/III large subunit [EC:2.2.1.6]	251	204	201	280	186	141	257	131	189	202	158	247	194	220	174	212	158	168	93	276	175	244	324	214	330	233	309	217	162	165	212	185	230	189	231	412	249	198	143	391	219	382	273
Metabolism	Carbohydrate metabolism	ko00650 Butanoate metabolism	K01653 acetolactate synthase I/III small subunit [EC:2.2.1.6]	50	43	38	47	44	35	50	24	50	46	18	60	33	47	36	58	35	40	33	58	30	65	71	52	79	40	67	43	37	52	44	38	42	40	47	92	70	35	33	84	53	67	47
Metabolism	Carbohydrate metabolism	ko00650 Butanoate metabolism	K01692 enoyl-CoA hydratase [EC:4.2.1.17]	29	25	28	35	28	25	30	23	28	44	33	57	42	36	27	34	23	39	26	58	26	37	34	22	47	38	41	39	33	37	25	31	41	35	41	67	31	26	18	69	42	65	34
Metabolism	Carbohydrate metabolism	ko00650 Butanoate metabolism	K01715 enoyl-CoA hydratase [EC:4.2.1.17]	41	55	26	58	35	35	56	37	28	47	43	40	36	52	31	41	26	45	31	43	54	51	68	37	78	57	70	64	45	34	34	42	54	49	80	55	42	59	31	81	64	61	70
Metabolism	Carbohydrate metabolism	ko00650 Butanoate metabolism	K01782 3-hydroxyacyl-CoA dehydrogenase / enoyl-CoA hydratase / 3-hydroxybutyryl-CoA epimerase [EC:1.1.1.35 4.2.1.17 5.1.2.3]	22	14	20	40	21	10	44	22	23	32	22	31	58	30	32	37	44	22	24	55	24	32	37	22	44	38	39	38	26	19	36	21	21	24	37	51	34	24	22	51	39	46	44
Metabolism	Carbohydrate metabolism	ko00650 Butanoate metabolism	K01799 maleate isomerase [EC:5.2.1.1]	3	3	1	4	1	0	1	0	2	7	1	4	2	0	0	2	2	0	0	2	4	2	1	2	2	0	4	4	2	2	1	2	3	2	1	1	1	2	2	0	4	3	3
Metabolism	Carbohydrate metabolism	ko00650 Butanoate metabolism	K01825 3-hydroxyacyl-CoA dehydrogenase / enoyl-CoA hydratase / 3-hydroxybutyryl-CoA epimerase / enoyl-CoA isomerase [EC:1.1.1.35 4.2.1.17 5.1.2.3 5.3.3.8]	18	21	13	54	39	17	34	23	70	20	37	69	196	71	35	92	40	31	36	84	11	47	48	30	59	59	65	46	20	34	27	32	30	35	53	110	58	19	16	128	44	54	45
Metabolism	Carbohydrate metabolism	ko00650 Butanoate metabolism	K01896 medium-chain acyl-CoA synthetase [EC:6.2.1.2]	3	2	1	3	1	1	4	4	1	2	2	0	0	1	5	0	3	0	7	5	4	0	7	0	7	4	4	4	1	2	0	3	1	1	1	0	2	2	0	3	7	1	3
Metabolism	Carbohydrate metabolism	ko00650 Butanoate metabolism	K01907 acetoacetyl-CoA synthetase [EC:6.2.1.16]	15	9	9	9	12	7	29	5	7	10	9	9	12	11	8	9	11	10	15	18	13	16	22	7	23	17	20	24	12	5	10	8	20	14	10	12	6	13	8	23	17	15	23
Metabolism	Carbohydrate metabolism	ko00650 Butanoate metabolism	K03366 meso-butanediol dehydrogenase / (S,S)-butanediol dehydrogenase / diacetyl reductase [EC:1.1.1.- 1.1.1.76 1.1.1.304]	12	10	8	5	12	9	12	6	7	12	5	12	8	9	7	7	8	13	3	10	9	8	14	5	6	17	16	13	10	5	4	8	8	7	15	12	6	10	3	16	12	16	5
Metabolism	Carbohydrate metabolism	ko00650 Butanoate metabolism	K03737 pyruvate-ferredoxin/flavodoxin oxidoreductase [EC:1.2.7.1 1.2.7.-]	339	239	280	249	242	268	267	230	130	209	305	180	142	200	212	129	187	198	193	405	453	241	497	176	578	411	292	313	344	170	197	233	391	297	255	236	192	408	226	240	359	249	254
Metabolism	Carbohydrate metabolism	ko00650 Butanoate metabolism	K03821 poly[(R)-3-hydroxyalkanoate] polymerase subunit PhaC [EC:2.3.1.304]	56	33	41	77	41	39	72	32	55	38	53	50	45	49	30	32	43	46	41	109	40	56	93	39	73	54	88	68	47	31	42	47	66	52	55	95	35	56	37	70	67	67	67
Metabolism	Carbohydrate metabolism	ko00650 Butanoate metabolism	K04072 acetaldehyde dehydrogenase / alcohol dehydrogenase [EC:1.2.1.10 1.1.1.1]	4	4	15	11	12	7	9	3	10	1	11	11	21	22	5	11	9	18	4	9	3	9	12	6	18	5	10	21	11	15	14	18	10	15	16	11	7	6	12	17	12	14	7
Metabolism	Carbohydrate metabolism	ko00650 Butanoate metabolism	K04073 acetaldehyde dehydrogenase [EC:1.2.1.10]	0	1	0	0	1	3	1	3	0	1	0	1	3	1	3	2	0	2	0	2	0	7	0	0	0	3	2	0	0	1	2	0	0	1	0	1	0	0	0	3	1	1	1
Metabolism	Carbohydrate metabolism	ko00650 Butanoate metabolism	K05973 poly(3-hydroxybutyrate) depolymerase [EC:3.1.1.75]	7	7	5	21	10	6	12	6	4	6	7	7	5	21	10	12	15	4	3	18	15	8	11	9	6	9	15	11	12	11	2	6	12	13	17	19	14	7	3	20	15	15	10
Metabolism	Carbohydrate metabolism	ko00650 Butanoate metabolism	K07246 tartrate dehydrogenase/decarboxylase / D-malate dehydrogenase [EC:1.1.1.93 4.1.1.73 1.1.1.83]	11	10	2	18	12	9	9	7	8	11	11	11	5	4	6	4	5	10	7	13	14	8	16	2	15	6	9	8	5	3	6	10	11	4	12	16	4	10	6	7	13	10	7
Metabolism	Carbohydrate metabolism	ko00650 Butanoate metabolism	K07250 4-aminobutyrate aminotransferase / (S)-3-amino-2-methylpropionate transaminase / 5-aminovalerate transaminase [EC:2.6.1.19 2.6.1.22 2.6.1.48]	26	18	13	16	15	18	22	13	16	9	16	19	17	12	15	12	22	15	8	33	22	25	42	18	23	22	20	25	25	17	18	16	13	16	24	33	17	28	8	26	27	23	25
Metabolism	Carbohydrate metabolism	ko00650 Butanoate metabolism	K07511 enoyl-CoA hydratase [EC:4.2.1.17]	9	4	6	3	5	5	5	4	4	6	1	6	5	8	5	2	2	4	1	5	7	6	11	2	8	9	7	6	6	10	4	7	9	4	4	4	2	9	4	8	3	5	5
Metabolism	Carbohydrate metabolism	ko00650 Butanoate metabolism	K07515 enoyl-CoA hydratase / long-chain 3-hydroxyacyl-CoA dehydrogenase [EC:4.2.1.17 1.1.1.211]	5	0	0	1	3	3	1	2	0	2	1	1	0	0	1	1	3	2	2	2	4	1	5	2	3	6	0	3	1	1	0	1	2	4	4	4	4	2	1	1	1	1	0
Metabolism	Carbohydrate metabolism	ko00650 Butanoate metabolism	K07516 3-hydroxyacyl-CoA dehydrogenase [EC:1.1.1.35]	85	72	97	120	84	103	121	55	82	106	68	101	94	122	99	97	98	90	117	129	185	97	217	75	253	119	136	163	93	70	100	96	165	122	128	104	116	174	86	153	120	111	109
Metabolism	Carbohydrate metabolism	ko00650 Butanoate metabolism	K07518 hydroxybutyrate-dimer hydrolase [EC:3.1.1.22]	0	0	0	0	0	0	0	0	0	1	2	0	0	0	1	1	0	0	0	0	0	0	1	0	3	1	0	1	1	0	0	1	0	0	0	0	0	0	0	1	0	0	0
Metabolism	Carbohydrate metabolism	ko00650 Butanoate metabolism	K08318 4-hydroxybutyrate dehydrogenase / sulfolactaldehyde 3-reductase [EC:1.1.1.61 1.1.1.373]	1	1	0	1	0	1	0	0	0	1	1	1	0	2	1	1	0	2	1	1	0	0	1	0	3	0	0	1	0	1	1	0	0	0	0	2	0	0	0	0	0	0	1
Metabolism	Carbohydrate metabolism	ko00650 Butanoate metabolism	K08324 succinate-semialdehyde dehydrogenase [EC:1.2.1.16 1.2.1.24]	0	0	1	1	1	0	0	0	0	0	2	3	0	1	3	0	0	2	2	2	1	0	0	1	0	0	0	0	1	0	0	2	3	3	0	3	0	1	0	2	0	0	2
Metabolism	Carbohydrate metabolism	ko00650 Butanoate metabolism	K11258 acetolactate synthase II small subunit [EC:2.2.1.6]	0	0	0	0	0	0	0	1	0	0	1	0	0	1	0	1	2	1	0	0	0	0	0	0	1	0	0	0	0	1	0	0	0	0	0	0	1	0	0	0	0	0	0
Metabolism	Carbohydrate metabolism	ko00650 Butanoate metabolism	K14268 5-aminovalerate/4-aminobutyrate aminotransferase [EC:2.6.1.48 2.6.1.19]	0	1	1	6	2	4	4	1	6	1	2	10	11	4	0	1	2	7	3	6	0	5	4	1	2	2	4	2	1	3	1	3	5	1	5	11	8	1	0	6	3	7	4
Metabolism	Carbohydrate metabolism	ko00650 Butanoate metabolism	K14534 4-hydroxybutyryl-CoA dehydratase / vinylacetyl-CoA-Delta-isomerase [EC:4.2.1.120 5.3.3.3]	7	16	19	15	14	25	14	10	10	16	14	14	7	16	14	11	12	14	8	11	17	22	27	16	27	21	11	21	16	18	15	15	22	19	19	19	19	20	6	19	30	17	31
Metabolism	Carbohydrate metabolism	ko00650 Butanoate metabolism	K16871 4-aminobutyrate---pyruvate transaminase [EC:2.6.1.96]	8	14	5	21	7	6	11	8	11	8	9	17	10	10	8	14	10	18	9	12	11	7	13	12	6	13	15	11	8	13	2	9	8	16	9	21	11	9	1	25	14	17	13
Metabolism	Carbohydrate metabolism	ko00650 Butanoate metabolism	K17761 succinate-semialdehyde dehydrogenase, mitochondrial [EC:1.2.1.24]	0	0	2	2	3	1	0	0	2	1	1	0	1	1	0	0	1	1	2	1	0	0	2	1	2	0	4	0	3	2	1	2	0	1	1	1	0	1	1	2	0	1	0
Metabolism	Carbohydrate metabolism	ko00650 Butanoate metabolism	K17829 crotonyl-CoA reductase [EC:1.3.1.86]	7	2	2	3	2	0	1	1	4	0	2	4	2	2	1	0	2	0	0	5	2	0	2	0	2	0	3	2	1	1	2	1	2	1	1	3	4	0	2	2	2	7	2
Metabolism	Carbohydrate metabolism	ko00650 Butanoate metabolism	K17865 3-hydroxybutyryl-CoA dehydratase [EC:4.2.1.55]	21	16	9	27	9	12	18	8	12	12	16	21	22	11	19	19	17	26	14	13	18	24	24	24	29	24	25	17	11	12	11	18	26	19	22	30	13	17	13	35	18	34	21
Metabolism	Carbohydrate metabolism	ko00650 Butanoate metabolism	K18009 meso-butanediol dehydrogenase / (S,S)-butanediol dehydrogenase / diacetyl reductase [EC:1.1.1.- 1.1.1.76 1.1.1.304]	9	4	11	18	11	6	12	9	14	12	7	13	11	15	5	11	14	8	5	18	5	13	10	11	15	15	30	17	11	12	14	11	17	14	14	19	15	8	9	28	16	20	4
Metabolism	Carbohydrate metabolism	ko00650 Butanoate metabolism	K18118 succinyl-CoA:acetate CoA-transferase [EC:2.8.3.18]	2	5	2	2	0	2	3	3	5	5	3	3	1	0	2	2	4	4	5	3	2	8	7	4	7	11	2	1	2	2	1	4	3	2	1	3	5	9	2	4	7	2	4
Metabolism	Carbohydrate metabolism	ko00650 Butanoate metabolism	K18119 succinate-semialdehyde dehydrogenase [EC:1.2.1.76]	1	7	4	1	3	2	4	0	1	3	3	4	1	5	1	0	4	7	2	3	7	2	5	1	5	8	4	5	6	2	2	3	1	1	8	6	5	6	2	6	7	6	5
Metabolism	Carbohydrate metabolism	ko00650 Butanoate metabolism	K18120 4-hydroxybutyrate dehydrogenase [EC:1.1.1.61]	0	0	0	1	0	0	1	0	0	0	0	0	0	0	0	1	0	0	0	0	1	0	1	0	0	1	0	1	2	0	0	1	0	0	0	1	0	1	0	0	1	0	1
Metabolism	Carbohydrate metabolism	ko00650 Butanoate metabolism	K18121 glyoxylate/succinic semialdehyde reductase [EC:1.1.1.79 1.1.1.-]	1	3	4	4	1	0	3	0	4	2	0	3	0	0	1	0	2	1	0	2	1	0	3	0	0	2	1	3	0	1	2	0	0	1	2	2	2	2	1	0	2	2	1
Metabolism	Carbohydrate metabolism	ko00650 Butanoate metabolism	K18122 4-hydroxybutyrate CoA-transferase [EC:2.8.3.-]	12	11	8	12	5	10	14	11	8	13	6	6	5	16	9	11	11	12	25	26	15	8	16	11	17	18	20	8	16	19	11	13	9	23	15	16	10	21	9	22	10	14	12
Metabolism	Carbohydrate metabolism	ko00650 Butanoate metabolism	K18223 propane 2-monooxygenase large subunit [EC:1.14.13.227]	1	2	0	3	1	0	0	3	0	1	0	2	0	4	0	1	0	0	0	0	0	1	0	1	0	0	0	1	0	3	2	2	0	0	5	0	0	0	0	1	0	1	0
Metabolism	Carbohydrate metabolism	ko00650 Butanoate metabolism	K18224 propane 2-monooxygenase small subunit [EC:1.14.13.227]	0	0	0	0	0	0	0	1	0	0	1	0	0	0	0	3	0	0	0	1	0	0	0	0	0	0	0	1	0	5	0	0	0	0	0	1	0	0	0	2	0	1	0
Metabolism	Carbohydrate metabolism	ko00650 Butanoate metabolism	K18225 propane monooxygenase reductase component [EC:1.18.1.-]	1	1	0	0	0	0	0	1	0	0	2	0	0	1	0	2	1	1	1	0	0	0	2	0	0	1	0	1	1	2	0	0	0	0	0	0	0	1	0	0	1	3	0
Metabolism	Carbohydrate metabolism	ko00650 Butanoate metabolism	K18226 propane monooxygenase coupling protein	0	0	0	2	0	0	0	1	0	0	2	0	0	1	0	1	1	0	0	0	0	0	0	0	0	2	0	0	0	1	0	2	0	0	2	0	0	0	0	1	0	0	0
Metabolism	Carbohydrate metabolism	ko00650 Butanoate metabolism	K18366 acetaldehyde/propanal dehydrogenase [EC:1.2.1.10 1.2.1.87]	2	4	1	4	0	3	0	0	0	1	0	0	0	0	1	2	1	0	0	0	0	1	0	2	2	2	1	4	0	3	2	0	2	2	0	2	0	0	0	3	1	1	0
Metabolism	Carbohydrate metabolism	ko00650 Butanoate metabolism	K18369 alcohol dehydrogenase [EC:1.1.1.-]	1	1	3	4	6	1	3	5	6	3	6	4	5	11	3	2	7	3	3	5	5	7	7	7	6	7	8	9	12	5	4	4	4	4	3	5	5	5	5	8	5	9	3
Metabolism	Carbohydrate metabolism	ko00650 Butanoate metabolism	K18370 alcohol dehydrogenase [EC:1.1.1.-]	1	1	0	0	1	0	0	0	1	0	0	0	0	1	0	2	0	0	0	0	0	0	0	0	0	0	0	0	0	0	0	0	0	0	0	0	0	0	0	0	0	0	0
Metabolism	Carbohydrate metabolism	ko00650 Butanoate metabolism	K18371 acetone monooxygenase (methyl acetate-forming) [EC:1.14.13.226]	3	4	1	4	1	2	2	2	3	4	4	4	2	6	2	2	2	2	4	3	3	3	2	4	3	5	5	5	2	0	3	0	6	6	3	4	2	3	2	5	5	7	2
Metabolism	Carbohydrate metabolism	ko00650 Butanoate metabolism	K18372 methyl acetate hydrolase [EC:3.1.1.114]	16	15	10	20	13	12	16	11	12	11	10	14	6	16	7	11	8	15	7	7	13	17	15	13	20	12	21	12	13	9	6	12	15	16	13	12	14	16	8	26	16	16	17
Metabolism	Carbohydrate metabolism	ko00650 Butanoate metabolism	K18382 NAD+-dependent secondary alcohol dehydrogenase Adh1 [EC:1.1.1.-]	2	4	1	1	4	4	6	0	3	2	2	6	1	5	0	0	2	2	2	4	0	2	3	6	3	5	3	4	4	7	1	4	1	6	6	1	2	1	0	4	2	3	4
Metabolism	Carbohydrate metabolism	ko00650 Butanoate metabolism	K19709 acetate CoA-transferase [EC:2.8.3.8]	2	0	1	1	1	0	1	0	0	1	1	1	0	4	2	0	2	0	0	1	1	3	1	0	2	0	0	2	2	1	0	0	2	4	0	0	0	0	2	1	1	0	1
Metabolism	Carbohydrate metabolism	ko00650 Butanoate metabolism	K20509 carboxybiotin decarboxylase [EC:7.2.4.1]	3	3	1	6	2	2	9	6	3	4	1	2	2	1	8	3	6	2	5	3	3	4	9	5	5	7	4	5	2	4	3	3	5	6	3	6	6	8	3	0	9	2	3
Metabolism	Carbohydrate metabolism	ko00650 Butanoate metabolism	K21317 butane monooxygenase alpha subunit [EC:1.14.13.230]	0	0	0	4	0	1	0	2	0	1	0	3	0	5	0	1	1	3	0	1	0	2	0	0	0	0	4	2	3	1	1	1	1	1	2	1	0	0	0	0	0	0	0
Metabolism	Carbohydrate metabolism	ko00650 Butanoate metabolism	K22881 poly[(R)-3-hydroxyalkanoate] polymerase subunit PhaE	8	2	13	4	6	4	5	0	10	5	6	5	5	2	8	3	4	4	5	33	9	3	14	5	7	3	2	6	4	5	3	8	3	14	5	8	6	10	2	8	7	7	10
Metabolism	Carbohydrate metabolism	ko00650 Butanoate metabolism	K23259 isopropanol dehydrogenase (NADP+) [EC:1.1.1.80]	1	0	1	0	0	0	1	0	0	0	0	0	0	0	0	0	1	0	0	0	0	0	0	0	0	0	0	0	1	0	1	1	0	0	0	0	0	0	0	0	0	1	0
Metabolism	Carbohydrate metabolism	ko00650 Butanoate metabolism	K23351 glutaconyl-CoA/methylmalonyl-CoA decarboxylase subunit gamma	0	0	0	0	0	0	0	0	0	0	0	0	0	0	0	0	0	0	0	0	0	0	0	2	1	0	0	0	2	0	0	0	0	0	0	1	1	0	0	0	0	0	0
Metabolism	Carbohydrate metabolism	ko00650 Butanoate metabolism	K23352 glutaconyl-CoA/methylmalonyl-CoA decarboxylase subunit delta	1	0	1	0	0	0	1	0	0	0	0	0	0	0	1	0	0	0	1	0	3	0	0	1	1	0	0	1	1	0	0	0	0	0	0	0	0	0	1	0	1	0	1
Metabolism	Carbohydrate metabolism	ko00660 C5-Branched dibasic acid metabolism	K00052 3-isopropylmalate dehydrogenase [EC:1.1.1.85]	51	61	63	73	48	51	58	35	53	54	33	73	77	66	54	56	50	64	41	84	65	59	94	48	99	83	70	68	51	49	42	53	69	65	67	103	69	55	47	99	71	74	57
Metabolism	Carbohydrate metabolism	ko00660 C5-Branched dibasic acid metabolism	K01575 acetolactate decarboxylase [EC:4.1.1.5]	6	0	0	1	1	0	2	1	1	2	3	2	1	1	3	4	1	0	0	1	0	0	2	3	3	3	1	0	3	0	1	2	3	1	1	2	1	3	1	1	1	2	2
Metabolism	Carbohydrate metabolism	ko00660 C5-Branched dibasic acid metabolism	K01652 acetolactate synthase I/II/III large subunit [EC:2.2.1.6]	251	204	201	280	186	141	257	131	189	202	158	247	194	220	174	212	158	168	93	276	175	244	324	214	330	233	309	217	162	165	212	185	230	189	231	412	249	198	143	391	219	382	273
Metabolism	Carbohydrate metabolism	ko00660 C5-Branched dibasic acid metabolism	K01653 acetolactate synthase I/III small subunit [EC:2.2.1.6]	50	43	38	47	44	35	50	24	50	46	18	60	33	47	36	58	35	40	33	58	30	65	71	52	79	40	67	43	37	52	44	38	42	40	47	92	70	35	33	84	53	67	47
Metabolism	Carbohydrate metabolism	ko00660 C5-Branched dibasic acid metabolism	K01703 3-isopropylmalate/(R)-2-methylmalate dehydratase large subunit [EC:4.2.1.33 4.2.1.35]	117	90	96	127	82	61	101	69	119	102	73	142	121	112	56	101	107	89	55	109	84	118	160	125	140	129	135	99	85	81	89	102	118	109	102	177	144	99	84	190	105	188	122
Metabolism	Carbohydrate metabolism	ko00660 C5-Branched dibasic acid metabolism	K01704 3-isopropylmalate/(R)-2-methylmalate dehydratase small subunit [EC:4.2.1.33 4.2.1.35]	34	28	29	48	33	28	41	29	34	27	16	36	41	36	15	42	15	19	16	52	28	37	41	27	41	34	53	42	14	32	27	30	48	26	33	66	44	44	26	67	22	62	51
Metabolism	Carbohydrate metabolism	ko00660 C5-Branched dibasic acid metabolism	K01846 methylaspartate mutase sigma subunit [EC:5.4.99.1]	0	0	0	1	0	1	2	0	0	0	0	0	0	0	0	1	0	0	0	1	0	0	1	1	0	0	0	1	2	1	1	0	0	0	1	2	0	0	0	1	1	0	0
Metabolism	Carbohydrate metabolism	ko00660 C5-Branched dibasic acid metabolism	K01902 succinyl-CoA synthetase alpha subunit [EC:6.2.1.5]	89	67	74	128	71	73	134	60	111	80	80	116	197	113	78	108	91	87	60	116	87	94	160	108	130	123	113	100	72	101	97	91	91	86	106	175	168	104	69	156	123	156	119
Metabolism	Carbohydrate metabolism	ko00660 C5-Branched dibasic acid metabolism	K01903 succinyl-CoA synthetase beta subunit [EC:6.2.1.5]	118	96	113	143	116	109	175	88	124	121	81	158	239	180	85	168	152	112	70	203	125	136	190	129	203	152	179	157	107	112	99	153	144	130	127	223	221	170	86	221	166	219	157
Metabolism	Carbohydrate metabolism	ko00660 C5-Branched dibasic acid metabolism	K04835 methylaspartate ammonia-lyase [EC:4.3.1.2]	0	0	1	0	0	1	0	0	0	0	1	0	0	0	0	0	0	0	0	0	0	1	0	0	0	0	1	0	0	0	0	0	0	0	1	0	0	0	0	0	0	1	0
Metabolism	Carbohydrate metabolism	ko00660 C5-Branched dibasic acid metabolism	K08691 malyl-CoA/(S)-citramalyl-CoA lyase [EC:4.1.3.24 4.1.3.25]	11	3	5	5	13	3	13	2	5	3	5	9	4	6	9	7	4	5	3	12	5	14	23	4	17	10	19	6	8	3	12	5	11	8	11	9	11	10	5	14	8	9	9
Metabolism	Carbohydrate metabolism	ko00660 C5-Branched dibasic acid metabolism	K09011 (R)-citramalate synthase [EC:2.3.3.21]	9	9	4	16	11	15	19	12	11	9	7	8	15	13	10	12	8	12	3	14	10	22	31	9	28	13	16	16	15	10	10	6	15	16	20	19	19	13	6	13	9	19	11
Metabolism	Carbohydrate metabolism	ko00660 C5-Branched dibasic acid metabolism	K10218 4-hydroxy-4-methyl-2-oxoglutarate aldolase [EC:4.1.3.17]	13	13	7	10	4	11	11	4	11	10	9	5	6	10	11	12	7	15	7	8	16	8	16	12	15	8	12	7	12	11	10	13	13	13	10	14	13	12	8	16	13	22	14
Metabolism	Carbohydrate metabolism	ko00660 C5-Branched dibasic acid metabolism	K11258 acetolactate synthase II small subunit [EC:2.2.1.6]	0	0	0	0	0	0	0	1	0	0	1	0	0	1	0	1	2	1	0	0	0	0	0	0	1	0	0	0	0	1	0	0	0	0	0	0	1	0	0	0	0	0	0
Metabolism	Carbohydrate metabolism	ko00660 C5-Branched dibasic acid metabolism	K14449 2-methylfumaryl-CoA hydratase [EC:4.2.1.148]	1	4	11	8	2	0	3	3	5	0	2	4	3	2	0	6	3	2	5	5	6	5	16	7	2	9	6	10	0	1	5	3	2	1	2	8	1	4	2	8	3	4	7
Metabolism	Carbohydrate metabolism	ko00660 C5-Branched dibasic acid metabolism	K14471 succinyl-CoA:(S)-malate CoA-transferase subunit A [EC:2.8.3.22]	0	2	0	4	1	0	2	0	0	0	0	0	0	0	0	0	0	0	1	3	1	0	1	1	1	0	2	1	0	0	0	1	1	1	1	1	1	1	1	3	0	2	0
Metabolism	Carbohydrate metabolism	ko00660 C5-Branched dibasic acid metabolism	K14472 succinyl-CoA:(S)-malate CoA-transferase subunit B [EC:2.8.3.22]	1	0	1	0	1	0	2	0	0	0	1	2	1	0	1	1	0	0	2	0	2	2	2	0	4	2	1	1	0	1	0	0	1	2	2	1	1	1	0	1	2	3	2
Metabolism	Carbohydrate metabolism	ko00660 C5-Branched dibasic acid metabolism	K17724 aconitate decarboxylase [EC:4.1.1.6]	2	1	2	6	1	5	3	4	3	3	6	3	1	4	4	3	1	6	1	4	3	9	5	3	4	3	2	3	4	1	5	2	2	7	2	5	0	1	2	4	3	3	2
Metabolism	Carbohydrate metabolism	ko00660 C5-Branched dibasic acid metabolism	K18288 itaconate CoA-transferase [EC:2.8.3.-]	9	4	5	12	8	9	6	2	5	8	8	13	9	10	5	5	9	4	8	13	11	8	26	12	16	14	7	13	15	13	11	9	7	14	16	13	4	8	10	12	6	10	6
Metabolism	Carbohydrate metabolism	ko00660 C5-Branched dibasic acid metabolism	K18289 itaconate CoA-transferase [EC:2.8.3.- 2.8.3.22]	2	1	6	0	3	1	0	0	0	0	1	2	0	1	2	2	1	1	0	5	2	2	4	0	0	2	0	1	1	0	0	0	0	1	1	2	0	2	0	4	0	1	2
Metabolism	Carbohydrate metabolism	ko00660 C5-Branched dibasic acid metabolism	K18290 itaconyl-CoA hydratase [EC:4.2.1.56]	5	7	6	7	2	3	6	4	3	5	3	4	5	3	7	3	2	3	2	11	2	4	2	7	8	7	6	3	5	4	2	7	7	6	5	7	8	3	2	7	9	13	2
Metabolism	Carbohydrate metabolism	ko00660 C5-Branched dibasic acid metabolism	K18291 itaconyl-CoA hydratase / mesaconyl-C4 CoA hydratase [EC:4.2.1.56 4.2.1.-]	0	0	0	2	0	0	0	0	0	0	0	0	0	0	0	1	0	1	0	0	0	0	2	0	0	0	0	0	0	0	0	0	1	0	0	0	0	0	0	0	0	0	1
Metabolism	Carbohydrate metabolism	ko00660 C5-Branched dibasic acid metabolism	K18292 (S)-citramalyl-CoA lyase [EC:4.1.3.25]	0	0	0	0	0	0	0	1	0	1	0	0	0	0	0	0	1	0	0	1	0	0	0	0	0	0	0	1	0	0	0	0	0	0	1	1	0	0	0	0	0	0	1
Metabolism	Carbohydrate metabolism	ko00660 C5-Branched dibasic acid metabolism	K19268 methylaspartate mutase epsilon subunit [EC:5.4.99.1]	0	0	0	0	1	2	2	2	1	0	2	0	0	0	0	0	1	0	1	0	2	0	1	1	1	0	0	1	1	1	0	2	0	0	1	0	0	3	0	1	1	0	1
Metabolism	Carbohydrate metabolism	ko00660 C5-Branched dibasic acid metabolism	K22003 aconitate Delta-isomerase [EC:5.3.3.7]	0	0	0	0	2	0	1	1	0	0	0	0	0	0	0	0	1	0	1	1	0	0	0	0	0	0	0	0	0	1	0	0	0	0	1	0	2	0	0	0	0	0	0
Metabolism	Carbohydrate metabolism	ko00660 C5-Branched dibasic acid metabolism	K22004 trans-aconitate decarboxylase [EC:4.1.1.113]	0	0	1	0	0	0	0	0	0	0	0	0	0	0	0	0	0	0	0	1	0	0	0	0	0	0	1	0	0	0	0	0	1	0	0	0	0	0	0	0	0	0	0
Metabolism	Carbohydrate metabolism	ko00562 Inositol phosphate metabolism	K00010 myo-inositol 2-dehydrogenase / D-chiro-inositol 1-dehydrogenase [EC:1.1.1.18 1.1.1.369]	86	77	62	82	61	66	60	46	66	95	55	62	46	59	66	50	59	65	40	87	94	94	108	48	102	81	93	101	67	53	65	72	104	74	80	73	66	90	48	98	101	109	64
Metabolism	Carbohydrate metabolism	ko00562 Inositol phosphate metabolism	K00140 malonate-semialdehyde dehydrogenase (acetylating) / methylmalonate-semialdehyde dehydrogenase [EC:1.2.1.18 1.2.1.27]	43	31	39	43	34	47	37	22	38	56	28	43	27	36	47	45	24	45	60	66	47	36	83	36	59	61	58	55	36	38	52	39	62	30	58	65	41	92	49	66	68	64	53
Metabolism	Carbohydrate metabolism	ko00562 Inositol phosphate metabolism	K00469 inositol oxygenase [EC:1.13.99.1]	2	1	1	3	2	4	2	1	2	0	0	0	1	1	0	2	1	2	0	0	1	3	1	1	4	2	4	2	1	1	3	5	1	1	0	1	0	1	0	3	1	6	2
Metabolism	Carbohydrate metabolism	ko00562 Inositol phosphate metabolism	K00921 1-phosphatidylinositol-3-phosphate 5-kinase [EC:2.7.1.150]	0	0	0	0	0	0	0	0	0	0	0	0	0	1	0	1	0	0	0	0	0	0	0	0	0	0	0	0	0	0	0	0	0	0	0	0	0	0	0	0	0	0	0
Metabolism	Carbohydrate metabolism	ko00562 Inositol phosphate metabolism	K00999 CDP-diacylglycerol--inositol 3-phosphatidyltransferase [EC:2.7.8.11]	0	0	0	0	0	0	1	0	0	0	0	0	0	0	1	0	0	0	0	0	0	0	0	0	0	0	0	0	0	0	0	0	0	0	1	0	0	0	0	0	0	0	0
Metabolism	Carbohydrate metabolism	ko00562 Inositol phosphate metabolism	K01083 3-phytase [EC:3.1.3.8]	6	5	7	2	5	6	6	5	3	3	2	4	4	3	3	3	1	5	2	3	3	6	5	0	9	1	4	3	5	4	1	6	7	2	6	3	4	6	4	1	2	3	4
Metabolism	Carbohydrate metabolism	ko00562 Inositol phosphate metabolism	K01092 myo-inositol-1(or 4)-monophosphatase [EC:3.1.3.25]	32	27	32	38	33	20	51	26	46	39	20	48	35	47	23	56	42	32	13	53	22	38	56	34	42	36	53	61	27	43	36	41	34	36	34	82	49	29	26	74	33	41	54
Metabolism	Carbohydrate metabolism	ko00562 Inositol phosphate metabolism	K01093 4-phytase / acid phosphatase [EC:3.1.3.26 3.1.3.2]	0	0	0	0	0	0	0	0	0	0	0	0	0	0	0	0	0	0	2	0	0	0	0	0	0	0	0	0	0	0	0	0	0	0	0	0	0	0	0	0	0	0	0
Metabolism	Carbohydrate metabolism	ko00562 Inositol phosphate metabolism	K01114 phospholipase C [EC:3.1.4.3]	2	2	4	2	4	5	3	1	3	4	2	3	2	1	3	3	0	3	0	4	3	1	0	2	5	1	3	6	3	0	6	3	5	2	2	4	1	1	0	6	2	5	2
Metabolism	Carbohydrate metabolism	ko00562 Inositol phosphate metabolism	K01771 1-phosphatidylinositol phosphodiesterase [EC:4.6.1.13]	0	0	0	0	0	1	0	0	0	0	0	0	0	0	0	0	0	0	0	0	0	0	1	0	0	0	0	0	0	1	0	0	0	0	0	0	0	0	0	0	0	1	0
Metabolism	Carbohydrate metabolism	ko00562 Inositol phosphate metabolism	K01803 triosephosphate isomerase (TIM) [EC:5.3.1.1]	121	93	93	134	99	91	158	83	128	91	71	177	143	142	92	158	107	99	77	164	90	108	169	86	189	135	133	145	90	110	119	98	145	107	121	207	147	111	63	204	133	119	141
Metabolism	Carbohydrate metabolism	ko00562 Inositol phosphate metabolism	K01858 myo-inositol-1-phosphate synthase [EC:5.5.1.4]	127	83	77	75	60	57	68	34	127	89	82	85	110	55	97	52	61	63	49	223	96	84	142	91	84	85	94	75	76	57	54	96	117	91	88	118	68	101	97	119	93	211	124
Metabolism	Carbohydrate metabolism	ko00562 Inositol phosphate metabolism	K03335 inosose dehydratase [EC:4.2.1.44]	14	14	7	12	7	10	9	10	9	18	10	5	5	6	8	12	6	14	10	9	18	16	21	8	32	13	11	7	14	11	4	15	15	12	13	9	10	21	9	5	13	19	16
Metabolism	Carbohydrate metabolism	ko00562 Inositol phosphate metabolism	K03336 3D-(3,5/4)-trihydroxycyclohexane-1,2-dione acylhydrolase (decyclizing) [EC:3.7.1.22]	7	1	5	1	6	2	0	5	0	4	4	2	2	5	4	7	0	1	2	3	5	3	5	3	7	8	12	2	4	7	3	5	7	3	8	2	5	6	1	8	4	1	1
Metabolism	Carbohydrate metabolism	ko00562 Inositol phosphate metabolism	K03337 5-deoxy-glucuronate isomerase [EC:5.3.1.30]	2	1	1	2	3	2	1	2	1	2	0	4	4	4	2	1	1	1	2	2	4	6	4	2	6	2	4	1	3	1	0	1	9	1	2	2	3	1	4	5	3	7	3
Metabolism	Carbohydrate metabolism	ko00562 Inositol phosphate metabolism	K03338 5-dehydro-2-deoxygluconokinase [EC:2.7.1.92]	0	2	2	4	2	1	1	0	0	2	3	1	0	2	1	2	1	1	0	3	1	1	4	1	0	7	5	1	1	0	0	0	1	2	2	2	1	3	0	1	2	2	4
Metabolism	Carbohydrate metabolism	ko00562 Inositol phosphate metabolism	K03339 6-phospho-5-dehydro-2-deoxy-D-gluconate aldolase [EC:4.1.2.29]	1	0	0	0	1	1	1	0	2	2	0	1	2	1	0	2	1	1	0	2	1	3	2	0	1	1	1	1	1	0	1	1	2	0	1	1	0	0	0	0	3	1	0
Metabolism	Carbohydrate metabolism	ko00562 Inositol phosphate metabolism	K06606 2-keto-myo-inositol isomerase [EC:5.3.99.11]	3	3	1	4	3	1	1	3	1	2	3	3	0	1	1	6	1	1	0	3	2	1	3	5	1	0	2	2	1	2	3	3	5	0	2	6	1	2	2	2	3	1	2
Metabolism	Carbohydrate metabolism	ko00562 Inositol phosphate metabolism	K07281 1L-myo-inositol 1-phosphate cytidylyltransferase [EC:2.7.7.74]	2	1	0	3	1	0	0	0	1	2	1	0	0	4	1	4	1	0	0	0	1	3	0	0	1	1	1	2	0	0	0	1	0	0	0	2	1	0	0	1	0	1	0
Metabolism	Carbohydrate metabolism	ko00562 Inositol phosphate metabolism	K07291 CDP-L-myo-inositol myo-inositolphosphotransferase [EC:2.7.8.34]	0	0	0	0	0	0	0	0	0	0	0	0	0	0	0	0	0	0	0	0	0	0	0	0	0	0	0	0	0	0	0	0	0	0	0	0	0	1	0	0	0	0	0
Metabolism	Carbohydrate metabolism	ko00562 Inositol phosphate metabolism	K10047 inositol-phosphate phosphatase / L-galactose 1-phosphate phosphatase [EC:3.1.3.25 3.1.3.93]	1	0	0	0	0	0	0	0	1	1	1	0	0	1	0	0	0	0	0	0	0	1	0	0	0	0	0	1	1	0	0	0	0	0	0	0	1	1	0	0	0	2	1
Metabolism	Carbohydrate metabolism	ko00562 Inositol phosphate metabolism	K15422 3'(2'), 5'-bisphosphate nucleotidase / inositol polyphosphate 1-phosphatase [EC:3.1.3.7 3.1.3.57]	1	0	2	1	1	0	0	2	1	1	3	1	1	5	1	0	1	2	2	0	0	0	1	3	0	0	0	1	4	2	0	1	1	1	1	0	0	3	2	1	0	2	2
Metabolism	Carbohydrate metabolism	ko00562 Inositol phosphate metabolism	K16043 scyllo-inositol 2-dehydrogenase (NAD+) [EC:1.1.1.370]	6	5	2	5	3	5	2	4	2	9	7	7	4	3	1	4	5	4	4	9	14	2	7	4	5	8	6	3	5	4	4	8	6	4	9	5	5	3	3	4	6	9	5
Metabolism	Carbohydrate metabolism	ko00562 Inositol phosphate metabolism	K16044 scyllo-inositol 2-dehydrogenase (NADP+) [EC:1.1.1.371]	3	5	4	8	3	3	8	3	0	4	5	8	6	5	4	8	3	10	4	7	5	4	14	6	15	6	5	10	4	2	3	3	12	3	5	6	6	2	4	12	15	10	5
Metabolism	Carbohydrate metabolism	ko00562 Inositol phosphate metabolism	K18649 inositol-phosphate phosphatase / L-galactose 1-phosphate phosphatase / histidinol-phosphatase [EC:3.1.3.25 3.1.3.93 3.1.3.15]	0	0	1	0	1	0	1	0	1	0	2	0	1	0	3	1	1	1	0	0	0	0	1	1	2	0	1	0	0	1	0	0	2	0	2	0	1	0	0	0	2	0	0
Metabolism	Carbohydrate metabolism	ko00562 Inositol phosphate metabolism	K19517 1D-myo-inositol 3-kinase [EC:2.7.1.64]	0	0	1	0	0	0	0	0	0	2	0	0	1	1	0	0	1	1	0	1	2	1	0	0	0	1	0	1	0	0	1	0	0	0	0	1	0	0	1	0	0	2	0
Metabolism	Carbohydrate metabolism	ko00562 Inositol phosphate metabolism	K21302 phosphatidylinositol-3-phosphatase [EC:3.1.3.64]	0	0	0	0	1	0	1	2	1	1	1	0	0	0	0	0	0	3	0	0	0	0	1	0	1	0	0	0	0	1	1	0	0	0	1	0	0	0	1	1	0	0	0
Metabolism	Carbohydrate metabolism	ko00562 Inositol phosphate metabolism	K22230 scyllo-inositol 2-dehydrogenase (NADP+) [EC:1.1.1.-]	0	1	0	0	2	0	0	1	2	1	0	3	0	3	0	2	1	1	1	0	3	2	5	1	6	3	2	1	2	3	2	1	1	1	2	2	1	3	2	0	3	2	1
Metabolism	Carbohydrate metabolism	ko00562 Inositol phosphate metabolism	K22231 scyllo-inosose 3-dehydrogenase [EC:1.1.1.-]	2	1	2	2	2	0	0	1	1	0	2	2	2	0	0	1	3	0	1	2	1	1	1	3	0	1	1	0	2	3	1	1	4	1	2	2	1	3	2	1	0	0	3
Metabolism	Carbohydrate metabolism	ko00562 Inositol phosphate metabolism	K22232 3-dehydro-scyllo-inosose hydrolase [EC:3.7.1.-]	3	1	2	2	5	3	3	2	1	4	2	2	5	1	2	1	4	0	2	2	6	4	7	4	5	4	1	6	0	5	4	6	4	2	4	2	3	7	0	5	10	2	2
Metabolism	Carbohydrate metabolism	ko00562 Inositol phosphate metabolism	K22233 5-keto-L-gluconate epimerase [EC:5.1.-.-]	12	6	6	3	11	9	8	2	11	16	4	9	6	8	9	5	7	3	2	10	16	9	10	5	7	3	15	7	9	9	10	6	19	12	7	4	13	12	10	9	14	11	6
Metabolism	Carbohydrate metabolism	ko00562 Inositol phosphate metabolism	K23992 1L-myo-inositol 1-phosphate cytidylyltransferase / CDP-L-myo-inositol myo-inositolphosphotransferase [EC:2.7.7.74 2.7.8.34]	0	0	0	0	0	0	0	0	0	0	0	1	0	0	0	0	0	0	0	0	0	0	0	0	0	0	0	0	1	0	0	0	0	0	0	0	0	0	0	0	0	0	0
Metabolism	Energy metabolism	ko00190 Oxidative phosphorylation	K00234 succinate dehydrogenase (ubiquinone) flavoprotein subunit [EC:1.3.5.1]	0	0	0	1	0	0	0	0	0	0	0	0	0	0	0	0	0	0	1	0	0	0	1	1	0	1	1	0	0	1	0	0	0	0	0	0	0	0	0	1	0	0	2
Metabolism	Energy metabolism	ko00190 Oxidative phosphorylation	K00235 succinate dehydrogenase (ubiquinone) iron-sulfur subunit [EC:1.3.5.1]	0	0	1	2	0	0	0	0	0	0	0	0	0	0	0	0	0	0	1	1	1	0	0	0	0	1	2	0	0	1	0	0	0	0	1	0	0	0	0	1	0	0	1
Metabolism	Energy metabolism	ko00190 Oxidative phosphorylation	K00236 succinate dehydrogenase (ubiquinone) cytochrome b560 subunit	0	0	0	0	0	0	2	0	0	0	0	0	0	0	1	0	0	2	0	0	1	0	2	0	0	0	0	0	0	0	1	0	1	0	0	0	1	1	0	0	0	0	0
Metabolism	Energy metabolism	ko00190 Oxidative phosphorylation	K00239 succinate dehydrogenase / fumarate reductase, flavoprotein subunit [EC:1.3.5.1 1.3.5.4]	147	120	93	157	106	107	144	69	119	116	91	163	255	150	105	161	132	132	89	182	152	119	184	110	183	175	168	159	118	117	140	134	143	123	144	218	165	166	114	235	167	170	149
Metabolism	Energy metabolism	ko00190 Oxidative phosphorylation	K00240 succinate dehydrogenase / fumarate reductase, iron-sulfur subunit [EC:1.3.5.1 1.3.5.4]	76	44	30	63	37	41	63	38	54	69	34	77	100	71	54	63	67	51	33	108	68	47	99	40	70	63	81	68	43	61	49	40	68	46	83	111	80	46	29	96	85	81	68
Metabolism	Energy metabolism	ko00190 Oxidative phosphorylation	K00241 succinate dehydrogenase / fumarate reductase, cytochrome b subunit	58	40	37	77	56	57	80	34	57	60	37	60	95	82	43	69	65	62	46	84	63	68	137	48	82	88	91	78	49	56	53	57	80	75	61	88	84	82	40	109	75	61	70
Metabolism	Energy metabolism	ko00190 Oxidative phosphorylation	K00242 succinate dehydrogenase / fumarate reductase, membrane anchor subunit	10	6	5	19	12	8	12	15	25	11	8	24	43	22	10	47	25	17	10	26	8	15	4	16	14	17	21	28	14	15	19	15	17	15	13	49	20	7	4	42	15	31	13
Metabolism	Energy metabolism	ko00190 Oxidative phosphorylation	K00244 fumarate reductase flavoprotein subunit [EC:1.3.5.4]	26	28	19	34	18	18	23	15	13	25	30	19	27	17	26	27	32	24	40	44	28	30	33	18	39	34	24	37	25	16	23	21	34	33	22	22	28	22	19	33	24	28	21
Metabolism	Energy metabolism	ko00190 Oxidative phosphorylation	K00245 fumarate reductase iron-sulfur subunit [EC:1.3.5.4]	6	11	9	8	6	9	11	7	9	6	8	6	4	7	7	4	6	7	6	13	2	8	5	4	17	15	9	7	7	7	8	7	5	11	13	7	6	12	5	14	13	5	12
Metabolism	Energy metabolism	ko00190 Oxidative phosphorylation	K00246 fumarate reductase subunit C	4	3	5	10	3	3	1	3	5	8	4	5	6	5	3	5	8	4	10	13	6	2	2	2	4	3	6	6	8	1	0	3	3	3	6	9	8	5	1	12	8	6	6
Metabolism	Energy metabolism	ko00190 Oxidative phosphorylation	K00247 fumarate reductase subunit D	3	1	2	6	1	2	0	1	0	3	2	1	0	2	2	0	0	0	1	3	1	0	1	0	2	0	0	1	1	0	1	3	4	5	7	2	2	1	2	2	2	2	1
Metabolism	Energy metabolism	ko00190 Oxidative phosphorylation	K00330 NADH-quinone oxidoreductase subunit A [EC:7.1.1.2]	46	39	41	61	61	33	54	31	43	57	35	41	43	39	36	44	27	39	25	62	40	53	85	39	53	47	51	43	33	30	47	41	53	48	54	65	49	41	41	71	37	54	44
Metabolism	Energy metabolism	ko00190 Oxidative phosphorylation	K00331 NADH-quinone oxidoreductase subunit B [EC:7.1.1.2]	71	51	40	63	61	36	64	30	36	54	36	59	72	45	45	45	43	47	48	97	53	54	83	47	69	70	75	46	51	43	45	51	74	54	56	114	81	56	45	80	62	74	53
Metabolism	Energy metabolism	ko00190 Oxidative phosphorylation	K00332 NADH-quinone oxidoreductase subunit C [EC:7.1.1.2]	36	30	30	38	28	23	34	25	21	31	25	25	31	30	25	22	28	27	17	50	27	33	46	20	46	46	39	40	22	19	34	23	47	42	35	57	53	28	36	48	39	44	43
Metabolism	Energy metabolism	ko00190 Oxidative phosphorylation	K00333 NADH-quinone oxidoreductase subunit D [EC:7.1.1.2]	63	56	44	68	55	44	71	32	38	57	46	47	48	37	40	45	45	44	39	70	57	79	100	59	85	67	67	75	36	44	49	58	69	69	56	94	68	66	46	97	78	79	58
Metabolism	Energy metabolism	ko00190 Oxidative phosphorylation	K00334 NADH-quinone oxidoreductase subunit E [EC:7.1.1.2]	38	20	23	27	22	26	36	13	19	21	16	26	23	22	20	28	18	20	21	30	33	38	48	26	54	28	31	24	33	21	25	21	47	33	32	39	30	43	22	39	37	34	34
Metabolism	Energy metabolism	ko00190 Oxidative phosphorylation	K00335 NADH-quinone oxidoreductase subunit F [EC:7.1.1.2]	112	80	89	103	85	93	98	72	70	90	73	82	69	90	95	76	81	66	71	126	169	97	162	92	168	155	110	124	87	74	89	81	133	121	109	104	86	127	63	110	127	105	100
Metabolism	Energy metabolism	ko00190 Oxidative phosphorylation	K00336 NADH-quinone oxidoreductase subunit G [EC:7.1.1.2]	68	73	50	79	49	54	72	43	54	86	48	49	51	73	47	53	56	48	66	81	84	80	103	53	90	79	68	53	58	48	49	77	76	79	82	79	94	113	57	83	79	91	83
Metabolism	Energy metabolism	ko00190 Oxidative phosphorylation	K00337 NADH-quinone oxidoreductase subunit H [EC:7.1.1.2]	62	41	42	47	47	39	51	35	29	45	25	41	40	42	33	33	42	38	40	69	39	68	90	48	83	77	59	48	42	55	45	55	64	65	59	81	54	81	42	80	65	70	58
Metabolism	Energy metabolism	ko00190 Oxidative phosphorylation	K00338 NADH-quinone oxidoreductase subunit I [EC:7.1.1.2]	36	23	28	30	35	25	40	20	20	30	23	34	31	36	21	28	28	21	20	47	36	31	54	28	44	37	38	23	24	23	22	26	43	26	35	35	43	39	30	54	44	37	34
Metabolism	Energy metabolism	ko00190 Oxidative phosphorylation	K00339 NADH-quinone oxidoreductase subunit J [EC:7.1.1.2]	18	11	15	16	15	13	20	10	7	16	13	16	11	15	10	10	14	13	15	22	13	14	25	12	17	11	20	16	13	17	13	15	25	18	20	18	20	18	14	28	16	19	22
Metabolism	Energy metabolism	ko00190 Oxidative phosphorylation	K00340 NADH-quinone oxidoreductase subunit K [EC:7.1.1.2]	10	11	11	14	12	8	14	9	15	13	7	9	4	10	6	7	11	9	7	18	10	10	30	20	20	11	13	12	11	7	8	8	5	16	11	17	6	6	12	20	10	15	8
Metabolism	Energy metabolism	ko00190 Oxidative phosphorylation	K00341 NADH-quinone oxidoreductase subunit L [EC:7.1.1.2]	67	65	43	76	44	46	80	51	43	72	30	50	50	50	58	36	42	50	41	103	65	63	119	58	112	82	98	67	54	58	50	49	80	75	74	93	67	76	58	108	73	98	74
Metabolism	Energy metabolism	ko00190 Oxidative phosphorylation	K00342 NADH-quinone oxidoreductase subunit M [EC:7.1.1.2]	91	82	76	68	75	48	91	61	50	67	55	55	61	63	65	55	53	62	42	106	92	57	147	85	132	90	100	83	86	62	54	83	94	73	88	104	63	97	56	93	88	111	95
Metabolism	Energy metabolism	ko00190 Oxidative phosphorylation	K00343 NADH-quinone oxidoreductase subunit N [EC:7.1.1.2]	37	26	35	51	23	36	42	23	22	36	22	30	26	39	37	31	30	22	29	41	42	25	50	32	73	39	40	38	33	31	30	36	55	41	41	45	49	56	33	48	47	60	43
Metabolism	Energy metabolism	ko00190 Oxidative phosphorylation	K00404 cytochrome c oxidase cbb3-type subunit I [EC:7.1.1.9]	71	63	56	115	58	29	114	45	54	79	55	100	119	143	66	111	93	67	111	150	69	104	173	87	150	162	142	142	89	84	123	79	140	98	112	183	128	99	67	182	113	115	109
Metabolism	Energy metabolism	ko00190 Oxidative phosphorylation	K00405 cytochrome c oxidase cbb3-type subunit II	27	20	20	68	32	20	96	23	35	28	25	59	86	73	42	52	46	44	37	99	40	65	90	38	84	67	70	86	54	38	64	19	42	53	57	81	59	30	23	72	53	67	55
Metabolism	Energy metabolism	ko00190 Oxidative phosphorylation	K00406 cytochrome c oxidase cbb3-type subunit III	45	36	37	94	46	26	94	27	34	41	44	95	101	98	51	78	76	47	92	136	65	89	89	57	113	95	104	89	69	58	57	40	58	78	67	128	105	70	39	136	91	84	76
Metabolism	Energy metabolism	ko00190 Oxidative phosphorylation	K00407 cytochrome c oxidase cbb3-type subunit IV	5	11	2	13	4	5	18	5	12	5	14	17	25	20	8	27	13	13	8	28	11	16	28	14	23	27	16	33	11	7	18	9	16	14	18	30	28	9	8	31	16	16	17
Metabolism	Energy metabolism	ko00190 Oxidative phosphorylation	K00410 ubiquinol-cytochrome c reductase cytochrome b/c1 subunit	1	0	1	2	0	2	0	1	0	0	0	1	0	0	1	2	0	0	0	5	3	4	1	2	3	1	1	2	1	1	1	0	0	1	0	0	1	0	0	1	0	0	1
Metabolism	Energy metabolism	ko00190 Oxidative phosphorylation	K00411 ubiquinol-cytochrome c reductase iron-sulfur subunit [EC:7.1.1.8]	52	48	66	76	48	65	100	46	60	59	52	82	110	75	47	58	47	74	59	96	47	83	137	53	100	71	82	76	52	58	82	48	80	79	69	137	87	54	36	115	85	60	61
Metabolism	Energy metabolism	ko00190 Oxidative phosphorylation	K00412 ubiquinol-cytochrome c reductase cytochrome b subunit	123	77	81	108	94	90	169	71	90	82	78	138	149	125	96	120	93	87	66	163	59	111	180	99	159	141	146	129	85	86	99	90	134	116	126	225	144	99	52	212	105	144	106
Metabolism	Energy metabolism	ko00190 Oxidative phosphorylation	K00413 ubiquinol-cytochrome c reductase cytochrome c1 subunit	30	24	30	58	23	43	87	28	39	40	31	75	107	49	38	71	37	27	41	72	22	64	66	40	63	43	61	51	36	36	46	38	43	49	57	100	94	33	29	86	50	46	60
Metabolism	Energy metabolism	ko00190 Oxidative phosphorylation	K00414 ubiquinol-cytochrome c reductase core subunit 1	0	0	0	0	0	0	0	0	0	0	0	0	0	0	0	0	0	0	0	0	0	0	0	0	0	0	1	0	1	0	0	0	0	0	1	2	0	0	1	0	0	0	0
Metabolism	Energy metabolism	ko00190 Oxidative phosphorylation	K00424 cytochrome bd-I ubiquinol oxidase subunit X [EC:7.1.1.7]	0	0	0	0	0	0	1	0	0	0	1	1	1	0	0	0	0	0	0	1	0	3	0	0	1	0	0	3	0	1	1	2	2	0	1	0	0	2	0	0	0	0	0
Metabolism	Energy metabolism	ko00190 Oxidative phosphorylation	K00425 cytochrome bd ubiquinol oxidase subunit I [EC:7.1.1.7]	39	30	33	34	19	17	38	22	34	26	21	28	42	58	25	35	23	24	25	50	31	35	50	28	56	44	41	46	35	38	47	19	40	38	36	38	53	37	32	48	37	49	36
Metabolism	Energy metabolism	ko00190 Oxidative phosphorylation	K00426 cytochrome bd ubiquinol oxidase subunit II [EC:7.1.1.7]	22	12	17	21	15	14	15	7	14	29	17	15	30	37	20	23	11	19	18	26	22	20	34	20	27	24	27	22	28	30	19	17	31	15	16	21	25	15	14	32	18	30	26
Metabolism	Energy metabolism	ko00190 Oxidative phosphorylation	K00937 polyphosphate kinase [EC:2.7.4.1]	145	99	115	158	145	109	148	75	111	125	108	130	114	119	97	104	111	133	85	206	121	141	243	113	196	179	201	134	144	117	138	150	199	144	147	184	122	125	118	217	141	215	149
Metabolism	Energy metabolism	ko00190 Oxidative phosphorylation	K01507 inorganic pyrophosphatase [EC:3.6.1.1]	66	50	27	71	48	41	72	25	65	36	35	81	105	54	46	63	56	31	36	82	29	52	85	60	89	52	67	52	50	37	53	67	58	52	58	102	70	57	39	107	56	71	57
Metabolism	Energy metabolism	ko00190 Oxidative phosphorylation	K01535 H+-transporting ATPase [EC:7.1.2.1]	6	5	5	8	4	3	5	2	2	4	4	5	6	4	3	6	4	3	1	11	9	5	14	5	8	7	11	5	5	6	4	8	13	7	7	8	9	4	9	8	5	9	4
Metabolism	Energy metabolism	ko00190 Oxidative phosphorylation	K01544 non-gastric H+/K+-exchanging ATPase [EC:7.2.2.19]	0	0	0	0	0	0	0	0	0	0	0	0	0	0	0	0	0	1	0	0	0	0	0	0	0	0	0	1	0	0	0	0	0	0	0	0	0	0	0	0	0	0	0
Metabolism	Energy metabolism	ko00190 Oxidative phosphorylation	K02107 V/A-type H+/Na+-transporting ATPase subunit G/H	3	4	7	2	2	1	2	2	1	5	1	5	0	3	4	4	1	4	1	4	0	2	2	0	3	4	2	5	4	0	0	2	3	1	7	5	0	1	0	0	1	0	1
Metabolism	Energy metabolism	ko00190 Oxidative phosphorylation	K02108 F-type H+-transporting ATPase subunit a	130	90	100	115	103	99	194	70	152	109	78	183	334	183	113	208	117	112	91	198	98	148	281	135	194	155	184	165	115	130	125	144	148	146	144	292	190	164	156	267	138	204	168
Metabolism	Energy metabolism	ko00190 Oxidative phosphorylation	K02109 F-type H+-transporting ATPase subunit b	87	44	59	109	93	70	136	61	145	82	71	155	282	93	77	165	113	81	97	144	101	118	195	90	141	112	137	135	66	94	129	108	100	117	114	190	199	141	77	184	125	141	137
Metabolism	Energy metabolism	ko00190 Oxidative phosphorylation	K02110 F-type H+-transporting ATPase subunit c	103	91	81	136	115	73	158	108	96	106	76	128	195	142	109	140	115	99	115	135	164	126	229	109	205	150	121	119	97	98	128	95	144	121	103	184	148	165	110	168	165	152	123
Metabolism	Energy metabolism	ko00190 Oxidative phosphorylation	K02111 F-type H+/Na+-transporting ATPase subunit alpha [EC:7.1.2.2 7.2.2.1]	242	176	207	308	270	214	394	166	286	222	196	342	583	313	224	339	258	206	215	331	296	268	507	268	462	306	285	339	225	233	220	284	307	307	283	543	383	325	198	472	367	398	361
Metabolism	Energy metabolism	ko00190 Oxidative phosphorylation	K02112 F-type H+/Na+-transporting ATPase subunit beta [EC:7.1.2.2 7.2.2.1]	209	161	165	265	178	169	359	158	243	186	135	260	454	235	154	249	241	185	259	299	246	237	386	224	416	272	260	276	192	211	239	254	278	255	267	387	333	344	230	395	340	281	258
Metabolism	Energy metabolism	ko00190 Oxidative phosphorylation	K02113 F-type H+-transporting ATPase subunit delta	58	47	47	104	82	67	138	47	121	73	41	171	362	128	51	174	96	73	69	108	67	75	129	71	134	105	93	105	48	64	93	84	74	69	93	224	160	82	64	159	122	109	93
Metabolism	Energy metabolism	ko00190 Oxidative phosphorylation	K02114 F-type H+-transporting ATPase subunit epsilon	45	42	43	71	48	55	65	26	53	63	33	66	111	63	43	76	59	42	80	66	65	67	104	50	121	78	77	62	56	44	61	65	70	90	62	111	83	72	47	98	79	90	60
Metabolism	Energy metabolism	ko00190 Oxidative phosphorylation	K02115 F-type H+-transporting ATPase subunit gamma	102	62	67	137	91	76	176	72	152	86	64	140	328	132	84	181	120	81	92	138	122	143	247	138	158	128	164	153	83	85	123	124	114	124	126	236	200	163	105	244	164	164	159
Metabolism	Energy metabolism	ko00190 Oxidative phosphorylation	K02117 V/A-type H+/Na+-transporting ATPase subunit A [EC:7.1.2.2 7.2.2.1]	27	29	30	35	33	27	39	15	19	37	26	19	13	22	18	25	23	23	13	49	38	32	45	13	68	28	44	39	33	24	27	34	40	36	47	45	25	29	6	60	36	26	30
Metabolism	Energy metabolism	ko00190 Oxidative phosphorylation	K02118 V/A-type H+/Na+-transporting ATPase subunit B	31	30	19	26	32	28	36	18	8	24	23	23	17	27	23	17	12	29	6	33	33	33	39	22	47	30	42	31	23	20	24	25	24	24	43	28	17	34	19	41	29	31	32
Metabolism	Energy metabolism	ko00190 Oxidative phosphorylation	K02119 V/A-type H+/Na+-transporting ATPase subunit C	4	1	2	6	1	5	0	2	1	4	1	0	0	1	4	3	6	1	2	7	4	1	2	0	3	3	7	2	5	2	3	3	2	6	6	2	0	2	3	3	3	1	4
Metabolism	Energy metabolism	ko00190 Oxidative phosphorylation	K02120 V/A-type H+/Na+-transporting ATPase subunit D	7	2	8	10	6	5	7	4	3	1	1	7	5	5	6	6	1	5	4	5	10	7	9	3	6	8	9	7	4	2	6	4	5	7	9	12	2	7	5	10	10	11	6
Metabolism	Energy metabolism	ko00190 Oxidative phosphorylation	K02121 V/A-type H+/Na+-transporting ATPase subunit E	4	9	6	3	2	4	5	4	1	4	3	4	0	3	5	5	1	3	0	2	6	3	7	1	9	5	4	7	1	5	1	5	4	1	4	2	1	3	3	2	5	2	5
Metabolism	Energy metabolism	ko00190 Oxidative phosphorylation	K02122 V/A-type H+/Na+-transporting ATPase subunit F	2	4	1	1	0	1	2	0	0	0	0	1	1	0	1	3	0	3	0	4	1	5	1	0	5	4	3	2	1	0	1	1	3	3	0	3	0	1	0	2	2	2	0
Metabolism	Energy metabolism	ko00190 Oxidative phosphorylation	K02123 V/A-type H+/Na+-transporting ATPase subunit I	19	8	10	8	14	8	19	7	9	14	11	22	8	17	12	8	11	7	14	13	29	14	20	15	26	15	18	23	19	13	16	11	20	20	7	29	13	14	13	23	19	22	23
Metabolism	Energy metabolism	ko00190 Oxidative phosphorylation	K02124 V/A-type H+/Na+-transporting ATPase subunit K	28	19	14	11	13	15	12	6	7	20	6	8	1	11	11	7	5	7	11	15	10	14	19	7	19	10	14	17	6	5	4	7	11	9	12	18	10	14	7	18	13	10	16
Metabolism	Energy metabolism	ko00190 Oxidative phosphorylation	K02126 F-type H+-transporting ATPase subunit a	2	1	0	1	0	1	1	0	1	0	1	0	0	0	0	1	0	3	0	1	0	0	1	3	0	0	2	1	3	0	0	1	1	1	2	1	2	0	1	1	0	0	1
Metabolism	Energy metabolism	ko00190 Oxidative phosphorylation	K02128 F-type H+-transporting ATPase subunit c	0	0	0	1	3	0	0	1	0	1	1	0	0	0	0	1	0	0	0	0	1	0	0	0	0	0	0	1	0	1	0	1	0	1	0	0	0	0	0	0	0	1	0
Metabolism	Energy metabolism	ko00190 Oxidative phosphorylation	K02132 F-type H+-transporting ATPase subunit alpha	2	3	3	4	2	0	1	1	2	2	2	6	0	5	2	2	2	5	2	3	1	0	3	1	3	5	10	8	2	0	5	2	4	5	5	2	4	0	0	2	1	6	5
Metabolism	Energy metabolism	ko00190 Oxidative phosphorylation	K02133 F-type H+-transporting ATPase subunit beta [EC:7.1.2.2]	18	18	6	14	13	10	16	8	8	9	12	9	11	7	11	9	5	10	15	16	17	17	30	12	20	17	20	18	8	16	8	19	17	16	16	12	9	25	8	15	12	11	9
Metabolism	Energy metabolism	ko00190 Oxidative phosphorylation	K02136 F-type H+-transporting ATPase subunit gamma	0	0	0	1	0	0	0	0	0	0	0	0	0	0	0	1	0	0	0	0	0	0	0	0	0	0	0	0	0	0	0	0	0	0	0	0	0	0	0	0	0	0	0
Metabolism	Energy metabolism	ko00190 Oxidative phosphorylation	K02137 F-type H+-transporting ATPase subunit O	0	1	0	0	0	0	0	0	0	0	1	0	2	0	0	0	0	0	0	0	0	0	2	0	0	0	2	1	0	0	0	0	0	1	0	0	0	1	0	1	0	0	1
Metabolism	Energy metabolism	ko00190 Oxidative phosphorylation	K02145 V-type H+-transporting ATPase subunit A [EC:7.1.2.2]	0	0	0	0	0	0	0	0	0	0	0	1	0	0	0	0	0	0	0	0	0	0	0	0	0	0	0	0	0	0	1	0	0	0	0	0	0	0	0	0	0	0	0
Metabolism	Energy metabolism	ko00190 Oxidative phosphorylation	K02147 V-type H+-transporting ATPase subunit B	0	0	2	0	0	0	1	0	0	1	0	0	0	0	2	0	0	0	0	2	0	0	1	0	2	1	0	0	0	0	0	0	2	0	1	1	1	0	1	1	1	1	0
Metabolism	Energy metabolism	ko00190 Oxidative phosphorylation	K02149 V-type H+-transporting ATPase subunit D	0	0	0	0	0	0	0	0	0	0	0	0	0	0	0	0	2	0	0	0	0	0	0	0	0	0	0	0	0	0	0	0	0	0	0	0	0	0	0	0	0	0	0
Metabolism	Energy metabolism	ko00190 Oxidative phosphorylation	K02154 V-type H+-transporting ATPase subunit a	0	0	0	0	0	0	0	0	0	0	0	0	0	0	0	1	0	0	0	0	0	1	0	0	0	0	0	0	0	0	0	0	0	0	0	1	0	0	0	0	0	0	0
Metabolism	Energy metabolism	ko00190 Oxidative phosphorylation	K02256 cytochrome c oxidase subunit 1 [EC:7.1.1.9]	0	1	0	0	0	0	2	1	0	0	2	1	0	1	1	3	0	0	1	1	0	0	0	0	0	0	1	0	1	0	0	0	0	0	1	0	0	0	0	1	1	1	2
Metabolism	Energy metabolism	ko00190 Oxidative phosphorylation	K02257 heme o synthase [EC:2.5.1.141]	22	18	22	20	19	18	40	14	17	24	19	25	32	24	19	30	29	19	14	36	13	32	27	19	31	29	45	25	12	14	22	28	27	29	19	46	39	19	29	42	27	58	30
Metabolism	Energy metabolism	ko00190 Oxidative phosphorylation	K02258 cytochrome c oxidase assembly protein subunit 11	15	11	17	32	23	16	24	11	8	13	14	20	4	17	15	16	12	17	4	18	8	24	28	31	36	18	25	20	16	17	23	13	12	22	27	32	20	22	7	34	14	27	18
Metabolism	Energy metabolism	ko00190 Oxidative phosphorylation	K02259 heme a synthase [EC:1.17.99.9]	14	17	9	13	10	13	14	14	5	13	8	13	11	19	9	13	15	19	6	24	8	19	17	19	16	13	21	9	13	10	14	12	11	13	17	22	12	9	16	19	16	16	12
Metabolism	Energy metabolism	ko00190 Oxidative phosphorylation	K02261 cytochrome c oxidase subunit 2	2	1	0	0	0	0	1	0	0	2	0	0	1	1	0	0	0	0	0	5	0	0	4	1	1	1	0	1	0	1	0	1	1	0	1	0	0	0	0	2	0	1	1
Metabolism	Energy metabolism	ko00190 Oxidative phosphorylation	K02262 cytochrome c oxidase subunit 3	0	1	0	1	1	1	0	2	0	2	0	2	2	1	1	0	0	1	0	1	0	0	2	0	1	0	2	0	1	2	0	1	2	3	3	1	0	0	2	1	1	5	1
Metabolism	Energy metabolism	ko00190 Oxidative phosphorylation	K02274 cytochrome c oxidase subunit I [EC:7.1.1.9]	275	267	236	276	252	218	341	159	171	278	189	234	138	209	182	181	150	241	53	303	109	267	274	219	350	248	303	248	246	171	205	222	192	218	273	356	223	159	112	409	206	401	274
Metabolism	Energy metabolism	ko00190 Oxidative phosphorylation	K02275 cytochrome c oxidase subunit II [EC:7.1.1.9]	180	218	198	224	186	139	230	123	133	193	116	188	137	187	123	148	154	172	55	239	82	213	254	181	211	200	248	203	177	131	191	166	184	153	183	292	193	147	99	321	172	285	186
Metabolism	Energy metabolism	ko00190 Oxidative phosphorylation	K02276 cytochrome c oxidase subunit III [EC:7.1.1.9]	92	87	101	128	81	73	130	59	81	79	49	122	111	84	56	115	80	75	35	82	48	103	113	86	125	75	137	122	56	96	65	120	83	86	106	157	129	78	62	160	89	140	104
Metabolism	Energy metabolism	ko00190 Oxidative phosphorylation	K02277 cytochrome c oxidase subunit IV [EC:7.1.1.9]	10	2	7	11	5	4	7	4	10	5	6	1	13	8	5	9	5	4	2	5	0	2	5	6	7	5	4	8	2	6	6	9	4	2	5	10	13	5	2	7	4	10	8
Metabolism	Energy metabolism	ko00190 Oxidative phosphorylation	K02297 cytochrome o ubiquinol oxidase subunit II [EC:7.1.1.3]	0	0	0	12	1	9	9	2	16	1	5	5	20	3	1	6	0	1	1	1	2	3	3	12	3	5	4	0	0	1	0	10	3	2	5	16	13	0	6	10	3	14	6
Metabolism	Energy metabolism	ko00190 Oxidative phosphorylation	K02298 cytochrome o ubiquinol oxidase subunit I [EC:7.1.1.3]	3	2	1	10	6	14	7	1	38	4	4	13	27	4	2	14	8	2	5	5	1	3	5	8	5	8	5	3	1	3	5	15	2	2	1	28	28	5	7	16	6	47	10
Metabolism	Energy metabolism	ko00190 Oxidative phosphorylation	K02299 cytochrome o ubiquinol oxidase subunit III	4	5	2	10	5	5	12	1	12	7	2	7	7	3	3	8	7	3	4	6	2	5	8	10	10	2	12	5	5	6	1	9	2	1	5	9	6	4	4	12	3	20	7
Metabolism	Energy metabolism	ko00190 Oxidative phosphorylation	K02300 cytochrome o ubiquinol oxidase subunit IV	0	1	0	0	2	5	2	1	11	0	1	1	5	2	0	1	0	0	0	0	0	0	2	1	0	1	0	2	1	0	0	4	0	0	4	5	10	0	0	1	0	2	1
Metabolism	Energy metabolism	ko00190 Oxidative phosphorylation	K02827 cytochrome aa3-600 menaquinol oxidase subunit I [EC:7.1.1.5]	0	0	0	0	0	0	0	0	0	0	0	1	0	0	0	0	0	0	0	0	0	0	0	0	0	0	0	1	0	0	0	0	0	0	0	0	0	0	0	0	0	0	0
Metabolism	Energy metabolism	ko00190 Oxidative phosphorylation	K02828 cytochrome aa3-600 menaquinol oxidase subunit III [EC:7.1.1.5]	1	1	0	1	1	0	1	1	0	2	0	0	2	0	1	1	0	1	0	0	0	0	0	1	0	0	0	0	0	0	0	0	0	0	0	2	1	1	0	1	1	3	0
Metabolism	Energy metabolism	ko00190 Oxidative phosphorylation	K03878 NADH-ubiquinone oxidoreductase chain 1 [EC:7.1.1.2]	4	1	1	2	0	0	1	0	1	1	2	1	1	0	3	2	1	1	2	4	0	1	4	0	1	2	0	0	3	2	1	1	2	1	3	3	2	0	0	1	0	2	2
Metabolism	Energy metabolism	ko00190 Oxidative phosphorylation	K03880 NADH-ubiquinone oxidoreductase chain 3 [EC:7.1.1.2]	3	0	1	1	1	0	2	0	0	0	2	1	1	0	1	1	1	0	1	0	0	2	6	3	0	1	2	1	0	1	2	3	3	0	2	3	6	0	2	1	1	0	2
Metabolism	Energy metabolism	ko00190 Oxidative phosphorylation	K03883 NADH-ubiquinone oxidoreductase chain 5 [EC:7.1.1.2]	0	0	0	0	0	0	0	0	0	0	0	0	0	0	0	2	0	0	0	0	0	0	0	0	0	0	0	0	0	0	0	0	0	0	0	0	0	0	0	0	0	0	0
Metabolism	Energy metabolism	ko00190 Oxidative phosphorylation	K03885 NADH:ubiquinone reductase (H+-translocating) [EC:7.1.1.2]	21	19	17	16	23	8	30	9	31	21	15	22	20	18	11	17	16	13	8	26	7	15	26	22	21	21	23	19	17	15	20	18	23	17	20	21	21	20	16	23	25	31	29
Metabolism	Energy metabolism	ko00190 Oxidative phosphorylation	K03886 menaquinol-cytochrome c reductase iron-sulfur subunit [EC:1.10.2.-]	9	9	4	3	7	7	13	4	7	6	8	11	4	7	4	9	4	1	1	3	8	2	7	5	11	9	7	2	3	3	6	3	7	11	6	4	4	7	8	7	5	13	6
Metabolism	Energy metabolism	ko00190 Oxidative phosphorylation	K03887 menaquinol-cytochrome c reductase cytochrome b subunit	20	9	21	11	14	6	12	10	14	13	7	10	21	5	18	7	3	9	4	15	4	14	16	15	6	19	22	12	15	14	15	21	13	9	6	16	12	9	13	17	11	25	18
Metabolism	Energy metabolism	ko00190 Oxidative phosphorylation	K03888 menaquinol-cytochrome c reductase cytochrome b/c subunit	1	1	2	1	1	0	1	1	3	0	3	1	4	0	1	1	2	0	1	1	0	1	5	5	1	2	3	0	0	0	0	1	2	0	0	2	4	2	1	2	2	7	1
Metabolism	Energy metabolism	ko00190 Oxidative phosphorylation	K03889 ubiquinol-cytochrome c reductase cytochrome c subunit	2	3	2	2	0	4	1	0	2	2	2	1	2	1	1	0	0	1	0	3	1	1	2	1	3	2	3	1	2	1	3	2	3	0	0	2	2	1	0	6	4	13	2
Metabolism	Energy metabolism	ko00190 Oxidative phosphorylation	K03890 ubiquinol-cytochrome c reductase iron-sulfur subunit	1	1	1	0	1	2	4	1	0	1	0	4	3	1	0	2	0	0	2	5	0	1	0	1	1	2	5	1	0	1	0	5	1	0	1	1	4	0	2	2	1	5	2
Metabolism	Energy metabolism	ko00190 Oxidative phosphorylation	K03891 ubiquinol-cytochrome c reductase cytochrome b subunit	3	3	1	0	1	1	2	2	5	3	4	7	3	1	1	1	3	2	1	14	1	3	9	8	3	5	1	4	1	2	1	2	6	6	3	5	3	1	2	3	2	8	4
Metabolism	Energy metabolism	ko00190 Oxidative phosphorylation	K03934 NADH dehydrogenase (ubiquinone) Fe-S protein 1 [EC:7.1.1.2]	0	1	1	4	5	3	4	2	4	1	0	1	1	3	1	2	0	1	0	2	1	1	0	0	5	2	1	0	3	2	2	3	2	3	1	2	0	6	3	5	2	3	4
Metabolism	Energy metabolism	ko00190 Oxidative phosphorylation	K03935 NADH dehydrogenase (ubiquinone) Fe-S protein 2 [EC:7.1.1.2]	5	3	2	5	5	3	3	3	5	6	1	6	2	4	5	4	5	2	1	5	3	9	12	5	9	4	3	6	7	5	0	5	1	6	6	8	2	12	2	5	1	8	10
Metabolism	Energy metabolism	ko00190 Oxidative phosphorylation	K03936 NADH dehydrogenase (ubiquinone) Fe-S protein 3 [EC:7.1.1.2]	0	0	0	0	0	1	0	0	0	0	1	1	0	1	0	0	0	0	1	1	0	0	1	0	1	0	0	1	0	0	1	0	0	1	1	0	0	3	0	3	0	0	0
Metabolism	Energy metabolism	ko00190 Oxidative phosphorylation	K03937 NADH dehydrogenase (ubiquinone) Fe-S protein 4	1	2	0	1	0	0	0	1	1	0	0	2	0	1	1	1	1	2	0	1	0	1	0	0	2	1	0	3	0	2	0	1	0	1	1	2	2	0	0	1	0	0	0
Metabolism	Energy metabolism	ko00190 Oxidative phosphorylation	K03940 NADH dehydrogenase (ubiquinone) Fe-S protein 7 [EC:7.1.1.2]	5	5	6	4	7	2	3	0	3	4	1	4	3	4	0	4	6	3	3	12	5	5	10	5	3	10	8	5	9	3	3	7	9	4	6	2	7	4	1	2	7	13	6
Metabolism	Energy metabolism	ko00190 Oxidative phosphorylation	K03941 NADH dehydrogenase (ubiquinone) Fe-S protein 8 [EC:7.1.1.2]	2	0	0	2	1	0	2	2	0	0	2	3	1	1	0	1	1	3	0	2	2	2	2	1	5	0	2	2	1	1	1	5	3	2	0	1	3	2	2	3	1	2	2
Metabolism	Energy metabolism	ko00190 Oxidative phosphorylation	K03942 NADH dehydrogenase (ubiquinone) flavoprotein 1 [EC:7.1.1.2]	2	0	2	0	1	1	0	1	0	1	2	0	0	0	1	0	0	0	0	3	0	0	1	0	1	1	0	0	2	2	0	1	1	0	2	1	0	0	1	1	1	1	0
Metabolism	Energy metabolism	ko00190 Oxidative phosphorylation	K03943 NADH dehydrogenase (ubiquinone) flavoprotein 2 [EC:7.1.1.2]	4	4	7	2	3	5	2	1	3	4	3	2	5	2	1	7	1	3	7	8	4	2	6	5	2	4	3	5	6	2	0	5	3	10	4	3	4	3	3	1	6	6	6
Metabolism	Energy metabolism	ko00190 Oxidative phosphorylation	K03954 NADH dehydrogenase (ubiquinone) 1 alpha subcomplex subunit 10	0	1	0	1	2	0	2	1	0	0	0	2	0	1	0	0	1	0	0	1	0	0	0	0	0	1	0	0	1	0	1	0	0	1	0	0	1	0	0	1	0	0	0
Metabolism	Energy metabolism	ko00190 Oxidative phosphorylation	K03955 NADH dehydrogenase (ubiquinone) 1 alpha/beta subcomplex 1, acyl-carrier protein	0	0	0	0	0	0	0	0	0	0	0	0	0	0	0	0	1	0	0	0	0	0	0	0	0	0	0	0	0	0	0	0	0	0	0	0	0	0	0	0	0	0	0
Metabolism	Energy metabolism	ko00190 Oxidative phosphorylation	K05572 NAD(P)H-quinone oxidoreductase subunit 1 [EC:7.1.1.2]	6	5	6	3	6	5	5	2	3	3	4	3	4	3	4	6	0	7	7	7	3	2	12	2	8	5	4	4	5	4	7	8	8	5	3	5	1	9	5	5	6	6	5
Metabolism	Energy metabolism	ko00190 Oxidative phosphorylation	K05573 NAD(P)H-quinone oxidoreductase subunit 2 [EC:7.1.1.2]	7	10	7	6	12	3	5	9	12	6	6	5	0	6	5	6	6	11	4	7	11	6	18	13	12	12	7	8	7	5	7	7	14	13	6	8	5	18	6	14	14	9	8
Metabolism	Energy metabolism	ko00190 Oxidative phosphorylation	K05574 NAD(P)H-quinone oxidoreductase subunit 3 [EC:7.1.1.2]	6	20	9	9	12	5	12	7	9	8	4	8	5	11	3	3	6	4	8	6	4	6	18	3	19	15	7	9	5	5	5	11	13	6	7	9	6	10	6	9	6	9	3
Metabolism	Energy metabolism	ko00190 Oxidative phosphorylation	K05575 NAD(P)H-quinone oxidoreductase subunit 4 [EC:7.1.1.2]	12	8	5	3	7	5	6	5	7	10	3	12	9	8	8	6	4	5	6	8	11	7	15	1	22	13	9	5	4	3	5	9	11	7	12	9	9	10	12	6	6	10	13
Metabolism	Energy metabolism	ko00190 Oxidative phosphorylation	K05576 NAD(P)H-quinone oxidoreductase subunit 4L [EC:7.1.1.2]	3	6	4	2	0	2	3	1	3	4	0	2	6	3	1	1	0	2	1	3	6	2	3	4	2	2	2	2	1	2	3	5	7	0	0	9	5	1	0	7	4	6	2
Metabolism	Energy metabolism	ko00190 Oxidative phosphorylation	K05577 NAD(P)H-quinone oxidoreductase subunit 5 [EC:7.1.1.2]	20	14	11	14	9	17	18	6	11	16	11	9	9	14	2	10	17	11	8	18	21	14	32	15	30	16	15	18	19	10	18	13	21	10	20	14	17	22	15	14	12	23	9
Metabolism	Energy metabolism	ko00190 Oxidative phosphorylation	K05578 NAD(P)H-quinone oxidoreductase subunit 6 [EC:7.1.1.2]	4	2	3	2	1	1	3	1	0	4	1	5	2	3	7	2	1	2	1	5	6	4	5	1	7	7	4	1	2	3	5	2	10	6	3	1	10	4	4	6	8	5	4
Metabolism	Energy metabolism	ko00190 Oxidative phosphorylation	K05579 NAD(P)H-quinone oxidoreductase subunit H [EC:7.1.1.2]	0	0	0	2	1	3	2	0	0	0	0	2	1	0	2	0	0	0	1	2	2	1	3	0	3	4	3	0	1	0	1	2	2	0	3	0	1	0	0	2	1	0	1
Metabolism	Energy metabolism	ko00190 Oxidative phosphorylation	K05580 NAD(P)H-quinone oxidoreductase subunit I [EC:7.1.1.2]	3	2	1	2	3	1	2	0	3	3	3	2	2	1	4	4	4	3	4	4	4	0	3	0	3	2	3	1	4	1	3	2	4	1	3	2	0	3	2	5	2	4	0
Metabolism	Energy metabolism	ko00190 Oxidative phosphorylation	K05581 NAD(P)H-quinone oxidoreductase subunit J [EC:7.1.1.2]	4	0	2	0	1	1	0	0	2	0	0	1	0	1	0	0	0	0	0	1	0	1	4	0	1	2	0	2	1	0	0	0	2	0	0	0	1	2	1	0	2	3	0
Metabolism	Energy metabolism	ko00190 Oxidative phosphorylation	K05582 NAD(P)H-quinone oxidoreductase subunit K [EC:7.1.1.2]	2	0	6	3	0	2	3	0	1	1	1	2	0	0	2	2	0	1	2	2	2	2	3	2	4	4	4	1	1	1	1	4	4	2	2	4	1	1	0	3	0	4	2
Metabolism	Energy metabolism	ko00190 Oxidative phosphorylation	K05583 NAD(P)H-quinone oxidoreductase subunit L [EC:7.1.1.2]	0	0	1	0	1	0	1	2	0	0	0	0	0	0	1	0	0	1	1	1	0	1	3	0	1	0	2	1	0	0	0	1	1	0	0	0	0	0	0	0	0	0	0
Metabolism	Energy metabolism	ko00190 Oxidative phosphorylation	K05584 NAD(P)H-quinone oxidoreductase subunit M [EC:7.1.1.2]	0	1	0	1	1	0	0	1	0	1	0	0	2	0	0	1	0	1	0	1	1	0	0	1	0	2	0	0	0	0	0	0	0	0	0	0	0	0	0	1	0	0	0
Metabolism	Energy metabolism	ko00190 Oxidative phosphorylation	K05585 NAD(P)H-quinone oxidoreductase subunit N [EC:7.1.1.2]	0	1	1	0	0	2	0	0	0	2	0	0	0	0	0	0	0	0	0	0	1	1	0	0	0	1	1	0	0	0	0	0	0	1	1	2	0	0	1	0	0	0	1
Metabolism	Energy metabolism	ko00190 Oxidative phosphorylation	K05586 bidirectional [NiFe] hydrogenase diaphorase subunit [EC:7.1.1.2]	0	1	1	7	2	1	0	0	0	2	1	2	1	1	0	0	3	0	3	1	2	0	9	0	5	1	3	3	2	0	1	1	3	3	0	0	3	3	0	2	4	0	1
Metabolism	Energy metabolism	ko00190 Oxidative phosphorylation	K05587 bidirectional [NiFe] hydrogenase diaphorase subunit [EC:7.1.1.2]	9	7	6	10	2	1	6	3	2	5	4	8	9	8	12	3	4	7	7	9	22	12	15	3	26	17	6	10	4	14	7	12	19	6	14	10	8	14	3	7	13	8	9
Metabolism	Energy metabolism	ko00190 Oxidative phosphorylation	K05588 bidirectional [NiFe] hydrogenase diaphorase subunit [EC:7.1.1.2]	15	4	4	7	19	14	13	10	8	15	14	10	8	15	16	3	8	8	17	19	30	14	25	6	21	21	10	22	14	10	13	14	32	16	27	6	8	27	11	17	32	11	11
Metabolism	Energy metabolism	ko00190 Oxidative phosphorylation	K06019 pyrophosphatase PpaX [EC:3.6.1.1]	1	2	1	2	2	2	1	0	1	3	0	1	5	1	0	1	0	4	0	4	2	1	6	0	5	5	6	0	0	1	2	1	1	6	3	1	4	4	2	5	3	0	1
Metabolism	Energy metabolism	ko00190 Oxidative phosphorylation	K08738 cytochrome c	71	66	65	127	66	83	128	66	77	73	62	94	62	113	54	99	96	101	58	123	74	116	152	97	137	118	128	123	79	80	68	70	110	104	108	140	157	87	55	154	102	122	90
Metabolism	Energy metabolism	ko00190 Oxidative phosphorylation	K11352 NADH dehydrogenase (ubiquinone) 1 alpha subcomplex subunit 12	0	0	0	1	1	1	0	0	1	1	0	0	1	2	0	1	2	1	1	0	0	0	0	0	0	0	1	0	0	0	0	0	1	1	0	0	1	1	1	0	0	3	0
Metabolism	Energy metabolism	ko00190 Oxidative phosphorylation	K11725 phospholysine phosphohistidine inorganic pyrophosphate phosphatase [EC:3.6.1.1 3.1.3.-]	0	2	0	2	2	0	0	0	1	0	0	1	1	0	1	0	1	1	0	0	0	2	1	1	0	1	1	0	0	0	0	1	0	3	2	0	0	1	1	0	0	1	0
Metabolism	Energy metabolism	ko00190 Oxidative phosphorylation	K13378 NADH-quinone oxidoreductase subunit C/D [EC:7.1.1.2]	21	23	31	32	19	20	30	16	21	27	17	27	20	16	18	16	17	15	24	30	29	35	55	22	28	39	44	23	23	29	13	30	36	24	29	27	29	33	16	44	38	48	27
Metabolism	Energy metabolism	ko00190 Oxidative phosphorylation	K13380 NADH-quinone oxidoreductase subunit B/C/D [EC:7.1.1.2]	8	6	3	7	1	6	8	3	7	5	6	4	1	3	5	2	7	5	3	10	12	3	10	5	7	8	11	8	2	2	6	7	11	10	4	9	1	14	4	9	7	11	8
Metabolism	Energy metabolism	ko00190 Oxidative phosphorylation	K15408 cytochrome c oxidase subunit I+III [EC:7.1.1.9]	0	0	0	1	0	0	0	0	0	0	0	1	0	0	0	0	0	0	0	1	0	0	1	2	1	1	1	1	0	0	0	0	1	0	1	1	1	0	0	1	0	3	1
Metabolism	Energy metabolism	ko00190 Oxidative phosphorylation	K15862 cytochrome c oxidase cbb3-type subunit I/II [EC:7.1.1.9]	35	32	23	27	17	20	23	18	12	10	20	20	18	59	11	27	27	22	13	41	13	23	30	11	32	32	37	22	41	20	25	18	16	30	19	21	23	22	20	35	17	25	15
Metabolism	Energy metabolism	ko00190 Oxidative phosphorylation	K15863 NADH-quinone oxidoreductase subunit L/M [EC:7.1.1.2]	0	0	0	1	0	0	1	0	0	0	1	0	0	0	0	0	0	0	0	0	1	0	1	0	0	0	1	1	0	0	0	0	0	0	0	0	1	0	1	0	0	0	1
Metabolism	Energy metabolism	ko00190 Oxidative phosphorylation	K15986 manganese-dependent inorganic pyrophosphatase [EC:3.6.1.1]	18	4	7	6	10	5	14	10	10	10	11	11	25	12	12	13	14	2	40	21	19	16	43	20	32	18	18	29	8	10	10	10	16	24	12	25	14	29	15	20	37	5	12
Metabolism	Energy metabolism	ko00190 Oxidative phosphorylation	K22468 polyphosphate kinase [EC:2.7.4.34]	12	11	12	30	9	10	11	17	9	16	13	13	9	13	13	13	17	8	10	23	15	20	22	14	21	21	29	11	17	10	15	16	23	23	21	15	14	14	13	21	17	23	23
Metabolism	Energy metabolism	ko00195 Photosynthesis	K02108 F-type H+-transporting ATPase subunit a	130	90	100	115	103	99	194	70	152	109	78	183	334	183	113	208	117	112	91	198	98	148	281	135	194	155	184	165	115	130	125	144	148	146	144	292	190	164	156	267	138	204	168
Metabolism	Energy metabolism	ko00195 Photosynthesis	K02109 F-type H+-transporting ATPase subunit b	87	44	59	109	93	70	136	61	145	82	71	155	282	93	77	165	113	81	97	144	101	118	195	90	141	112	137	135	66	94	129	108	100	117	114	190	199	141	77	184	125	141	137
Metabolism	Energy metabolism	ko00195 Photosynthesis	K02110 F-type H+-transporting ATPase subunit c	103	91	81	136	115	73	158	108	96	106	76	128	195	142	109	140	115	99	115	135	164	126	229	109	205	150	121	119	97	98	128	95	144	121	103	184	148	165	110	168	165	152	123
Metabolism	Energy metabolism	ko00195 Photosynthesis	K02111 F-type H+/Na+-transporting ATPase subunit alpha [EC:7.1.2.2 7.2.2.1]	242	176	207	308	270	214	394	166	286	222	196	342	583	313	224	339	258	206	215	331	296	268	507	268	462	306	285	339	225	233	220	284	307	307	283	543	383	325	198	472	367	398	361
Metabolism	Energy metabolism	ko00195 Photosynthesis	K02112 F-type H+/Na+-transporting ATPase subunit beta [EC:7.1.2.2 7.2.2.1]	209	161	165	265	178	169	359	158	243	186	135	260	454	235	154	249	241	185	259	299	246	237	386	224	416	272	260	276	192	211	239	254	278	255	267	387	333	344	230	395	340	281	258
Metabolism	Energy metabolism	ko00195 Photosynthesis	K02113 F-type H+-transporting ATPase subunit delta	58	47	47	104	82	67	138	47	121	73	41	171	362	128	51	174	96	73	69	108	67	75	129	71	134	105	93	105	48	64	93	84	74	69	93	224	160	82	64	159	122	109	93
Metabolism	Energy metabolism	ko00195 Photosynthesis	K02114 F-type H+-transporting ATPase subunit epsilon	45	42	43	71	48	55	65	26	53	63	33	66	111	63	43	76	59	42	80	66	65	67	104	50	121	78	77	62	56	44	61	65	70	90	62	111	83	72	47	98	79	90	60
Metabolism	Energy metabolism	ko00195 Photosynthesis	K02115 F-type H+-transporting ATPase subunit gamma	102	62	67	137	91	76	176	72	152	86	64	140	328	132	84	181	120	81	92	138	122	143	247	138	158	128	164	153	83	85	123	124	114	124	126	236	200	163	105	244	164	164	159
Metabolism	Energy metabolism	ko00195 Photosynthesis	K02634 apocytochrome f	2	0	2	5	1	2	4	0	3	1	1	0	1	1	0	0	0	3	1	3	2	1	2	1	1	4	0	0	2	0	1	1	2	1	0	5	2	2	1	0	0	1	1
Metabolism	Energy metabolism	ko00195 Photosynthesis	K02635 cytochrome b6	23	18	7	15	11	10	13	8	12	20	10	17	2	16	17	11	5	11	9	18	16	14	26	7	17	21	14	18	15	7	12	18	19	17	14	21	4	15	12	21	17	30	19
Metabolism	Energy metabolism	ko00195 Photosynthesis	K02636 cytochrome b6-f complex iron-sulfur subunit [EC:7.1.1.6]	19	25	10	14	22	16	14	17	11	12	16	12	5	10	8	10	12	17	6	28	11	19	18	12	21	13	14	12	10	6	15	11	26	14	12	19	4	20	23	22	17	33	21
Metabolism	Energy metabolism	ko00195 Photosynthesis	K02637 cytochrome b6-f complex subunit 4	3	4	1	3	1	2	2	2	4	0	0	1	2	1	3	3	5	1	3	6	2	0	4	2	5	4	2	6	2	2	2	4	5	3	4	4	3	3	3	4	2	2	3
Metabolism	Energy metabolism	ko00195 Photosynthesis	K02638 plastocyanin	5	5	2	2	3	1	2	1	3	3	4	3	1	8	2	2	1	2	1	4	1	4	3	3	7	2	8	2	5	1	3	5	6	2	3	2	2	2	2	3	7	2	6
Metabolism	Energy metabolism	ko00195 Photosynthesis	K02639 ferredoxin	2	0	1	1	1	2	4	0	3	2	0	0	0	1	0	1	1	1	2	2	4	1	1	1	3	3	3	3	1	1	1	2	2	2	1	2	4	1	1	3	2	2	3
Metabolism	Energy metabolism	ko00195 Photosynthesis	K02640 cytochrome b6-f complex subunit 5	2	0	1	0	0	0	0	0	0	2	0	0	1	2	2	1	0	0	0	0	1	0	2	0	1	0	1	0	0	0	0	0	0	0	2	0	0	2	1	0	0	0	0
Metabolism	Energy metabolism	ko00195 Photosynthesis	K02641 ferredoxin--NADP+ reductase [EC:1.18.1.2]	9	9	8	7	8	3	5	1	2	9	6	3	3	4	11	3	6	6	5	2	6	9	11	3	5	9	5	8	7	1	2	1	6	11	8	8	7	10	2	4	6	6	5
Metabolism	Energy metabolism	ko00195 Photosynthesis	K02643 cytochrome b6-f complex subunit 7	2	0	2	1	1	1	0	0	0	2	0	0	0	1	1	1	1	1	0	0	2	0	0	0	3	1	0	1	0	0	0	0	1	1	0	0	1	1	0	0	0	0	0
Metabolism	Energy metabolism	ko00195 Photosynthesis	K02689 photosystem I P700 chlorophyll a apoprotein A1	16	21	15	14	11	17	11	4	16	14	13	19	10	6	17	11	7	24	6	14	23	24	33	18	22	20	32	14	25	10	9	23	36	19	20	21	11	31	24	18	28	16	14
Metabolism	Energy metabolism	ko00195 Photosynthesis	K02690 photosystem I P700 chlorophyll a apoprotein A2	10	9	11	11	5	16	16	5	14	9	13	5	8	10	11	10	4	11	7	5	20	14	18	7	20	15	19	13	18	10	10	18	16	16	18	17	14	19	20	12	17	16	12
Metabolism	Energy metabolism	ko00195 Photosynthesis	K02691 photosystem I subunit VII	1	0	0	2	0	0	0	0	0	0	0	0	0	0	1	0	1	0	0	0	1	0	3	0	3	0	0	1	0	0	0	0	0	0	1	0	0	0	0	0	0	0	0
Metabolism	Energy metabolism	ko00195 Photosynthesis	K02692 photosystem I subunit II	5	7	1	2	1	1	1	1	2	2	0	4	2	0	0	3	2	0	0	0	1	2	3	0	4	1	3	7	2	1	3	2	3	3	1	2	0	1	4	4	1	0	1
Metabolism	Energy metabolism	ko00195 Photosynthesis	K02693 photosystem I subunit IV	1	5	1	1	0	0	0	0	0	0	0	0	0	0	1	2	1	0	0	0	1	2	1	3	0	0	0	0	0	1	0	1	0	1	1	1	1	1	0	0	1	1	0
Metabolism	Energy metabolism	ko00195 Photosynthesis	K02694 photosystem I subunit III	2	0	3	0	0	0	0	2	1	3	1	2	0	0	3	1	1	0	1	0	0	3	2	1	1	0	3	3	5	2	1	2	3	3	2	1	0	4	1	0	1	4	1
Metabolism	Energy metabolism	ko00195 Photosynthesis	K02696 photosystem I subunit VIII	0	0	1	0	0	0	0	0	0	0	0	0	0	0	0	0	0	0	0	0	0	0	0	0	0	0	0	0	0	0	0	0	0	0	0	0	0	0	0	0	1	0	0
Metabolism	Energy metabolism	ko00195 Photosynthesis	K02697 photosystem I subunit IX	0	2	0	0	0	1	0	0	0	0	0	0	0	0	1	1	0	0	0	1	0	0	0	0	0	0	1	1	1	0	0	0	2	0	0	0	0	0	0	0	0	1	0
Metabolism	Energy metabolism	ko00195 Photosynthesis	K02698 photosystem I subunit X	0	1	0	0	2	1	0	0	0	2	1	0	0	0	0	0	0	0	2	0	0	0	0	1	1	0	0	0	0	0	0	1	0	0	1	2	0	1	0	1	0	0	0
Metabolism	Energy metabolism	ko00195 Photosynthesis	K02699 photosystem I subunit XI	0	3	0	1	0	1	1	0	1	2	0	0	0	1	1	1	1	1	0	0	0	3	3	0	4	1	1	2	1	0	0	1	0	1	0	0	0	3	1	1	0	1	1
Metabolism	Energy metabolism	ko00195 Photosynthesis	K02700 photosystem I subunit XII	0	0	0	0	0	0	0	0	0	0	0	0	0	0	0	0	0	0	0	0	0	0	0	0	0	0	0	0	0	0	0	0	1	0	0	0	0	0	0	0	0	0	0
Metabolism	Energy metabolism	ko00195 Photosynthesis	K02702 photosystem I 4.8kDa protein	1	0	0	0	0	0	0	0	0	0	0	0	0	0	0	0	0	0	0	0	0	0	0	0	0	0	0	0	0	0	0	0	0	0	0	0	0	0	0	0	0	0	0
Metabolism	Energy metabolism	ko00195 Photosynthesis	K02703 photosystem II P680 reaction center D1 protein [EC:1.10.3.9]	17	16	25	19	6	11	6	6	16	9	10	4	4	6	11	5	7	6	7	12	22	7	19	4	10	9	20	8	11	11	9	6	14	15	10	8	2	6	12	11	12	9	8
Metabolism	Energy metabolism	ko00195 Photosynthesis	K02704 photosystem II CP47 chlorophyll apoprotein	9	4	4	6	1	5	8	3	3	6	4	1	0	3	6	4	2	2	0	5	4	7	15	5	9	11	3	5	2	7	4	9	17	4	2	4	5	11	3	1	4	6	7
Metabolism	Energy metabolism	ko00195 Photosynthesis	K02705 photosystem II CP43 chlorophyll apoprotein	2	0	5	6	4	4	2	1	2	2	0	2	1	3	1	2	1	4	0	4	3	5	7	2	6	5	5	2	3	3	1	1	4	5	1	0	2	3	7	2	3	1	0
Metabolism	Energy metabolism	ko00195 Photosynthesis	K02706 photosystem II P680 reaction center D2 protein [EC:1.10.3.9]	10	8	9	7	6	6	11	4	4	6	9	3	1	4	3	3	2	7	2	9	7	5	3	6	8	10	8	1	10	3	2	4	8	6	3	6	2	4	4	3	4	8	4
Metabolism	Energy metabolism	ko00195 Photosynthesis	K02707 photosystem II cytochrome b559 subunit alpha	0	0	1	0	0	0	0	3	0	0	0	1	0	2	0	1	0	0	0	0	0	0	1	0	2	2	1	1	1	0	0	0	0	0	0	0	0	3	2	1	0	0	0
Metabolism	Energy metabolism	ko00195 Photosynthesis	K02708 photosystem II cytochrome b559 subunit beta	5	1	1	0	0	0	1	0	2	0	1	0	1	0	0	0	1	0	0	3	0	0	1	0	1	2	3	1	1	2	0	0	3	1	0	0	1	0	1	1	1	2	1
Metabolism	Energy metabolism	ko00195 Photosynthesis	K02709 photosystem II PsbH protein	4	0	0	1	0	0	1	0	0	0	0	0	0	1	0	1	0	0	0	1	2	0	1	1	1	1	0	0	0	0	0	1	2	0	0	2	0	1	1	2	0	1	0
Metabolism	Energy metabolism	ko00195 Photosynthesis	K02710 photosystem II PsbI protein	0	1	0	0	0	0	1	0	3	0	1	0	0	0	0	3	0	0	1	0	0	0	0	0	0	0	1	0	0	0	0	0	0	0	1	0	0	0	0	0	0	0	0
Metabolism	Energy metabolism	ko00195 Photosynthesis	K02711 photosystem II PsbJ protein	1	1	0	2	1	0	0	1	0	0	0	0	0	1	0	0	0	0	0	0	0	0	0	0	0	0	0	0	0	0	0	1	0	1	1	0	2	0	0	0	2	0	0
Metabolism	Energy metabolism	ko00195 Photosynthesis	K02712 photosystem II PsbK protein	0	0	0	0	0	0	0	0	0	0	0	0	0	0	0	0	0	0	0	0	0	0	0	0	0	1	0	0	0	0	0	1	0	0	0	0	1	0	1	0	0	0	0
Metabolism	Energy metabolism	ko00195 Photosynthesis	K02713 photosystem II PsbL protein	2	1	1	1	0	1	1	0	0	1	0	1	0	1	0	0	0	2	0	0	0	2	1	1	2	3	0	0	1	1	2	1	3	1	1	1	1	0	1	0	1	1	0
Metabolism	Energy metabolism	ko00195 Photosynthesis	K02714 photosystem II PsbM protein	0	0	0	0	0	0	0	0	1	0	0	0	0	0	0	0	0	0	0	0	0	0	1	0	0	0	1	0	0	1	0	0	0	0	0	1	0	0	0	0	0	0	0
Metabolism	Energy metabolism	ko00195 Photosynthesis	K02716 photosystem II oxygen-evolving enhancer protein 1	1	3	1	3	1	0	0	0	1	3	0	1	2	0	0	1	1	0	0	1	2	1	1	2	2	1	4	0	0	1	2	1	3	1	1	0	2	2	2	5	2	1	1
Metabolism	Energy metabolism	ko00195 Photosynthesis	K02717 photosystem II oxygen-evolving enhancer protein 2	1	0	0	0	0	0	0	0	0	1	0	0	0	0	0	0	0	0	0	1	1	0	0	0	0	0	0	0	0	0	0	1	0	0	1	0	0	0	0	0	0	0	0
Metabolism	Energy metabolism	ko00195 Photosynthesis	K02718 photosystem II PsbT protein	0	0	0	0	0	1	0	0	0	0	0	0	0	0	0	0	2	0	0	0	0	1	0	0	0	0	0	0	0	0	1	0	0	0	0	1	0	0	0	0	0	0	0
Metabolism	Energy metabolism	ko00195 Photosynthesis	K02719 photosystem II PsbU protein	3	1	2	1	3	0	0	0	2	0	1	0	0	2	3	1	1	2	1	4	0	1	4	4	1	4	2	2	0	1	1	0	1	1	2	4	2	0	2	3	1	1	2
Metabolism	Energy metabolism	ko00195 Photosynthesis	K02720 photosystem II cytochrome c550	0	1	0	0	0	0	1	1	1	1	0	0	0	0	0	2	0	0	0	0	1	1	1	1	1	1	1	0	0	0	1	0	1	0	1	0	1	1	0	0	0	1	0
Metabolism	Energy metabolism	ko00195 Photosynthesis	K02722 photosystem II PsbX protein	0	2	1	0	0	0	1	0	1	1	0	0	1	2	0	0	0	0	1	0	0	0	0	0	0	1	1	1	1	0	0	3	0	1	0	0	0	0	0	0	0	0	1
Metabolism	Energy metabolism	ko00195 Photosynthesis	K02723 photosystem II PsbY protein	0	0	0	1	0	0	0	0	0	0	0	0	0	0	1	0	1	0	0	0	1	0	0	0	0	0	0	2	0	0	0	0	0	0	0	0	0	2	1	0	0	0	0
Metabolism	Energy metabolism	ko00195 Photosynthesis	K02724 photosystem II PsbZ protein	0	0	0	0	0	0	0	0	0	0	1	0	0	1	0	0	0	0	0	0	2	0	1	0	0	3	1	0	1	0	0	0	1	0	0	2	0	0	2	0	0	0	0
Metabolism	Energy metabolism	ko00195 Photosynthesis	K03689 cytochrome b6-f complex subunit 8	0	1	2	0	0	0	0	0	0	1	1	0	0	0	0	0	0	0	0	0	0	0	0	0	0	0	0	0	0	0	0	0	0	0	0	1	0	0	0	0	0	0	0
Metabolism	Energy metabolism	ko00195 Photosynthesis	K08902 photosystem II Psb27 protein	1	0	0	0	0	0	0	0	0	1	0	0	1	0	0	0	0	0	0	0	1	0	2	1	0	0	2	1	0	0	2	0	0	1	1	0	0	0	0	1	0	0	0
Metabolism	Energy metabolism	ko00195 Photosynthesis	K08903 photosystem II 13kDa protein	0	1	0	1	1	1	0	1	0	0	1	0	0	0	0	0	0	0	0	0	0	0	1	1	1	0	2	0	0	0	1	1	0	0	1	0	1	0	0	0	1	0	1
Metabolism	Energy metabolism	ko00195 Photosynthesis	K08906 cytochrome c6	8	1	3	8	0	3	3	1	5	6	3	2	5	8	6	2	1	5	5	12	5	4	2	3	4	7	6	5	3	4	2	5	5	5	6	5	7	4	4	5	3	9	8
Metabolism	Energy metabolism	ko00196 Photosynthesis - antenna proteins	K02092 allophycocyanin alpha subunit	2	3	1	1	1	0	0	1	1	2	0	3	1	1	1	4	1	3	1	3	6	2	2	4	3	2	2	3	0	3	0	4	2	3	0	2	3	2	4	0	1	1	0
Metabolism	Energy metabolism	ko00196 Photosynthesis - antenna proteins	K02093 allophycocyanin beta subunit	2	1	3	0	0	0	3	0	1	1	0	0	1	1	2	0	1	1	0	0	1	1	1	1	0	1	3	0	1	1	3	1	3	1	5	0	0	1	1	0	0	1	2
Metabolism	Energy metabolism	ko00196 Photosynthesis - antenna proteins	K02094 phycobilisome core linker protein	1	2	0	1	0	0	0	0	0	0	0	0	0	0	1	0	0	0	0	0	0	0	0	0	0	1	0	0	1	0	0	0	0	0	0	0	0	0	0	0	0	0	0
Metabolism	Energy metabolism	ko00196 Photosynthesis - antenna proteins	K02095 allophycocyanin-B	1	2	1	0	0	2	0	0	0	1	0	1	1	2	2	2	2	1	1	3	2	2	3	1	2	0	0	2	1	0	0	0	4	2	0	2	1	3	1	1	1	0	2
Metabolism	Energy metabolism	ko00196 Photosynthesis - antenna proteins	K02096 phycobilisome core-membrane linker protein	6	4	6	2	4	2	1	1	0	2	2	0	0	0	3	3	1	2	0	3	4	1	3	3	4	2	2	2	4	0	2	4	4	3	3	2	3	6	2	4	3	0	2
Metabolism	Energy metabolism	ko00196 Photosynthesis - antenna proteins	K02097 phycobilisome core component	5	2	1	3	1	1	0	0	4	3	4	1	2	1	1	0	1	4	2	2	4	2	3	1	8	3	3	0	0	0	2	0	3	3	5	2	0	5	1	4	2	1	2
Metabolism	Energy metabolism	ko00196 Photosynthesis - antenna proteins	K02284 phycocyanin alpha chain	6	2	8	4	1	4	4	1	1	2	1	1	2	0	8	4	2	1	2	3	4	2	10	1	4	3	3	4	5	5	6	8	5	7	5	1	3	7	6	8	4	4	2
Metabolism	Energy metabolism	ko00196 Photosynthesis - antenna proteins	K02285 phycocyanin beta chain	2	0	5	2	7	4	2	0	3	1	1	2	1	0	4	3	3	4	1	4	4	4	6	2	9	6	1	6	6	4	1	3	5	3	6	6	1	4	2	3	2	4	2
Metabolism	Energy metabolism	ko00196 Photosynthesis - antenna proteins	K02286 phycocyanin-associated rod linker protein	0	1	2	4	2	2	0	1	2	3	1	0	1	3	1	1	0	3	0	2	3	1	4	0	3	0	0	1	1	3	1	1	6	0	5	1	1	2	2	1	2	1	0
Metabolism	Energy metabolism	ko00196 Photosynthesis - antenna proteins	K02287 phycocyanin-associated, rod	2	1	1	1	1	0	4	1	0	0	0	0	1	2	0	1	0	0	0	0	1	0	0	0	0	0	1	2	0	0	0	1	4	0	1	1	2	2	2	0	0	1	1
Metabolism	Energy metabolism	ko00196 Photosynthesis - antenna proteins	K02288 phycocyanobilin lyase subunit alpha [EC:4.4.1.32]	0	1	1	1	1	7	3	1	0	0	1	1	0	0	1	0	1	2	0	0	3	0	1	0	1	2	0	1	0	0	1	1	4	1	2	0	1	2	4	2	2	1	1
Metabolism	Energy metabolism	ko00196 Photosynthesis - antenna proteins	K02289 phycocyanobilin lyase subunit beta [EC:4.4.1.32]	0	0	0	0	0	0	0	0	0	0	1	0	0	0	0	0	0	0	0	0	0	0	0	0	1	0	0	0	0	0	0	0	0	0	1	1	0	0	0	0	0	0	1
Metabolism	Energy metabolism	ko00196 Photosynthesis - antenna proteins	K02290 phycobilisome rod-core linker protein	3	3	6	1	5	4	4	0	2	0	1	1	0	2	1	2	1	2	2	5	1	0	3	0	2	0	2	2	0	0	3	1	6	1	3	3	3	2	4	1	4	3	1
Metabolism	Energy metabolism	ko00196 Photosynthesis - antenna proteins	K02628 phycoerythrocyanin alpha chain	1	1	3	3	1	3	2	0	2	0	1	1	0	0	1	0	1	2	2	1	1	1	3	3	1	1	0	1	0	1	0	1	3	2	4	0	0	2	2	2	1	2	0
Metabolism	Energy metabolism	ko00196 Photosynthesis - antenna proteins	K02629 phycoerythrocyanin beta chain	5	2	2	0	1	1	2	0	3	0	0	0	1	3	2	1	1	1	0	1	1	1	4	4	1	1	1	2	0	0	2	0	2	2	0	1	2	2	1	3	0	2	1
Metabolism	Energy metabolism	ko00196 Photosynthesis - antenna proteins	K02630 phycoerythrocyanin-associated rod linker protein	0	0	1	1	2	0	0	0	0	2	1	0	0	0	1	1	0	0	0	1	1	0	0	0	1	0	0	1	0	0	0	2	0	1	0	1	0	0	1	0	2	1	1
Metabolism	Energy metabolism	ko00196 Photosynthesis - antenna proteins	K02631 phycoerythrocyanin alpha-cysteine-84 phycoviolobilin lyase/isomerase subunit PecE [EC:4.4.1.31]	0	0	0	0	0	1	0	0	0	0	0	1	0	0	0	0	0	0	1	0	0	0	0	0	1	2	0	0	1	0	0	0	0	0	0	0	0	0	0	2	0	1	1
Metabolism	Energy metabolism	ko00196 Photosynthesis - antenna proteins	K05376 phycoerythrin alpha chain	0	0	0	0	0	0	0	0	0	0	0	0	0	0	0	0	0	0	0	0	0	0	0	0	0	0	0	0	0	0	0	0	0	0	0	0	0	0	0	1	0	0	0
Metabolism	Energy metabolism	ko00196 Photosynthesis - antenna proteins	K05377 phycoerythrin beta chain	5	7	3	0	0	0	1	1	3	1	0	0	0	0	0	2	0	1	1	0	0	0	0	0	1	2	2	0	2	1	0	0	0	0	1	1	0	0	1	1	1	0	0
Metabolism	Energy metabolism	ko00196 Photosynthesis - antenna proteins	K05378 phycoerythrin-associated linker protein	3	1	0	1	1	2	0	0	1	0	3	0	0	0	0	0	1	2	0	4	2	2	1	1	0	3	1	0	1	2	0	1	4	1	2	0	0	1	2	2	1	2	0
Metabolism	Energy metabolism	ko00196 Photosynthesis - antenna proteins	K05379 phycoerythrin-associated linker protein	1	4	2	1	1	0	0	2	0	2	0	3	1	1	1	1	0	1	0	0	1	0	4	0	1	1	1	0	1	2	0	1	1	0	1	0	0	1	3	0	1	2	0
Metabolism	Energy metabolism	ko00196 Photosynthesis - antenna proteins	K05380 phycoerythrin-associated linker protein	0	0	0	0	0	0	0	0	0	3	0	0	0	1	0	0	0	0	0	0	1	0	0	0	1	0	0	0	0	0	0	0	0	0	1	0	1	0	0	0	0	0	0
Metabolism	Energy metabolism	ko00196 Photosynthesis - antenna proteins	K05382 phycoerythrin-associated linker protein	0	0	0	1	0	0	0	0	0	0	0	0	0	0	0	0	2	0	0	1	1	0	0	0	0	1	0	0	0	0	0	1	0	0	0	0	0	0	0	0	0	1	1
Metabolism	Energy metabolism	ko00196 Photosynthesis - antenna proteins	K05383 CpeT protein	1	0	0	1	0	1	1	0	0	1	0	0	0	0	0	0	0	1	0	0	1	0	0	0	1	0	1	0	0	0	0	2	1	1	0	0	0	1	0	0	0	0	0
Metabolism	Energy metabolism	ko00196 Photosynthesis - antenna proteins	K05384 bilin biosynthesis protein	1	0	0	0	0	1	0	0	0	0	0	0	0	0	0	0	0	0	0	0	0	0	0	0	0	0	1	0	0	0	0	0	0	0	0	0	0	0	0	0	0	0	1
Metabolism	Energy metabolism	ko00196 Photosynthesis - antenna proteins	K05385 bilin biosynthesis protein	0	0	0	0	0	0	0	0	0	0	0	0	0	0	0	0	0	1	0	0	0	0	0	0	0	0	0	0	0	0	0	0	0	0	0	0	0	0	0	0	1	0	0
Metabolism	Energy metabolism	ko00196 Photosynthesis - antenna proteins	K05386 bilin biosynthesis protein	1	0	0	0	0	0	0	0	0	0	0	0	0	0	0	0	0	0	0	1	0	0	0	0	0	0	0	0	0	0	0	0	0	0	0	0	0	0	0	0	0	0	1
Metabolism	Energy metabolism	ko00710 Carbon fixation in photosynthetic organisms	K00024 malate dehydrogenase [EC:1.1.1.37]	151	135	109	172	124	91	114	89	102	129	104	134	199	134	117	122	134	120	130	203	192	135	242	100	191	150	163	182	122	92	151	120	154	155	152	190	187	187	99	195	158	155	142
Metabolism	Energy metabolism	ko00710 Carbon fixation in photosynthetic organisms	K00025 malate dehydrogenase [EC:1.1.1.37]	0	0	0	0	0	0	0	0	0	0	0	0	0	0	0	0	0	0	0	0	0	0	0	0	0	0	1	0	0	0	0	0	1	1	0	0	0	0	0	0	0	2	0
Metabolism	Energy metabolism	ko00710 Carbon fixation in photosynthetic organisms	K00026 malate dehydrogenase [EC:1.1.1.37]	0	0	0	1	0	0	0	0	0	0	0	1	0	0	0	0	0	0	0	0	0	0	0	1	0	0	0	0	0	1	0	0	0	0	0	0	2	0	0	1	0	0	0
Metabolism	Energy metabolism	ko00710 Carbon fixation in photosynthetic organisms	K00029 malate dehydrogenase (oxaloacetate-decarboxylating)(NADP+) [EC:1.1.1.40]	72	51	59	100	45	72	84	43	79	51	57	69	125	100	86	73	92	79	96	101	142	81	140	47	123	105	105	133	92	78	76	107	151	96	120	102	124	131	54	94	99	101	89
Metabolism	Energy metabolism	ko00710 Carbon fixation in photosynthetic organisms	K00051 malate dehydrogenase (NADP+) [EC:1.1.1.82]	0	0	0	0	0	0	1	0	0	0	0	0	0	0	0	0	0	0	0	0	0	0	0	0	0	0	0	0	0	0	1	0	0	0	1	0	0	0	0	0	0	0	0
Metabolism	Energy metabolism	ko00710 Carbon fixation in photosynthetic organisms	K00134 glyceraldehyde 3-phosphate dehydrogenase (phosphorylating) [EC:1.2.1.12]	323	220	262	334	222	266	402	185	262	263	187	305	465	330	224	274	272	252	171	406	302	292	546	262	444	373	369	388	277	257	296	296	365	310	291	487	378	314	246	464	399	406	327
Metabolism	Energy metabolism	ko00710 Carbon fixation in photosynthetic organisms	K00150 glyceraldehyde-3-phosphate dehydrogenase (NAD(P)) [EC:1.2.1.59]	26	15	20	20	26	10	17	12	10	23	16	14	13	23	10	13	11	16	13	29	12	21	31	12	19	31	21	14	23	10	12	24	29	11	13	15	11	32	14	26	26	31	20
Metabolism	Energy metabolism	ko00710 Carbon fixation in photosynthetic organisms	K00615 transketolase [EC:2.2.1.1]	240	193	192	253	211	163	356	153	210	228	161	241	305	211	198	240	177	230	121	277	233	247	370	196	376	303	304	312	251	207	235	179	261	268	318	331	318	298	166	389	275	323	236
Metabolism	Energy metabolism	ko00710 Carbon fixation in photosynthetic organisms	K00814 alanine transaminase [EC:2.6.1.2]	1	0	0	1	0	0	0	0	0	0	0	0	0	0	0	1	0	0	0	0	1	0	0	1	1	0	2	1	0	2	0	0	1	0	0	0	1	1	0	1	1	0	0
Metabolism	Energy metabolism	ko00710 Carbon fixation in photosynthetic organisms	K00855 phosphoribulokinase [EC:2.7.1.19]	41	26	46	39	26	21	46	15	40	23	27	37	36	28	35	27	31	37	23	66	33	55	74	37	52	56	53	54	45	40	47	37	72	35	41	68	33	37	44	65	51	46	40
Metabolism	Energy metabolism	ko00710 Carbon fixation in photosynthetic organisms	K00927 phosphoglycerate kinase [EC:2.7.2.3]	79	79	98	97	71	85	100	68	70	89	73	105	109	98	64	65	87	87	58	136	93	135	159	74	179	126	120	105	88	69	85	86	119	110	108	119	125	92	71	111	113	138	98
Metabolism	Energy metabolism	ko00710 Carbon fixation in photosynthetic organisms	K01006 pyruvate, orthophosphate dikinase [EC:2.7.9.1]	348	241	266	300	252	324	379	223	186	256	276	224	187	228	218	141	198	282	185	384	380	312	463	180	578	388	274	307	342	223	216	271	399	340	316	309	257	402	240	375	351	319	319
Metabolism	Energy metabolism	ko00710 Carbon fixation in photosynthetic organisms	K01086 fructose-1,6-bisphosphatase I / sedoheptulose-1,7-bisphosphatase [EC:3.1.3.11 3.1.3.37]	1	1	2	2	1	0	1	1	5	1	4	2	0	0	0	1	1	1	1	2	0	3	0	0	1	3	0	1	2	1	0	0	4	4	4	0	1	3	3	4	1	3	0
Metabolism	Energy metabolism	ko00710 Carbon fixation in photosynthetic organisms	K01100 sedoheptulose-bisphosphatase [EC:3.1.3.37]	0	1	0	0	1	0	0	0	0	0	0	0	0	0	0	0	0	0	0	0	0	0	0	0	0	0	0	0	0	0	0	0	0	0	0	0	0	0	0	0	0	0	0
Metabolism	Energy metabolism	ko00710 Carbon fixation in photosynthetic organisms	K01595 phosphoenolpyruvate carboxylase [EC:4.1.1.31]	20	27	23	34	16	19	49	14	31	19	16	33	79	28	21	36	23	29	16	31	21	39	34	35	49	45	46	34	26	30	33	22	36	40	35	51	59	30	23	50	32	34	39
Metabolism	Energy metabolism	ko00710 Carbon fixation in photosynthetic organisms	K01601 ribulose-bisphosphate carboxylase large chain [EC:4.1.1.39]	53	54	78	73	57	54	155	35	34	58	42	51	34	47	46	37	42	89	19	108	68	51	155	42	124	102	65	85	70	61	105	52	153	90	92	102	51	67	48	103	71	43	44
Metabolism	Energy metabolism	ko00710 Carbon fixation in photosynthetic organisms	K01602 ribulose-bisphosphate carboxylase small chain [EC:4.1.1.39]	34	14	26	33	17	19	28	19	12	15	13	18	6	18	18	21	14	27	19	41	29	27	40	21	47	19	34	20	18	18	35	18	21	33	16	33	11	32	14	37	23	27	29
Metabolism	Energy metabolism	ko00710 Carbon fixation in photosynthetic organisms	K01610 phosphoenolpyruvate carboxykinase (ATP) [EC:4.1.1.49]	96	109	92	154	91	114	144	70	101	90	84	76	138	111	75	101	99	77	67	106	88	117	143	71	160	118	123	143	91	87	91	94	128	118	119	176	132	108	61	153	94	136	102
Metabolism	Energy metabolism	ko00710 Carbon fixation in photosynthetic organisms	K01621 xylulose-5-phosphate/fructose-6-phosphate phosphoketolase [EC:4.1.2.9 4.1.2.22]	39	20	31	27	19	31	37	15	21	34	11	22	60	57	13	24	26	27	30	37	14	36	32	17	51	31	26	59	26	50	27	22	36	50	55	39	18	29	16	32	34	32	21
Metabolism	Energy metabolism	ko00710 Carbon fixation in photosynthetic organisms	K01623 fructose-bisphosphate aldolase, class I [EC:4.1.2.13]	53	31	35	33	19	13	21	13	32	38	17	23	29	35	27	18	26	18	12	43	20	37	37	26	27	34	43	18	30	20	23	29	37	21	30	41	24	20	35	45	25	52	28
Metabolism	Energy metabolism	ko00710 Carbon fixation in photosynthetic organisms	K01624 fructose-bisphosphate aldolase, class II [EC:4.1.2.13]	148	102	158	165	123	131	239	106	135	131	106	124	152	134	137	127	120	119	96	180	158	176	280	146	275	164	185	185	156	110	146	159	166	159	162	240	205	199	127	243	185	198	161
Metabolism	Energy metabolism	ko00710 Carbon fixation in photosynthetic organisms	K01783 ribulose-phosphate 3-epimerase [EC:5.1.3.1]	32	31	37	52	36	31	72	33	45	40	34	59	53	43	35	49	42	45	26	75	44	51	112	49	65	57	64	53	49	43	47	53	68	53	51	79	77	52	38	67	43	58	62
Metabolism	Energy metabolism	ko00710 Carbon fixation in photosynthetic organisms	K01803 triosephosphate isomerase (TIM) [EC:5.3.1.1]	121	93	93	134	99	91	158	83	128	91	71	177	143	142	92	158	107	99	77	164	90	108	169	86	189	135	133	145	90	110	119	98	145	107	121	207	147	111	63	204	133	119	141
Metabolism	Energy metabolism	ko00710 Carbon fixation in photosynthetic organisms	K01807 ribose 5-phosphate isomerase A [EC:5.3.1.6]	24	14	18	28	13	22	30	19	14	27	14	27	31	19	12	16	13	22	13	27	22	20	25	20	27	27	38	28	26	21	16	11	33	28	18	32	20	10	14	32	27	27	28
Metabolism	Energy metabolism	ko00710 Carbon fixation in photosynthetic organisms	K01808 ribose 5-phosphate isomerase B [EC:5.3.1.6]	20	16	20	25	16	15	28	10	16	6	12	25	21	18	14	18	18	19	8	14	28	16	31	21	39	30	26	16	22	19	14	22	33	13	17	27	28	19	9	20	34	30	22
Metabolism	Energy metabolism	ko00710 Carbon fixation in photosynthetic organisms	K02446 fructose-1,6-bisphosphatase II [EC:3.1.3.11]	9	3	5	12	9	2	8	5	8	12	8	8	4	3	10	4	6	4	2	9	5	4	10	4	2	6	7	11	3	5	10	6	5	8	5	7	6	4	3	4	4	9	8
Metabolism	Energy metabolism	ko00710 Carbon fixation in photosynthetic organisms	K03841 fructose-1,6-bisphosphatase I [EC:3.1.3.11]	30	23	29	33	21	16	16	11	29	21	27	31	37	43	12	28	25	26	12	28	26	31	29	30	39	21	18	32	23	22	27	28	35	19	25	40	33	20	29	44	27	29	25
Metabolism	Energy metabolism	ko00710 Carbon fixation in photosynthetic organisms	K04041 fructose-1,6-bisphosphatase III [EC:3.1.3.11]	2	1	3	0	3	2	2	3	2	1	4	3	0	0	3	4	2	3	3	0	1	0	2	0	4	6	1	0	3	1	3	1	3	3	1	3	1	5	0	2	6	1	1
Metabolism	Energy metabolism	ko00710 Carbon fixation in photosynthetic organisms	K05298 glyceraldehyde-3-phosphate dehydrogenase (NADP+) (phosphorylating) [EC:1.2.1.13]	4	0	0	4	3	3	1	1	2	0	0	1	0	2	0	2	2	0	2	1	1	1	2	1	0	0	0	1	2	1	0	3	1	2	0	1	2	0	3	1	2	2	1
Metabolism	Energy metabolism	ko00710 Carbon fixation in photosynthetic organisms	K11532 fructose-1,6-bisphosphatase II / sedoheptulose-1,7-bisphosphatase [EC:3.1.3.11 3.1.3.37]	4	1	2	2	2	3	1	1	3	0	3	4	3	3	4	2	4	0	1	3	2	0	5	0	1	6	1	2	1	2	1	2	2	2	1	0	2	2	0	2	0	3	0
Metabolism	Energy metabolism	ko00710 Carbon fixation in photosynthetic organisms	K11645 fructose-bisphosphate aldolase, class I [EC:4.1.2.13]	50	42	35	42	27	41	42	39	22	39	22	17	23	32	33	24	23	21	11	48	48	31	48	28	42	41	48	33	43	24	28	36	52	31	42	44	30	29	22	46	24	45	43
Metabolism	Energy metabolism	ko00710 Carbon fixation in photosynthetic organisms	K14272 glutamate--glyoxylate aminotransferase [EC:2.6.1.4 2.6.1.2 2.6.1.44]	0	0	0	0	0	0	0	0	0	0	0	0	0	0	0	0	0	0	0	0	0	0	0	0	0	0	0	0	0	0	0	0	0	0	0	0	0	0	0	0	0	0	1
Metabolism	Energy metabolism	ko00710 Carbon fixation in photosynthetic organisms	K14454 aspartate aminotransferase, cytoplasmic [EC:2.6.1.1]	0	0	0	0	0	0	1	0	0	0	0	0	0	0	0	0	0	0	0	0	0	0	0	0	0	0	0	0	0	0	0	0	0	0	0	0	0	0	0	0	0	0	0
Metabolism	Energy metabolism	ko00720 Carbon fixation pathways in prokaryotes	K00024 malate dehydrogenase [EC:1.1.1.37]	151	135	109	172	124	91	114	89	102	129	104	134	199	134	117	122	134	120	130	203	192	135	242	100	191	150	163	182	122	92	151	120	154	155	152	190	187	187	99	195	158	155	142
Metabolism	Energy metabolism	ko00720 Carbon fixation pathways in prokaryotes	K00031 isocitrate dehydrogenase [EC:1.1.1.42]	139	117	161	238	154	143	187	104	143	148	123	189	238	219	144	200	181	198	142	214	172	155	261	149	256	227	221	221	158	155	169	165	198	194	201	299	264	171	130	301	185	193	183
Metabolism	Energy metabolism	ko00720 Carbon fixation pathways in prokaryotes	K00169 pyruvate ferredoxin oxidoreductase alpha subunit [EC:1.2.7.1]	69	53	69	102	60	55	74	64	61	70	65	57	51	73	71	55	56	67	52	94	133	84	134	58	126	107	67	110	100	62	69	92	113	114	80	72	124	105	60	93	102	72	76
Metabolism	Energy metabolism	ko00720 Carbon fixation pathways in prokaryotes	K00170 pyruvate ferredoxin oxidoreductase beta subunit [EC:1.2.7.1]	71	49	51	64	69	50	87	53	56	54	43	51	38	58	46	40	38	62	36	74	96	71	114	43	112	75	68	83	77	52	60	51	80	74	82	67	78	75	44	92	77	71	67
Metabolism	Energy metabolism	ko00720 Carbon fixation pathways in prokaryotes	K00171 pyruvate ferredoxin oxidoreductase delta subunit [EC:1.2.7.1]	12	6	6	11	10	6	16	8	7	11	5	14	15	13	6	18	9	16	14	7	16	13	37	7	17	16	13	23	6	10	17	17	12	15	22	10	14	20	14	20	14	14	13
Metabolism	Energy metabolism	ko00720 Carbon fixation pathways in prokaryotes	K00172 pyruvate ferredoxin oxidoreductase gamma subunit [EC:1.2.7.1]	29	29	24	36	35	32	38	13	26	24	31	23	21	36	31	24	23	35	34	50	67	28	73	25	64	47	44	42	45	29	33	34	58	51	37	37	53	56	30	53	54	33	40
Metabolism	Energy metabolism	ko00720 Carbon fixation pathways in prokaryotes	K00174 2-oxoglutarate/2-oxoacid ferredoxin oxidoreductase subunit alpha [EC:1.2.7.3 1.2.7.11]	216	139	158	194	132	146	177	109	114	176	140	157	101	175	126	137	123	158	130	249	220	185	318	137	300	278	234	193	210	148	150	163	210	232	175	201	203	229	158	260	221	257	204
Metabolism	Energy metabolism	ko00720 Carbon fixation pathways in prokaryotes	K00175 2-oxoglutarate/2-oxoacid ferredoxin oxidoreductase subunit beta [EC:1.2.7.3 1.2.7.11]	121	120	88	122	85	87	96	66	71	103	103	76	56	109	84	69	68	84	72	137	160	121	166	88	176	173	143	124	132	87	85	95	169	127	107	132	97	133	86	155	147	158	135
Metabolism	Energy metabolism	ko00720 Carbon fixation pathways in prokaryotes	K00176 2-oxoglutarate ferredoxin oxidoreductase subunit delta [EC:1.2.7.3]	27	7	13	23	9	11	22	11	10	15	9	22	8	13	14	18	13	21	25	29	33	13	41	20	33	16	21	32	12	21	16	13	32	22	25	23	33	53	26	18	32	13	15
Metabolism	Energy metabolism	ko00720 Carbon fixation pathways in prokaryotes	K00177 2-oxoglutarate ferredoxin oxidoreductase subunit gamma [EC:1.2.7.3]	32	10	15	35	27	19	44	14	14	25	14	20	22	25	26	18	25	16	31	27	42	25	50	22	42	31	31	25	34	30	27	25	49	32	45	26	35	45	27	34	51	22	32
Metabolism	Energy metabolism	ko00720 Carbon fixation pathways in prokaryotes	K00189 2-oxoisovalerate/pyruvate ferredoxin oxidoreductase gamma subunit [EC:1.2.7.7 1.2.7.1]	14	10	13	10	11	6	15	7	4	12	5	10	7	7	9	8	10	9	4	6	10	10	20	9	17	18	12	15	18	8	10	7	22	13	8	17	16	11	7	13	14	13	18
Metabolism	Energy metabolism	ko00720 Carbon fixation pathways in prokaryotes	K00194 acetyl-CoA decarbonylase/synthase, CODH/ACS complex subunit delta [EC:2.1.1.245]	44	25	46	48	37	47	36	26	22	36	53	33	26	38	72	27	40	38	72	56	151	65	124	27	124	80	48	83	65	61	52	73	102	70	72	29	39	130	42	66	106	37	56
Metabolism	Energy metabolism	ko00720 Carbon fixation pathways in prokaryotes	K00196 anaerobic carbon-monoxide dehydrogenase iron sulfur subunit	8	8	5	6	6	13	4	3	6	12	6	8	3	8	3	7	6	6	4	8	16	8	13	2	11	12	11	5	4	6	6	2	15	9	10	6	4	6	8	11	6	12	16
Metabolism	Energy metabolism	ko00720 Carbon fixation pathways in prokaryotes	K00197 acetyl-CoA decarbonylase/synthase, CODH/ACS complex subunit gamma [EC:2.1.1.245]	66	45	40	69	61	58	85	53	39	48	50	52	46	51	91	46	49	55	108	69	176	84	217	48	164	98	78	118	66	82	74	84	178	101	92	62	56	186	74	81	122	64	82
Metabolism	Energy metabolism	ko00720 Carbon fixation pathways in prokaryotes	K00198 anaerobic carbon-monoxide dehydrogenase catalytic subunit [EC:1.2.7.4]	363	264	276	307	188	228	367	170	197	264	249	280	144	290	261	196	233	235	235	446	476	384	673	327	617	626	468	333	412	249	296	294	467	294	317	388	216	484	341	432	434	462	458
Metabolism	Energy metabolism	ko00720 Carbon fixation pathways in prokaryotes	K00239 succinate dehydrogenase / fumarate reductase, flavoprotein subunit [EC:1.3.5.1 1.3.5.4]	147	120	93	157	106	107	144	69	119	116	91	163	255	150	105	161	132	132	89	182	152	119	184	110	183	175	168	159	118	117	140	134	143	123	144	218	165	166	114	235	167	170	149
Metabolism	Energy metabolism	ko00720 Carbon fixation pathways in prokaryotes	K00240 succinate dehydrogenase / fumarate reductase, iron-sulfur subunit [EC:1.3.5.1 1.3.5.4]	76	44	30	63	37	41	63	38	54	69	34	77	100	71	54	63	67	51	33	108	68	47	99	40	70	63	81	68	43	61	49	40	68	46	83	111	80	46	29	96	85	81	68
Metabolism	Energy metabolism	ko00720 Carbon fixation pathways in prokaryotes	K00241 succinate dehydrogenase / fumarate reductase, cytochrome b subunit	58	40	37	77	56	57	80	34	57	60	37	60	95	82	43	69	65	62	46	84	63	68	137	48	82	88	91	78	49	56	53	57	80	75	61	88	84	82	40	109	75	61	70
Metabolism	Energy metabolism	ko00720 Carbon fixation pathways in prokaryotes	K00242 succinate dehydrogenase / fumarate reductase, membrane anchor subunit	10	6	5	19	12	8	12	15	25	11	8	24	43	22	10	47	25	17	10	26	8	15	4	16	14	17	21	28	14	15	19	15	17	15	13	49	20	7	4	42	15	31	13
Metabolism	Energy metabolism	ko00720 Carbon fixation pathways in prokaryotes	K00244 fumarate reductase flavoprotein subunit [EC:1.3.5.4]	26	28	19	34	18	18	23	15	13	25	30	19	27	17	26	27	32	24	40	44	28	30	33	18	39	34	24	37	25	16	23	21	34	33	22	22	28	22	19	33	24	28	21
Metabolism	Energy metabolism	ko00720 Carbon fixation pathways in prokaryotes	K00245 fumarate reductase iron-sulfur subunit [EC:1.3.5.4]	6	11	9	8	6	9	11	7	9	6	8	6	4	7	7	4	6	7	6	13	2	8	5	4	17	15	9	7	7	7	8	7	5	11	13	7	6	12	5	14	13	5	12
Metabolism	Energy metabolism	ko00720 Carbon fixation pathways in prokaryotes	K00246 fumarate reductase subunit C	4	3	5	10	3	3	1	3	5	8	4	5	6	5	3	5	8	4	10	13	6	2	2	2	4	3	6	6	8	1	0	3	3	3	6	9	8	5	1	12	8	6	6
Metabolism	Energy metabolism	ko00720 Carbon fixation pathways in prokaryotes	K00247 fumarate reductase subunit D	3	1	2	6	1	2	0	1	0	3	2	1	0	2	2	0	0	0	1	3	1	0	1	0	2	0	0	1	1	0	1	3	4	5	7	2	2	1	2	2	2	2	1
Metabolism	Energy metabolism	ko00720 Carbon fixation pathways in prokaryotes	K00297 methylenetetrahydrofolate reductase (NADH) [EC:1.5.1.54]	80	64	69	102	54	68	90	48	47	68	50	69	70	70	71	72	62	72	83	83	146	82	188	69	141	119	120	110	78	62	82	105	144	97	89	123	67	135	82	106	120	99	89
Metabolism	Energy metabolism	ko00720 Carbon fixation pathways in prokaryotes	K00625 phosphate acetyltransferase [EC:2.3.1.8]	9	6	9	13	14	10	13	2	12	10	5	12	8	9	7	11	14	16	17	10	15	14	24	7	20	18	11	14	8	9	17	12	15	13	13	18	10	22	8	21	14	17	12
Metabolism	Energy metabolism	ko00720 Carbon fixation pathways in prokaryotes	K00626 acetyl-CoA C-acetyltransferase [EC:2.3.1.9]	215	158	166	283	169	187	197	141	176	226	179	216	161	191	200	180	176	187	172	364	278	226	347	184	367	251	297	306	212	182	172	162	296	255	247	271	178	255	171	324	286	306	216
Metabolism	Energy metabolism	ko00720 Carbon fixation pathways in prokaryotes	K00925 acetate kinase [EC:2.7.2.1]	13	17	27	28	12	13	34	10	29	22	15	21	30	23	9	21	18	9	31	32	27	31	37	27	39	27	23	22	33	22	19	28	30	22	33	39	33	33	22	45	30	27	16
Metabolism	Energy metabolism	ko00720 Carbon fixation pathways in prokaryotes	K01006 pyruvate, orthophosphate dikinase [EC:2.7.9.1]	348	241	266	300	252	324	379	223	186	256	276	224	187	228	218	141	198	282	185	384	380	312	463	180	578	388	274	307	342	223	216	271	399	340	316	309	257	402	240	375	351	319	319
Metabolism	Energy metabolism	ko00720 Carbon fixation pathways in prokaryotes	K01007 pyruvate, water dikinase [EC:2.7.9.2]	126	71	69	127	84	108	126	82	96	116	103	107	125	144	98	92	91	84	73	174	133	114	147	94	154	176	173	139	106	121	91	99	141	147	108	177	120	123	56	189	126	156	132
Metabolism	Energy metabolism	ko00720 Carbon fixation pathways in prokaryotes	K01491 methylenetetrahydrofolate dehydrogenase (NADP+) / methenyltetrahydrofolate cyclohydrolase [EC:1.5.1.5 3.5.4.9]	70	51	64	75	59	62	87	46	46	63	46	70	47	71	75	61	52	62	65	91	117	68	146	53	134	87	79	91	70	68	65	75	88	77	68	80	74	131	51	97	118	70	79
Metabolism	Energy metabolism	ko00720 Carbon fixation pathways in prokaryotes	K01500 methenyltetrahydrofolate cyclohydrolase [EC:3.5.4.9]	0	0	0	0	0	0	0	0	0	0	0	0	0	0	0	0	0	0	0	0	0	0	0	0	1	0	0	0	0	0	0	0	0	0	0	0	0	0	0	0	0	0	0
Metabolism	Energy metabolism	ko00720 Carbon fixation pathways in prokaryotes	K01595 phosphoenolpyruvate carboxylase [EC:4.1.1.31]	20	27	23	34	16	19	49	14	31	19	16	33	79	28	21	36	23	29	16	31	21	39	34	35	49	45	46	34	26	30	33	22	36	40	35	51	59	30	23	50	32	34	39
Metabolism	Energy metabolism	ko00720 Carbon fixation pathways in prokaryotes	K01648 ATP citrate (pro-S)-lyase [EC:2.3.3.8]	11	8	12	8	18	14	26	16	8	10	10	5	4	12	12	5	2	13	8	8	10	16	17	4	28	14	11	16	11	7	7	5	19	8	19	4	17	6	5	13	8	10	12
Metabolism	Energy metabolism	ko00720 Carbon fixation pathways in prokaryotes	K01676 fumarate hydratase, class I [EC:4.2.1.2]	30	30	40	54	18	33	32	18	39	26	18	44	44	40	44	32	40	24	41	79	51	41	65	29	59	46	55	41	42	23	34	28	47	28	60	65	41	29	24	56	51	53	28
Metabolism	Energy metabolism	ko00720 Carbon fixation pathways in prokaryotes	K01677 fumarate hydratase subunit alpha [EC:4.2.1.2]	3	1	2	5	3	2	4	4	2	3	1	2	6	0	2	1	4	5	3	4	14	2	6	3	2	8	4	3	2	2	1	5	9	4	6	2	4	11	3	3	7	6	8
Metabolism	Energy metabolism	ko00720 Carbon fixation pathways in prokaryotes	K01678 fumarate hydratase subunit beta [EC:4.2.1.2]	2	3	3	2	2	2	3	1	3	1	1	0	1	2	4	2	0	5	2	4	7	1	10	0	13	9	1	2	4	1	1	2	6	3	3	1	2	2	3	2	3	2	4
Metabolism	Energy metabolism	ko00720 Carbon fixation pathways in prokaryotes	K01679 fumarate hydratase, class II [EC:4.2.1.2]	43	44	35	59	35	25	42	21	34	36	27	48	41	43	30	33	36	35	21	36	27	41	77	29	49	54	54	43	37	24	30	25	39	43	50	67	67	50	33	64	32	61	51
Metabolism	Energy metabolism	ko00720 Carbon fixation pathways in prokaryotes	K01681 aconitate hydratase [EC:4.2.1.3]	152	126	96	163	121	107	144	73	120	130	68	114	131	125	107	116	116	111	83	194	107	124	208	129	206	175	196	134	118	98	125	148	149	121	142	220	144	126	102	214	147	232	160
Metabolism	Energy metabolism	ko00720 Carbon fixation pathways in prokaryotes	K01682 aconitate hydratase 2 / 2-methylisocitrate dehydratase [EC:4.2.1.3 4.2.1.99]	38	34	29	105	55	72	96	47	84	46	44	103	209	110	57	130	110	61	94	106	33	77	107	51	77	56	100	97	40	69	64	57	57	45	81	172	155	57	33	146	87	91	69
Metabolism	Energy metabolism	ko00720 Carbon fixation pathways in prokaryotes	K01847 methylmalonyl-CoA mutase [EC:5.4.99.2]	33	31	24	40	26	22	48	15	36	37	29	36	28	39	33	23	24	37	35	54	63	45	69	37	57	46	49	40	26	33	26	22	47	40	32	41	41	42	32	48	61	41	48
Metabolism	Energy metabolism	ko00720 Carbon fixation pathways in prokaryotes	K01848 methylmalonyl-CoA mutase, N-terminal domain [EC:5.4.99.2]	50	45	32	49	36	37	39	25	30	32	36	41	22	42	35	20	33	33	31	45	46	30	63	23	55	69	65	47	34	35	30	48	50	56	53	46	17	40	35	46	57	54	55
Metabolism	Energy metabolism	ko00720 Carbon fixation pathways in prokaryotes	K01849 methylmalonyl-CoA mutase, C-terminal domain [EC:5.4.99.2]	17	19	12	12	10	14	13	8	6	17	9	12	6	16	7	7	7	8	11	10	10	18	23	8	18	12	27	14	9	11	13	16	14	19	18	14	10	18	12	23	10	17	18
Metabolism	Energy metabolism	ko00720 Carbon fixation pathways in prokaryotes	K01895 acetyl-CoA synthetase [EC:6.2.1.1]	264	178	163	237	144	188	262	122	116	181	164	188	169	188	202	161	181	174	209	288	357	220	424	145	538	321	272	296	249	182	193	209	348	274	239	263	237	369	187	307	360	279	233
Metabolism	Energy metabolism	ko00720 Carbon fixation pathways in prokaryotes	K01902 succinyl-CoA synthetase alpha subunit [EC:6.2.1.5]	89	67	74	128	71	73	134	60	111	80	80	116	197	113	78	108	91	87	60	116	87	94	160	108	130	123	113	100	72	101	97	91	91	86	106	175	168	104	69	156	123	156	119
Metabolism	Energy metabolism	ko00720 Carbon fixation pathways in prokaryotes	K01903 succinyl-CoA synthetase beta subunit [EC:6.2.1.5]	118	96	113	143	116	109	175	88	124	121	81	158	239	180	85	168	152	112	70	203	125	136	190	129	203	152	179	157	107	112	99	153	144	130	127	223	221	170	86	221	166	219	157
Metabolism	Energy metabolism	ko00720 Carbon fixation pathways in prokaryotes	K01938 formate--tetrahydrofolate ligase [EC:6.3.4.3]	53	48	40	54	37	51	60	29	36	48	44	39	33	49	77	37	47	61	65	77	140	56	152	35	132	101	83	90	52	44	64	62	121	80	83	57	38	130	55	71	95	51	61
Metabolism	Energy metabolism	ko00720 Carbon fixation pathways in prokaryotes	K01958 pyruvate carboxylase [EC:6.4.1.1]	8	9	4	15	4	3	11	6	9	7	8	15	9	11	10	10	8	11	2	22	7	7	24	8	11	13	11	7	9	6	13	11	11	8	5	34	6	15	6	25	16	14	9
Metabolism	Energy metabolism	ko00720 Carbon fixation pathways in prokaryotes	K01959 pyruvate carboxylase subunit A [EC:6.4.1.1]	17	8	7	20	10	8	17	6	17	14	8	10	20	10	13	9	11	16	10	24	15	19	34	12	12	26	17	23	9	15	21	18	13	7	14	26	30	10	22	33	22	19	19
Metabolism	Energy metabolism	ko00720 Carbon fixation pathways in prokaryotes	K01960 pyruvate carboxylase subunit B [EC:6.4.1.1]	41	30	25	47	31	24	58	37	38	38	31	64	45	54	46	29	40	40	42	67	66	54	91	37	99	65	41	51	37	43	34	48	46	64	51	60	64	72	35	72	69	72	57
Metabolism	Energy metabolism	ko00720 Carbon fixation pathways in prokaryotes	K01961 acetyl-CoA carboxylase, biotin carboxylase subunit [EC:6.4.1.2 6.3.4.14]	43	55	46	69	54	68	85	44	67	59	38	82	79	86	44	66	57	54	29	85	50	67	87	59	80	64	72	61	56	69	63	61	62	52	78	111	89	52	53	103	61	84	78
Metabolism	Energy metabolism	ko00720 Carbon fixation pathways in prokaryotes	K01962 acetyl-CoA carboxylase carboxyl transferase subunit alpha [EC:6.4.1.2 2.1.3.15]	33	32	26	46	33	38	57	25	36	37	24	57	58	48	35	52	44	35	31	50	44	49	56	38	51	36	58	50	24	48	29	35	44	35	44	75	62	44	39	80	46	57	65
Metabolism	Energy metabolism	ko00720 Carbon fixation pathways in prokaryotes	K01963 acetyl-CoA carboxylase carboxyl transferase subunit beta [EC:6.4.1.2 2.1.3.15]	37	44	40	66	46	38	56	27	33	17	26	42	45	48	34	37	58	39	31	58	43	66	58	34	54	55	56	44	26	39	40	58	43	36	50	61	54	30	29	79	48	68	62
Metabolism	Energy metabolism	ko00720 Carbon fixation pathways in prokaryotes	K01964 acetyl-CoA/propionyl-CoA carboxylase [EC:6.4.1.2 6.4.1.3]	0	0	0	0	0	0	0	0	0	0	0	0	0	0	1	0	0	0	0	0	0	0	0	0	0	0	0	0	0	2	1	0	0	0	0	0	0	0	1	2	0	0	0
Metabolism	Energy metabolism	ko00720 Carbon fixation pathways in prokaryotes	K02160 acetyl-CoA carboxylase biotin carboxyl carrier protein	22	22	18	24	8	13	21	9	15	17	20	34	25	30	14	24	23	22	11	23	17	20	36	22	39	27	40	27	23	15	17	17	24	37	22	43	32	18	18	41	26	30	29
Metabolism	Energy metabolism	ko00720 Carbon fixation pathways in prokaryotes	K03737 pyruvate-ferredoxin/flavodoxin oxidoreductase [EC:1.2.7.1 1.2.7.-]	339	239	280	249	242	268	267	230	130	209	305	180	142	200	212	129	187	198	193	405	453	241	497	176	578	411	292	313	344	170	197	233	391	297	255	236	192	408	226	240	359	249	254
Metabolism	Energy metabolism	ko00720 Carbon fixation pathways in prokaryotes	K05299 formate dehydrogenase (NADP+) alpha subunit [EC:1.17.1.10]	29	12	22	19	17	17	12	20	10	23	18	12	11	16	16	8	14	25	16	34	41	23	36	12	44	38	31	26	33	10	22	20	33	26	22	24	26	43	25	18	26	25	22
Metabolism	Energy metabolism	ko00720 Carbon fixation pathways in prokaryotes	K05606 methylmalonyl-CoA/ethylmalonyl-CoA epimerase [EC:5.1.99.1]	21	20	11	18	11	15	17	8	12	19	9	12	6	14	12	16	10	17	10	28	29	13	28	15	21	16	20	18	15	17	18	19	17	20	18	18	15	21	17	27	20	29	19
Metabolism	Energy metabolism	ko00720 Carbon fixation pathways in prokaryotes	K08691 malyl-CoA/(S)-citramalyl-CoA lyase [EC:4.1.3.24 4.1.3.25]	11	3	5	5	13	3	13	2	5	3	5	9	4	6	9	7	4	5	3	12	5	14	23	4	17	10	19	6	8	3	12	5	11	8	11	9	11	10	5	14	8	9	9
Metabolism	Energy metabolism	ko00720 Carbon fixation pathways in prokaryotes	K09709 3-methylfumaryl-CoA hydratase [EC:4.2.1.153]	0	4	1	1	1	2	0	2	0	0	1	1	1	0	1	0	1	2	0	1	0	0	2	0	1	3	2	2	1	2	0	0	1	0	3	1	0	0	0	2	0	3	1
Metabolism	Energy metabolism	ko00720 Carbon fixation pathways in prokaryotes	K13788 phosphate acetyltransferase [EC:2.3.1.8]	10	6	7	17	4	7	16	6	4	11	1	18	29	25	10	12	7	6	6	13	12	8	18	7	18	8	20	14	19	12	5	16	13	16	11	16	30	21	13	20	12	3	14
Metabolism	Energy metabolism	ko00720 Carbon fixation pathways in prokaryotes	K14138 acetyl-CoA synthase [EC:2.3.1.169]	26	18	20	32	21	40	56	24	13	38	24	20	28	26	58	29	36	31	62	57	103	54	115	21	122	81	41	57	43	40	38	53	90	50	54	28	26	91	49	46	106	32	42
Metabolism	Energy metabolism	ko00720 Carbon fixation pathways in prokaryotes	K14449 2-methylfumaryl-CoA hydratase [EC:4.2.1.148]	1	4	11	8	2	0	3	3	5	0	2	4	3	2	0	6	3	2	5	5	6	5	16	7	2	9	6	10	0	1	5	3	2	1	2	8	1	4	2	8	3	4	7
Metabolism	Energy metabolism	ko00720 Carbon fixation pathways in prokaryotes	K14465 succinate semialdehyde reductase (NADPH) [EC:1.1.1.-]	0	0	1	0	0	1	1	0	0	1	3	1	0	0	0	0	0	2	0	1	2	1	1	0	1	1	2	0	0	2	0	0	1	4	1	1	0	1	0	0	2	1	0
Metabolism	Energy metabolism	ko00720 Carbon fixation pathways in prokaryotes	K14466 4-hydroxybutyrate---CoA ligase (AMP-forming) [EC:6.2.1.40]	2	1	2	1	0	0	1	1	0	1	1	0	0	1	0	0	1	2	17	1	5	2	5	3	5	6	2	2	2	2	0	2	2	3	1	2	1	3	0	0	11	1	3
Metabolism	Energy metabolism	ko00720 Carbon fixation pathways in prokaryotes	K14469 acrylyl-CoA reductase (NADPH) / 3-hydroxypropionyl-CoA dehydratase / 3-hydroxypropionyl-CoA synthetase [EC:1.3.1.84 4.2.1.116 6.2.1.36]	0	0	0	0	1	0	0	0	0	2	0	1	0	0	0	0	0	0	0	0	0	0	0	0	0	0	0	0	0	0	0	0	1	0	0	0	0	0	0	0	0	0	0
Metabolism	Energy metabolism	ko00720 Carbon fixation pathways in prokaryotes	K14470 2-methylfumaryl-CoA isomerase [EC:5.4.1.3]	1	2	2	1	0	0	1	0	1	1	1	0	0	0	3	1	0	0	0	1	1	1	2	2	0	0	0	2	0	1	1	1	0	0	0	0	0	0	1	0	1	1	2
Metabolism	Energy metabolism	ko00720 Carbon fixation pathways in prokaryotes	K14471 succinyl-CoA:(S)-malate CoA-transferase subunit A [EC:2.8.3.22]	0	2	0	4	1	0	2	0	0	0	0	0	0	0	0	0	0	0	1	3	1	0	1	1	1	0	2	1	0	0	0	1	1	1	1	1	1	1	1	3	0	2	0
Metabolism	Energy metabolism	ko00720 Carbon fixation pathways in prokaryotes	K14472 succinyl-CoA:(S)-malate CoA-transferase subunit B [EC:2.8.3.22]	1	0	1	0	1	0	2	0	0	0	1	2	1	0	1	1	0	0	2	0	2	2	2	0	4	2	1	1	0	1	0	0	1	2	2	1	1	1	0	1	2	3	2
Metabolism	Energy metabolism	ko00720 Carbon fixation pathways in prokaryotes	K14534 4-hydroxybutyryl-CoA dehydratase / vinylacetyl-CoA-Delta-isomerase [EC:4.2.1.120 5.3.3.3]	7	16	19	15	14	25	14	10	10	16	14	14	7	16	14	11	12	14	8	11	17	22	27	16	27	21	11	21	16	18	15	15	22	19	19	19	19	20	6	19	30	17	31
Metabolism	Energy metabolism	ko00720 Carbon fixation pathways in prokaryotes	K15016 enoyl-CoA hydratase / 3-hydroxyacyl-CoA dehydrogenase [EC:4.2.1.17 1.1.1.35]	15	12	14	7	9	7	7	16	8	9	9	8	5	7	7	8	6	14	7	17	20	12	28	8	28	16	11	14	14	8	4	12	21	14	19	10	11	35	7	21	13	10	23
Metabolism	Energy metabolism	ko00720 Carbon fixation pathways in prokaryotes	K15018 3-hydroxypropionyl-coenzyme A synthetase [EC:6.2.1.36]	0	0	0	0	0	0	0	0	0	0	0	0	0	0	0	0	0	0	0	0	0	0	0	0	0	0	0	0	0	0	0	0	0	0	0	0	0	0	0	0	0	1	0
Metabolism	Energy metabolism	ko00720 Carbon fixation pathways in prokaryotes	K15019 3-hydroxypropionyl-coenzyme A dehydratase [EC:4.2.1.116]	32	37	23	35	47	22	20	33	11	44	17	21	17	39	16	24	13	34	8	18	12	18	21	23	39	30	40	19	33	22	12	22	23	21	29	37	20	5	11	66	17	38	22
Metabolism	Energy metabolism	ko00720 Carbon fixation pathways in prokaryotes	K15020 acryloyl-coenzyme A reductase [EC:1.3.1.84]	1	0	1	1	1	3	1	1	1	4	0	0	0	2	1	1	0	0	1	0	1	2	1	0	2	2	1	1	1	1	1	1	0	1	0	2	1	0	1	3	0	4	3
Metabolism	Energy metabolism	ko00720 Carbon fixation pathways in prokaryotes	K15022 formate dehydrogenase (NADP+) beta subunit [EC:1.17.1.10]	45	31	32	48	38	45	61	28	20	34	38	36	20	30	45	25	19	37	30	53	83	47	100	31	109	65	43	56	41	27	27	38	75	52	60	53	35	59	20	62	62	51	35
Metabolism	Energy metabolism	ko00720 Carbon fixation pathways in prokaryotes	K15023 5-methyltetrahydrofolate corrinoid/iron sulfur protein methyltransferase [EC:2.1.1.258]	23	16	21	31	16	26	25	17	10	23	25	16	15	18	28	14	29	24	21	25	91	40	85	15	80	50	43	47	31	24	25	40	65	37	36	16	17	86	34	30	54	23	28
Metabolism	Energy metabolism	ko00720 Carbon fixation pathways in prokaryotes	K15024 putative phosphotransacetylase [EC:2.3.1.8]	1	3	3	1	3	2	2	1	5	0	1	1	5	1	3	0	1	1	3	0	5	0	8	3	7	1	0	2	4	0	1	7	2	3	2	4	4	6	6	2	3	3	2
Metabolism	Energy metabolism	ko00720 Carbon fixation pathways in prokaryotes	K15036 acetyl-CoA/propionyl-CoA carboxylase [EC:6.4.1.2 6.4.1.3 2.1.3.15]	6	3	7	0	5	3	6	1	3	3	2	4	1	3	4	0	2	5	3	5	2	2	7	1	11	6	6	4	0	3	6	7	7	3	3	6	5	6	1	7	5	11	6
Metabolism	Energy metabolism	ko00720 Carbon fixation pathways in prokaryotes	K15038 succinyl-CoA reductase [EC:1.2.1.76]	1	0	2	5	2	1	3	5	2	1	2	4	1	4	0	4	2	4	5	2	1	4	2	2	1	6	4	4	1	2	4	1	2	7	5	10	6	2	2	4	2	5	2
Metabolism	Energy metabolism	ko00720 Carbon fixation pathways in prokaryotes	K15039 3-hydroxypropionate dehydrogenase (NADP+) [EC:1.1.1.298]	0	0	0	0	0	0	1	1	0	0	0	0	0	0	0	0	0	0	0	0	0	0	0	1	0	0	0	0	2	0	0	1	0	0	0	0	0	0	0	0	0	0	0
Metabolism	Energy metabolism	ko00720 Carbon fixation pathways in prokaryotes	K15052 propionyl-CoA carboxylase [EC:6.4.1.3 2.1.3.15]	5	4	8	3	7	3	6	4	7	6	2	3	3	6	6	10	4	2	0	3	5	2	6	4	13	2	7	3	3	9	3	6	8	4	5	6	5	6	2	7	1	6	7
Metabolism	Energy metabolism	ko00720 Carbon fixation pathways in prokaryotes	K15230 ATP-citrate lyase alpha-subunit [EC:2.3.3.8]	10	3	1	8	8	4	8	11	1	7	12	4	0	5	6	5	2	7	2	8	10	4	9	3	16	7	4	10	2	2	6	7	5	6	6	2	15	11	4	4	4	0	7
Metabolism	Energy metabolism	ko00720 Carbon fixation pathways in prokaryotes	K15231 ATP-citrate lyase beta-subunit [EC:2.3.3.8]	4	3	5	4	6	5	12	6	2	11	4	4	4	10	7	5	2	5	1	8	8	3	9	3	15	7	8	10	7	3	9	5	7	7	11	0	29	5	10	3	14	4	10
Metabolism	Energy metabolism	ko00720 Carbon fixation pathways in prokaryotes	K15232 citryl-CoA synthetase large subunit [EC:6.2.1.18]	7	9	5	5	5	2	6	3	0	7	5	5	3	5	4	2	3	10	2	2	2	5	12	6	11	5	7	7	5	4	4	6	6	8	5	1	1	16	1	7	6	5	7
Metabolism	Energy metabolism	ko00720 Carbon fixation pathways in prokaryotes	K15233 citryl-CoA synthetase small subunit	0	0	0	0	0	0	0	0	0	0	0	0	0	0	0	0	0	1	0	0	0	0	0	0	0	0	0	0	0	0	0	0	0	0	0	0	0	0	0	0	0	0	0
Metabolism	Energy metabolism	ko00720 Carbon fixation pathways in prokaryotes	K15234 citryl-CoA lyase [EC:4.1.3.34]	1	0	0	0	0	0	1	0	0	0	0	0	0	0	0	0	0	0	0	0	0	0	0	0	0	0	0	0	1	0	0	0	0	0	0	0	0	0	0	1	1	0	0
Metabolism	Energy metabolism	ko00720 Carbon fixation pathways in prokaryotes	K18209 fumarate reductase (CoM/CoB) subunit A [EC:1.3.4.1]	3	1	1	4	3	2	6	4	3	6	2	2	5	3	3	3	3	6	3	5	6	5	3	2	5	6	3	7	4	4	3	3	5	7	9	3	1	9	1	5	5	3	5
Metabolism	Energy metabolism	ko00720 Carbon fixation pathways in prokaryotes	K18210 fumarate reductase (CoM/CoB) subunit B [EC:1.3.4.1]	2	2	0	1	1	0	0	0	0	1	1	0	1	0	2	0	0	0	0	0	2	0	1	0	4	1	1	0	0	1	0	1	0	0	0	0	0	1	0	3	2	1	1
Metabolism	Energy metabolism	ko00720 Carbon fixation pathways in prokaryotes	K18556 NADH-dependent fumarate reductase subunit A [EC:1.3.1.6]	4	2	3	13	4	7	4	5	2	6	3	3	0	2	1	5	2	4	1	3	6	4	7	1	3	2	5	3	1	0	2	7	4	3	6	2	1	1	1	6	4	11	2
Metabolism	Energy metabolism	ko00720 Carbon fixation pathways in prokaryotes	K18559 NADH-dependent fumarate reductase subunit D	0	0	0	0	0	0	0	0	0	0	0	0	0	0	1	0	0	0	0	0	1	0	0	0	0	0	1	0	0	0	0	1	0	0	0	1	0	1	0	0	0	0	0
Metabolism	Energy metabolism	ko00720 Carbon fixation pathways in prokaryotes	K18560 NADH-dependent fumarate reductase subunit E	0	1	2	0	3	0	1	0	0	4	1	2	0	3	1	0	1	1	0	3	2	2	1	0	1	1	2	3	0	2	2	5	3	0	0	0	1	0	1	1	1	2	1
Metabolism	Energy metabolism	ko00720 Carbon fixation pathways in prokaryotes	K18593 4-hydroxybutyrate---CoA ligase (ADP-forming) [EC:6.2.1.56]	8	9	7	11	5	10	1	3	4	9	6	8	5	5	7	6	3	5	13	3	12	7	15	0	16	9	5	10	12	8	6	5	18	10	9	9	6	8	5	11	6	6	9
Metabolism	Energy metabolism	ko00720 Carbon fixation pathways in prokaryotes	K18594 3-hydroxypropionyl-CoA synthetase (ADP-forming) [EC:6.2.1.-]	8	16	6	9	10	5	9	11	4	11	5	10	5	6	6	7	6	4	4	21	8	7	10	6	11	12	16	10	6	8	6	8	7	18	12	10	11	7	2	16	12	11	15
Metabolism	Energy metabolism	ko00720 Carbon fixation pathways in prokaryotes	K18602 malonic semialdehyde reductase [EC:1.1.1.-]	12	16	10	7	10	5	6	13	2	20	9	9	0	17	7	5	5	8	0	6	3	6	4	6	9	10	14	4	7	7	5	8	7	10	5	15	5	6	2	22	3	6	6
Metabolism	Energy metabolism	ko00720 Carbon fixation pathways in prokaryotes	K18603 acetyl-CoA/propionyl-CoA carboxylase [EC:6.4.1.2 6.4.1.3]	1	2	0	0	1	0	1	0	1	1	0	0	0	0	0	0	0	0	0	0	0	0	0	0	0	0	0	0	0	0	0	0	0	0	0	1	0	0	1	1	0	0	2
Metabolism	Energy metabolism	ko00720 Carbon fixation pathways in prokaryotes	K18604 acetyl-CoA/propionyl-CoA carboxylase [EC:6.4.1.2 6.4.1.3 2.1.3.15]	3	2	0	6	4	1	8	4	4	4	0	4	1	7	1	3	3	5	2	7	2	5	0	2	8	2	6	6	2	1	3	7	9	5	5	5	1	4	2	5	4	5	3
Metabolism	Energy metabolism	ko00720 Carbon fixation pathways in prokaryotes	K18605 biotin carboxyl carrier protein	0	1	0	0	0	0	0	0	0	1	0	0	0	0	0	0	0	0	0	0	0	0	0	0	0	0	0	0	0	0	0	0	0	0	0	0	0	0	0	0	0	1	0
Metabolism	Energy metabolism	ko00720 Carbon fixation pathways in prokaryotes	K22015 formate dehydrogenase (hydrogenase) [EC:1.17.98.4 1.17.98.-]	0	1	0	1	2	0	0	0	1	0	0	0	1	0	0	0	0	0	0	1	1	0	0	0	0	0	0	0	0	0	1	1	0	1	0	0	0	1	0	0	0	0	0
Metabolism	Energy metabolism	ko00680 Methane metabolism	K00018 glycerate dehydrogenase [EC:1.1.1.29]	5	10	3	10	1	2	8	6	3	4	9	6	5	6	8	10	15	9	2	12	7	11	16	6	16	11	13	10	9	8	5	7	10	7	10	17	16	3	6	18	9	17	16
Metabolism	Energy metabolism	ko00680 Methane metabolism	K00024 malate dehydrogenase [EC:1.1.1.37]	151	135	109	172	124	91	114	89	102	129	104	134	199	134	117	122	134	120	130	203	192	135	242	100	191	150	163	182	122	92	151	120	154	155	152	190	187	187	99	195	158	155	142
Metabolism	Energy metabolism	ko00680 Methane metabolism	K00058 D-3-phosphoglycerate dehydrogenase / 2-oxoglutarate reductase [EC:1.1.1.95 1.1.1.399]	100	75	84	112	87	75	104	64	72	79	70	103	146	84	68	81	89	85	68	126	125	98	159	95	157	97	101	112	86	82	74	97	113	94	105	157	136	133	96	164	118	138	114
Metabolism	Energy metabolism	ko00680 Methane metabolism	K00093 methanol dehydrogenase [EC:1.1.1.244]	0	1	2	1	1	1	0	4	3	0	0	1	1	0	1	0	0	1	1	1	0	1	0	0	0	0	3	1	0	0	1	2	0	0	1	0	0	0	3	0	1	0	0
Metabolism	Energy metabolism	ko00680 Methane metabolism	K00121 S-(hydroxymethyl)glutathione dehydrogenase / alcohol dehydrogenase [EC:1.1.1.284 1.1.1.1]	33	28	23	23	20	13	19	18	19	25	15	20	42	23	22	20	26	24	16	38	8	14	27	22	34	16	36	28	22	18	23	11	27	10	43	43	35	11	8	44	27	45	20
Metabolism	Energy metabolism	ko00680 Methane metabolism	K00122 formate dehydrogenase [EC:1.17.1.9]	24	22	18	19	18	20	24	14	19	19	19	24	17	25	11	15	17	17	15	27	21	15	31	18	24	24	33	23	16	12	21	19	17	20	26	36	19	22	8	25	28	44	31
Metabolism	Energy metabolism	ko00680 Methane metabolism	K00123 formate dehydrogenase major subunit [EC:1.17.1.9]	211	154	140	409	161	176	213	140	131	204	163	218	132	235	172	220	224	215	238	290	227	247	318	168	345	285	317	262	205	182	174	154	282	261	251	285	174	215	130	337	259	351	291
Metabolism	Energy metabolism	ko00680 Methane metabolism	K00124 formate dehydrogenase iron-sulfur subunit	65	22	22	82	43	47	59	26	29	36	37	54	42	51	58	53	55	53	86	62	100	58	96	43	100	66	75	94	47	42	43	56	80	61	73	50	53	68	26	84	80	69	90
Metabolism	Energy metabolism	ko00680 Methane metabolism	K00125 formate dehydrogenase (coenzyme F420) beta subunit [EC:1.17.98.3 1.8.98.6]	4	3	1	4	3	1	3	1	1	3	2	7	1	1	8	4	1	3	8	6	14	1	12	2	16	10	2	7	1	6	5	5	7	9	7	1	5	12	4	4	4	6	3
Metabolism	Energy metabolism	ko00680 Methane metabolism	K00126 formate dehydrogenase subunit delta [EC:1.17.1.9]	0	0	1	1	0	0	0	0	0	0	1	0	0	0	1	1	1	1	0	1	0	0	1	0	0	0	0	0	0	1	0	0	0	0	2	0	0	0	0	1	0	3	0
Metabolism	Energy metabolism	ko00680 Methane metabolism	K00127 formate dehydrogenase subunit gamma	18	16	16	49	10	27	15	21	15	32	14	35	25	31	14	23	32	22	29	33	21	26	35	24	25	42	36	19	14	25	19	22	12	23	33	28	21	21	8	35	22	50	39
Metabolism	Energy metabolism	ko00680 Methane metabolism	K00148 glutathione-independent formaldehyde dehydrogenase [EC:1.2.1.46]	2	6	1	10	4	4	5	4	5	2	2	9	2	8	1	0	3	2	3	3	1	3	2	3	4	7	13	3	4	3	1	1	2	5	0	9	3	1	2	9	1	8	3
Metabolism	Energy metabolism	ko00680 Methane metabolism	K00169 pyruvate ferredoxin oxidoreductase alpha subunit [EC:1.2.7.1]	69	53	69	102	60	55	74	64	61	70	65	57	51	73	71	55	56	67	52	94	133	84	134	58	126	107	67	110	100	62	69	92	113	114	80	72	124	105	60	93	102	72	76
Metabolism	Energy metabolism	ko00680 Methane metabolism	K00170 pyruvate ferredoxin oxidoreductase beta subunit [EC:1.2.7.1]	71	49	51	64	69	50	87	53	56	54	43	51	38	58	46	40	38	62	36	74	96	71	114	43	112	75	68	83	77	52	60	51	80	74	82	67	78	75	44	92	77	71	67
Metabolism	Energy metabolism	ko00680 Methane metabolism	K00171 pyruvate ferredoxin oxidoreductase delta subunit [EC:1.2.7.1]	12	6	6	11	10	6	16	8	7	11	5	14	15	13	6	18	9	16	14	7	16	13	37	7	17	16	13	23	6	10	17	17	12	15	22	10	14	20	14	20	14	14	13
Metabolism	Energy metabolism	ko00680 Methane metabolism	K00172 pyruvate ferredoxin oxidoreductase gamma subunit [EC:1.2.7.1]	29	29	24	36	35	32	38	13	26	24	31	23	21	36	31	24	23	35	34	50	67	28	73	25	64	47	44	42	45	29	33	34	58	51	37	37	53	56	30	53	54	33	40
Metabolism	Energy metabolism	ko00680 Methane metabolism	K00189 2-oxoisovalerate/pyruvate ferredoxin oxidoreductase gamma subunit [EC:1.2.7.7 1.2.7.1]	14	10	13	10	11	6	15	7	4	12	5	10	7	7	9	8	10	9	4	6	10	10	20	9	17	18	12	15	18	8	10	7	22	13	8	17	16	11	7	13	14	13	18
Metabolism	Energy metabolism	ko00680 Methane metabolism	K00192 anaerobic carbon-monoxide dehydrogenase, CODH/ACS complex subunit alpha [EC:1.2.7.4]	32	13	20	24	28	28	34	30	15	29	22	24	16	28	38	18	23	25	39	40	62	45	74	21	88	51	45	47	23	27	40	25	67	54	47	29	36	70	25	31	58	24	49
Metabolism	Energy metabolism	ko00680 Methane metabolism	K00193 acetyl-CoA decarbonylase/synthase, CODH/ACS complex subunit beta [EC:2.3.1.169]	60	46	78	78	62	82	110	47	49	48	66	54	55	45	102	52	78	75	97	108	233	99	215	47	194	149	98	126	88	93	71	107	183	112	103	74	70	178	93	86	162	82	87
Metabolism	Energy metabolism	ko00680 Methane metabolism	K00194 acetyl-CoA decarbonylase/synthase, CODH/ACS complex subunit delta [EC:2.1.1.245]	44	25	46	48	37	47	36	26	22	36	53	33	26	38	72	27	40	38	72	56	151	65	124	27	124	80	48	83	65	61	52	73	102	70	72	29	39	130	42	66	106	37	56
Metabolism	Energy metabolism	ko00680 Methane metabolism	K00195 anaerobic carbon-monoxide dehydrogenase, CODH/ACS complex subunit epsilon	0	0	0	1	1	3	1	0	0	2	0	1	0	1	1	3	0	2	0	0	1	0	0	2	0	0	1	3	2	0	2	4	2	1	0	1	0	1	0	1	0	0	0
Metabolism	Energy metabolism	ko00680 Methane metabolism	K00196 anaerobic carbon-monoxide dehydrogenase iron sulfur subunit	8	8	5	6	6	13	4	3	6	12	6	8	3	8	3	7	6	6	4	8	16	8	13	2	11	12	11	5	4	6	6	2	15	9	10	6	4	6	8	11	6	12	16
Metabolism	Energy metabolism	ko00680 Methane metabolism	K00197 acetyl-CoA decarbonylase/synthase, CODH/ACS complex subunit gamma [EC:2.1.1.245]	66	45	40	69	61	58	85	53	39	48	50	52	46	51	91	46	49	55	108	69	176	84	217	48	164	98	78	118	66	82	74	84	178	101	92	62	56	186	74	81	122	64	82
Metabolism	Energy metabolism	ko00680 Methane metabolism	K00198 anaerobic carbon-monoxide dehydrogenase catalytic subunit [EC:1.2.7.4]	363	264	276	307	188	228	367	170	197	264	249	280	144	290	261	196	233	235	235	446	476	384	673	327	617	626	468	333	412	249	296	294	467	294	317	388	216	484	341	432	434	462	458
Metabolism	Energy metabolism	ko00680 Methane metabolism	K00200 formylmethanofuran dehydrogenase subunit A [EC:1.2.7.12]	10	5	7	7	7	4	9	2	4	6	10	9	1	6	1	10	5	6	2	4	2	5	7	5	6	14	4	3	10	5	3	2	5	6	5	6	14	8	5	5	6	10	5
Metabolism	Energy metabolism	ko00680 Methane metabolism	K00201 formylmethanofuran dehydrogenase subunit B [EC:1.2.7.12]	8	3	4	4	5	2	6	7	6	8	4	4	3	2	3	8	3	4	0	4	2	4	13	4	7	4	8	3	10	1	2	4	8	8	3	7	6	10	1	11	4	8	4
Metabolism	Energy metabolism	ko00680 Methane metabolism	K00202 formylmethanofuran dehydrogenase subunit C [EC:1.2.7.12]	1	0	4	2	0	2	1	3	1	5	0	1	0	0	2	0	0	1	0	1	0	2	3	1	1	3	0	2	2	1	3	0	4	1	2	1	0	0	0	2	4	0	2
Metabolism	Energy metabolism	ko00680 Methane metabolism	K00203 formylmethanofuran dehydrogenase subunit D [EC:1.2.7.12]	1	1	0	0	0	1	0	0	1	2	0	2	0	0	1	1	0	4	0	1	0	1	2	0	3	1	2	0	1	1	1	1	1	0	5	0	0	3	1	2	1	1	2
Metabolism	Energy metabolism	ko00680 Methane metabolism	K00205 4Fe-4S ferredoxin	0	0	0	1	1	0	0	0	0	0	1	0	2	0	1	1	2	2	0	0	0	0	0	0	2	0	0	2	0	0	0	0	1	1	0	0	0	0	1	1	0	1	1
Metabolism	Energy metabolism	ko00680 Methane metabolism	K00300 methylenetetrahydrofolate/methylenetetrahydromethanopterin dehydrogenase (NADP+) [EC:1.5.1.5 1.5.1.-]	0	1	0	0	0	0	0	0	0	0	0	0	0	0	1	1	1	0	1	0	0	0	0	0	0	1	0	0	2	1	1	0	1	0	1	0	0	0	0	0	0	0	0
Metabolism	Energy metabolism	ko00680 Methane metabolism	K00317 dimethylamine/trimethylamine dehydrogenase [EC:1.5.8.1 1.5.8.2]	3	6	2	7	1	5	4	4	2	5	2	7	3	3	1	2	1	3	0	1	2	5	4	1	1	1	6	0	1	10	2	5	3	4	1	4	3	0	1	4	1	7	2
Metabolism	Energy metabolism	ko00680 Methane metabolism	K00319 methylenetetrahydromethanopterin dehydrogenase [EC:1.5.98.1]	0	1	0	0	1	0	4	0	1	0	0	0	0	0	0	0	0	0	0	0	2	0	1	0	0	0	1	0	1	0	0	0	0	0	0	2	0	1	0	1	1	0	0
Metabolism	Energy metabolism	ko00680 Methane metabolism	K00320 5,10-methylenetetrahydromethanopterin reductase [EC:1.5.98.2]	16	41	23	29	14	15	7	18	17	20	15	15	17	16	16	17	10	13	8	25	8	13	24	20	28	18	24	15	18	14	11	18	27	20	19	32	14	26	18	29	14	29	16
Metabolism	Energy metabolism	ko00680 Methane metabolism	K00399 methyl-coenzyme M reductase alpha subunit [EC:2.8.4.1]	0	1	2	0	0	0	1	0	1	0	1	0	1	0	0	1	2	0	0	3	0	0	1	0	1	1	1	0	0	0	0	0	0	1	0	0	11	0	1	2	0	1	0
Metabolism	Energy metabolism	ko00680 Methane metabolism	K00400 methyl coenzyme M reductase system, component A2	0	0	0	0	0	0	0	0	0	0	0	0	0	0	0	0	0	0	0	0	0	0	0	0	0	0	0	0	0	0	0	0	0	0	0	0	1	0	0	0	0	0	0
Metabolism	Energy metabolism	ko00680 Methane metabolism	K00401 methyl-coenzyme M reductase beta subunit [EC:2.8.4.1]	0	0	2	1	0	0	5	0	1	0	5	1	2	4	3	2	0	0	1	6	3	0	1	0	0	4	3	2	2	3	0	4	4	2	1	1	19	0	0	3	0	0	2
Metabolism	Energy metabolism	ko00680 Methane metabolism	K00402 methyl-coenzyme M reductase gamma subunit [EC:2.8.4.1]	0	0	2	0	0	0	2	3	0	1	0	0	1	1	1	0	1	0	0	3	0	2	0	2	1	1	2	1	1	1	0	1	3	7	0	1	14	1	0	6	1	2	1
Metabolism	Energy metabolism	ko00680 Methane metabolism	K00441 coenzyme F420 hydrogenase subunit beta [EC:1.12.98.1]	5	6	7	12	3	4	7	3	7	6	2	6	1	11	2	4	7	6	6	5	23	10	11	6	10	11	12	9	3	5	9	9	9	10	12	7	3	9	7	15	6	5	6
Metabolism	Energy metabolism	ko00680 Methane metabolism	K00442 coenzyme F420 hydrogenase subunit delta	0	0	1	2	1	0	0	0	0	0	0	0	0	0	0	1	0	0	0	0	0	0	1	0	0	0	1	2	2	1	0	0	0	1	0	0	0	0	0	1	1	1	0
Metabolism	Energy metabolism	ko00680 Methane metabolism	K00443 coenzyme F420 hydrogenase subunit gamma [EC:1.12.98.1]	1	0	2	0	0	0	1	0	0	0	0	1	0	1	0	0	0	1	1	0	2	0	2	0	1	0	1	0	1	1	0	2	0	5	0	0	1	1	0	0	1	0	0
Metabolism	Energy metabolism	ko00680 Methane metabolism	K00577 tetrahydromethanopterin S-methyltransferase subunit A [EC:2.1.1.86]	1	1	0	1	1	1	0	0	3	1	2	0	0	2	1	3	1	1	0	1	3	0	2	3	0	3	1	1	0	0	2	0	1	0	1	0	2	1	0	0	1	1	1
Metabolism	Energy metabolism	ko00680 Methane metabolism	K00579 tetrahydromethanopterin S-methyltransferase subunit C [EC:2.1.1.86]	0	0	0	0	0	0	0	0	0	0	0	0	0	0	0	0	0	0	0	0	0	0	0	0	0	0	0	0	0	0	0	0	0	0	1	0	0	0	0	0	0	0	0
Metabolism	Energy metabolism	ko00680 Methane metabolism	K00580 tetrahydromethanopterin S-methyltransferase subunit D [EC:2.1.1.86]	0	0	0	0	0	0	0	0	0	0	0	0	0	0	0	0	0	0	0	1	0	0	0	0	0	0	0	0	0	0	0	0	0	0	0	0	0	0	0	0	0	0	0
Metabolism	Energy metabolism	ko00680 Methane metabolism	K00584 tetrahydromethanopterin S-methyltransferase subunit H [EC:2.1.1.86]	7	6	6	4	1	8	7	2	0	6	6	3	3	8	10	2	5	6	3	4	8	10	11	5	7	10	8	10	8	6	3	2	5	6	9	3	3	7	7	6	5	2	4
Metabolism	Energy metabolism	ko00680 Methane metabolism	K00600 glycine hydroxymethyltransferase [EC:2.1.2.1]	97	79	94	97	84	70	112	47	78	75	57	115	153	110	76	125	98	86	60	105	84	99	190	71	149	115	113	109	87	79	99	109	115	117	124	179	170	111	80	169	108	141	116
Metabolism	Energy metabolism	ko00680 Methane metabolism	K00625 phosphate acetyltransferase [EC:2.3.1.8]	9	6	9	13	14	10	13	2	12	10	5	12	8	9	7	11	14	16	17	10	15	14	24	7	20	18	11	14	8	9	17	12	15	13	13	18	10	22	8	21	14	17	12
Metabolism	Energy metabolism	ko00680 Methane metabolism	K00672 formylmethanofuran--tetrahydromethanopterin N-formyltransferase [EC:2.3.1.101]	3	1	4	6	6	2	4	3	0	1	3	1	2	3	5	5	3	2	1	2	2	3	3	4	3	5	4	2	5	2	3	2	9	3	4	1	3	2	1	8	0	9	4
Metabolism	Energy metabolism	ko00680 Methane metabolism	K00830 alanine-glyoxylate transaminase / serine-glyoxylate transaminase / serine-pyruvate transaminase [EC:2.6.1.44 2.6.1.45 2.6.1.51]	54	41	54	44	36	39	49	31	41	52	32	44	45	41	45	48	46	39	39	73	57	40	82	36	73	86	90	70	48	42	55	54	56	58	62	78	55	53	41	76	53	79	52
Metabolism	Energy metabolism	ko00680 Methane metabolism	K00831 phosphoserine aminotransferase [EC:2.6.1.52]	47	49	76	69	44	40	75	47	54	52	42	60	82	72	52	57	47	68	46	75	56	70	104	52	94	60	77	64	45	41	54	68	60	70	70	102	76	98	44	106	75	76	77
Metabolism	Energy metabolism	ko00680 Methane metabolism	K00850 6-phosphofructokinase 1 [EC:2.7.1.11]	36	29	48	27	34	31	50	20	37	32	23	43	58	50	16	52	42	37	19	44	38	38	61	41	62	39	44	41	47	36	38	45	38	36	47	50	47	44	42	44	60	48	58
Metabolism	Energy metabolism	ko00680 Methane metabolism	K00863 triose/dihydroxyacetone kinase / FAD-AMP lyase (cyclizing) [EC:2.7.1.28 2.7.1.29 4.6.1.15]	4	2	2	2	8	5	2	5	1	3	3	3	3	3	4	0	6	1	0	6	9	3	5	0	10	11	7	7	2	3	5	2	8	4	1	3	1	6	2	4	7	5	1
Metabolism	Energy metabolism	ko00680 Methane metabolism	K00918 ADP-dependent phosphofructokinase/glucokinase [EC:2.7.1.146 2.7.1.147]	1	0	0	0	1	1	0	0	0	1	0	0	0	0	0	0	1	0	0	1	2	0	2	0	2	0	0	0	0	0	0	0	0	0	0	0	0	1	0	1	0	0	0
Metabolism	Energy metabolism	ko00680 Methane metabolism	K00925 acetate kinase [EC:2.7.2.1]	13	17	27	28	12	13	34	10	29	22	15	21	30	23	9	21	18	9	31	32	27	31	37	27	39	27	23	22	33	22	19	28	30	22	33	39	33	33	22	45	30	27	16
Metabolism	Energy metabolism	ko00680 Methane metabolism	K01007 pyruvate, water dikinase [EC:2.7.9.2]	126	71	69	127	84	108	126	82	96	116	103	107	125	144	98	92	91	84	73	174	133	114	147	94	154	176	173	139	106	121	91	99	141	147	108	177	120	123	56	189	126	156	132
Metabolism	Energy metabolism	ko00680 Methane metabolism	K01070 S-formylglutathione hydrolase [EC:3.1.2.12]	2	6	2	3	3	0	7	4	3	7	3	10	8	5	1	6	5	6	2	5	0	6	5	8	5	9	13	6	2	6	4	2	6	1	5	9	6	2	2	8	4	3	2
Metabolism	Energy metabolism	ko00680 Methane metabolism	K01079 phosphoserine phosphatase [EC:3.1.3.3]	5	11	4	13	10	5	17	9	6	13	6	11	12	13	4	13	10	11	3	14	8	11	15	9	19	16	22	20	6	10	13	11	14	12	15	17	20	12	5	28	18	12	12
Metabolism	Energy metabolism	ko00680 Methane metabolism	K01086 fructose-1,6-bisphosphatase I / sedoheptulose-1,7-bisphosphatase [EC:3.1.3.11 3.1.3.37]	1	1	2	2	1	0	1	1	5	1	4	2	0	0	0	1	1	1	1	2	0	3	0	0	1	3	0	1	2	1	0	0	4	4	4	0	1	3	3	4	1	3	0
Metabolism	Energy metabolism	ko00680 Methane metabolism	K01499 methenyltetrahydromethanopterin cyclohydrolase [EC:3.5.4.27]	1	5	1	3	0	1	1	0	1	2	5	0	1	0	0	1	3	3	0	1	1	2	5	3	2	2	3	1	1	4	4	3	1	3	6	5	0	3	2	4	4	3	0
Metabolism	Energy metabolism	ko00680 Methane metabolism	K01595 phosphoenolpyruvate carboxylase [EC:4.1.1.31]	20	27	23	34	16	19	49	14	31	19	16	33	79	28	21	36	23	29	16	31	21	39	34	35	49	45	46	34	26	30	33	22	36	40	35	51	59	30	23	50	32	34	39
Metabolism	Energy metabolism	ko00680 Methane metabolism	K01622 fructose 1,6-bisphosphate aldolase/phosphatase [EC:4.1.2.13 3.1.3.11]	38	43	22	38	40	47	40	41	13	60	28	29	13	40	23	27	15	48	1	21	23	34	36	23	63	45	37	42	36	28	19	16	33	24	38	26	10	14	7	63	23	41	39
Metabolism	Energy metabolism	ko00680 Methane metabolism	K01623 fructose-bisphosphate aldolase, class I [EC:4.1.2.13]	53	31	35	33	19	13	21	13	32	38	17	23	29	35	27	18	26	18	12	43	20	37	37	26	27	34	43	18	30	20	23	29	37	21	30	41	24	20	35	45	25	52	28
Metabolism	Energy metabolism	ko00680 Methane metabolism	K01624 fructose-bisphosphate aldolase, class II [EC:4.1.2.13]	148	102	158	165	123	131	239	106	135	131	106	124	152	134	137	127	120	119	96	180	158	176	280	146	275	164	185	185	156	110	146	159	166	159	162	240	205	199	127	243	185	198	161
Metabolism	Energy metabolism	ko00680 Methane metabolism	K01689 enolase [EC:4.2.1.11]	156	106	126	162	131	134	177	92	177	136	97	166	261	142	111	167	138	104	76	181	165	163	243	114	223	147	207	185	119	143	126	173	158	134	164	205	192	188	124	226	172	202	169
Metabolism	Energy metabolism	ko00680 Methane metabolism	K01834 2,3-bisphosphoglycerate-dependent phosphoglycerate mutase [EC:5.4.2.11]	22	14	16	21	16	18	31	13	18	19	17	19	7	15	9	15	7	9	10	21	18	15	19	24	39	24	28	18	14	14	15	8	16	13	17	26	12	16	12	18	10	29	18
Metabolism	Energy metabolism	ko00680 Methane metabolism	K01895 acetyl-CoA synthetase [EC:6.2.1.1]	264	178	163	237	144	188	262	122	116	181	164	188	169	188	202	161	181	174	209	288	357	220	424	145	538	321	272	296	249	182	193	209	348	274	239	263	237	369	187	307	360	279	233
Metabolism	Energy metabolism	ko00680 Methane metabolism	K02203 phosphoserine / homoserine phosphotransferase [EC:3.1.3.3 2.7.1.39]	8	7	2	11	4	9	9	3	9	8	9	11	11	5	7	9	7	6	7	9	5	5	11	5	7	11	15	12	7	3	12	6	5	3	5	10	10	7	7	20	6	4	11
Metabolism	Energy metabolism	ko00680 Methane metabolism	K02446 fructose-1,6-bisphosphatase II [EC:3.1.3.11]	9	3	5	12	9	2	8	5	8	12	8	8	4	3	10	4	6	4	2	9	5	4	10	4	2	6	7	11	3	5	10	6	5	8	5	7	6	4	3	4	4	9	8
Metabolism	Energy metabolism	ko00680 Methane metabolism	K03388 heterodisulfide reductase subunit A2 [EC:1.8.7.3 1.8.98.4 1.8.98.5 1.8.98.6]	194	99	123	173	130	189	175	119	81	140	161	115	128	138	189	122	155	159	212	199	432	198	413	119	445	311	182	277	169	155	163	194	397	259	226	105	151	394	203	225	321	140	197
Metabolism	Energy metabolism	ko00680 Methane metabolism	K03389 heterodisulfide reductase subunit B2 [EC:1.8.7.3 1.8.98.4 1.8.98.5 1.8.98.6]	46	33	27	24	27	43	47	38	20	31	20	26	20	22	36	15	23	21	28	41	49	26	41	21	77	28	27	46	24	18	28	25	52	32	38	22	14	51	25	28	34	29	29
Metabolism	Energy metabolism	ko00680 Methane metabolism	K03390 heterodisulfide reductase subunit C2 [EC:1.8.7.3 1.8.98.4 1.8.98.5 1.8.98.6]	28	11	18	28	26	30	33	23	10	21	9	23	15	24	27	22	22	30	24	31	47	39	72	18	55	33	25	40	40	25	21	30	44	34	47	22	20	44	21	26	32	26	32
Metabolism	Energy metabolism	ko00680 Methane metabolism	K03396 S-(hydroxymethyl)glutathione synthase [EC:4.4.1.22]	0	1	1	3	0	2	1	0	1	0	2	0	1	0	1	2	2	1	2	4	0	1	4	3	1	0	6	1	1	1	0	0	1	1	1	2	0	0	0	1	1	2	2
Metabolism	Energy metabolism	ko00680 Methane metabolism	K03421 methyl-coenzyme M reductase subunit C	0	0	1	0	1	1	2	0	0	0	2	0	3	0	0	0	0	1	0	2	0	0	0	0	3	1	1	2	0	1	0	1	2	0	0	1	11	0	0	1	2	0	0
Metabolism	Energy metabolism	ko00680 Methane metabolism	K03422 methyl-coenzyme M reductase subunit D	0	0	1	0	0	0	0	0	0	0	1	0	0	1	0	0	0	0	0	1	1	1	0	0	1	0	1	1	0	0	1	0	0	0	1	0	6	0	0	2	0	0	0
Metabolism	Energy metabolism	ko00680 Methane metabolism	K03532 trimethylamine-N-oxide reductase (cytochrome c), cytochrome c-type subunit TorC	1	1	3	4	1	1	4	1	3	2	3	4	5	1	3	2	0	2	0	1	0	3	4	1	6	6	2	2	7	3	1	5	2	1	1	2	2	4	4	4	2	2	4
Metabolism	Energy metabolism	ko00680 Methane metabolism	K03533 TorA specific chaperone	0	0	0	0	1	0	0	0	0	0	0	0	1	0	1	1	0	0	0	3	0	0	0	0	0	3	3	0	0	1	0	0	0	0	0	0	1	0	0	2	0	0	0
Metabolism	Energy metabolism	ko00680 Methane metabolism	K03841 fructose-1,6-bisphosphatase I [EC:3.1.3.11]	30	23	29	33	21	16	16	11	29	21	27	31	37	43	12	28	25	26	12	28	26	31	29	30	39	21	18	32	23	22	27	28	35	19	25	40	33	20	29	44	27	29	25
Metabolism	Energy metabolism	ko00680 Methane metabolism	K04041 fructose-1,6-bisphosphatase III [EC:3.1.3.11]	2	1	3	0	3	2	2	3	2	1	4	3	0	0	3	4	2	3	3	0	1	0	2	0	4	6	1	0	3	1	3	1	3	3	1	3	1	5	0	2	6	1	1
Metabolism	Energy metabolism	ko00680 Methane metabolism	K04480 methanol---5-hydroxybenzimidazolylcobamide Co-methyltransferase [EC:2.1.1.90]	151	26	59	12	65	65	59	36	81	52	48	25	19	6	21	16	31	20	8	25	50	21	99	11	26	22	27	35	23	18	29	35	52	34	29	15	24	68	45	19	61	16	35
Metabolism	Energy metabolism	ko00680 Methane metabolism	K05299 formate dehydrogenase (NADP+) alpha subunit [EC:1.17.1.10]	29	12	22	19	17	17	12	20	10	23	18	12	11	16	16	8	14	25	16	34	41	23	36	12	44	38	31	26	33	10	22	20	33	26	22	24	26	43	25	18	26	25	22
Metabolism	Energy metabolism	ko00680 Methane metabolism	K05884 L-2-hydroxycarboxylate dehydrogenase (NAD+) [EC:1.1.1.337]	3	5	4	4	2	3	5	0	1	7	2	5	1	3	4	2	3	5	3	5	11	2	5	2	7	5	1	3	5	1	6	1	10	2	6	3	5	8	3	4	6	2	4
Metabolism	Energy metabolism	ko00680 Methane metabolism	K05979 2-phosphosulfolactate phosphatase [EC:3.1.3.71]	4	3	3	8	5	4	6	5	4	2	5	3	3	3	7	4	3	6	3	3	2	3	2	3	6	7	0	4	1	2	5	3	3	2	4	6	5	5	4	3	6	5	2
Metabolism	Energy metabolism	ko00680 Methane metabolism	K06034 sulfopyruvate decarboxylase subunit alpha [EC:4.1.1.79]	0	3	2	2	4	4	2	1	0	0	1	2	0	0	1	2	1	1	1	3	0	7	1	2	1	3	4	1	2	0	1	3	1	2	1	2	1	0	0	5	4	3	2
Metabolism	Energy metabolism	ko00680 Methane metabolism	K06914 tyramine---L-glutamate ligase [EC:6.3.4.24]	2	1	0	1	1	1	2	1	1	2	0	0	0	0	1	0	2	0	0	0	0	0	1	0	2	1	0	2	2	1	0	1	0	0	1	0	0	3	1	0	0	0	0
Metabolism	Energy metabolism	ko00680 Methane metabolism	K07072 (4-(4-[2-(gamma-L-glutamylamino)ethyl]phenoxymethyl)furan-2-yl)methanamine synthase [EC:2.5.1.131]	2	2	0	1	2	1	1	0	0	1	0	0	0	2	0	0	1	1	0	1	0	1	3	1	1	1	1	0	0	0	0	1	1	0	1	2	2	1	0	0	0	2	1
Metabolism	Energy metabolism	ko00680 Methane metabolism	K07144 5-(aminomethyl)-3-furanmethanol phosphate kinase [EC:2.7.4.31]	1	0	0	0	0	0	1	1	0	0	0	1	0	1	0	2	0	0	0	2	1	0	1	0	1	0	1	0	1	0	1	0	0	4	3	0	0	0	0	1	0	3	1
Metabolism	Energy metabolism	ko00680 Methane metabolism	K07811 trimethylamine-N-oxide reductase (cytochrome c) [EC:1.7.2.3]	1	0	1	1	0	0	0	0	1	0	0	0	1	1	1	0	1	0	0	2	1	0	1	0	1	2	2	0	0	0	2	0	0	2	0	2	3	0	0	0	0	0	0
Metabolism	Energy metabolism	ko00680 Methane metabolism	K07812 trimethylamine-N-oxide reductase (cytochrome c) [EC:1.7.2.3]	15	6	2	11	6	6	10	4	3	5	6	3	4	5	6	7	10	11	23	10	12	9	16	4	22	13	12	26	8	10	3	12	14	7	6	8	7	18	6	20	17	6	6
Metabolism	Energy metabolism	ko00680 Methane metabolism	K07821 trimethylamine-N-oxide reductase (cytochrome c), cytochrome c-type subunit TorY	6	3	11	6	7	7	7	3	5	8	5	9	2	3	9	4	4	8	5	6	13	7	10	4	10	15	10	6	14	7	8	6	12	12	8	5	7	7	9	16	10	6	5
Metabolism	Energy metabolism	ko00680 Methane metabolism	K08093 3-hexulose-6-phosphate synthase [EC:4.1.2.43]	51	26	47	80	31	38	97	40	33	32	21	40	16	50	30	42	42	30	14	47	43	43	81	40	57	55	51	60	71	45	57	41	49	64	98	66	44	69	39	68	90	70	47
Metabolism	Energy metabolism	ko00680 Methane metabolism	K08094 6-phospho-3-hexuloisomerase [EC:5.3.1.27]	22	21	24	42	32	17	41	20	15	19	21	22	5	28	17	13	32	20	14	17	26	28	35	22	29	31	34	40	48	24	36	24	34	34	55	28	27	24	21	41	44	27	29
Metabolism	Energy metabolism	ko00680 Methane metabolism	K08097 phosphosulfolactate synthase [EC:4.4.1.19]	2	1	7	7	5	1	7	0	2	5	5	3	6	3	1	5	2	2	3	4	2	8	4	5	4	6	4	5	3	2	5	4	6	5	10	4	4	4	4	6	6	9	3
Metabolism	Energy metabolism	ko00680 Methane metabolism	K08264 heterodisulfide reductase subunit D [EC:1.8.98.1]	22	12	23	17	24	16	23	20	12	21	15	14	10	20	18	8	27	18	22	18	33	21	38	8	49	19	32	29	21	26	16	23	34	35	18	28	30	40	20	22	42	25	24
Metabolism	Energy metabolism	ko00680 Methane metabolism	K08685 quinohemoprotein amine dehydrogenase [EC:1.4.9.1]	0	0	1	3	0	0	0	1	0	1	1	1	0	0	0	0	1	0	2	2	1	0	3	0	3	0	1	1	2	0	0	0	2	5	0	2	1	0	0	0	0	0	3
Metabolism	Energy metabolism	ko00680 Methane metabolism	K08691 malyl-CoA/(S)-citramalyl-CoA lyase [EC:4.1.3.24 4.1.3.25]	11	3	5	5	13	3	13	2	5	3	5	9	4	6	9	7	4	5	3	12	5	14	23	4	17	10	19	6	8	3	12	5	11	8	11	9	11	10	5	14	8	9	9
Metabolism	Energy metabolism	ko00680 Methane metabolism	K08692 malate-CoA ligase subunit alpha [EC:6.2.1.9]	3	2	1	1	4	1	2	3	7	3	1	3	5	2	0	4	4	2	1	7	1	6	8	1	1	3	0	1	2	1	5	2	2	4	2	5	4	5	2	6	2	2	2
Metabolism	Energy metabolism	ko00680 Methane metabolism	K09733 (5-formylfuran-3-yl)methyl phosphate synthase [EC:4.2.3.153]	0	1	0	0	0	0	3	1	2	2	1	2	0	0	0	0	0	0	0	1	1	1	0	0	0	1	1	0	0	0	1	0	1	1	1	0	1	1	0	1	0	0	1
Metabolism	Energy metabolism	ko00680 Methane metabolism	K10713 5,6,7,8-tetrahydromethanopterin hydro-lyase [EC:4.2.1.147]	27	27	27	46	16	9	38	25	28	27	18	27	16	32	32	31	23	31	20	28	23	31	46	26	22	38	34	34	32	28	42	21	27	39	40	48	21	28	23	35	27	34	27
Metabolism	Energy metabolism	ko00680 Methane metabolism	K10714 methylene-tetrahydromethanopterin dehydrogenase [EC:1.5.1.-]	12	7	4	10	10	4	8	7	5	9	2	10	0	6	4	7	2	7	3	4	4	5	12	5	8	4	2	7	12	7	9	10	9	11	11	5	4	12	3	8	8	4	10
Metabolism	Energy metabolism	ko00680 Methane metabolism	K10944 methane/ammonia monooxygenase subunit A [EC:1.14.18.3 1.14.99.39]	537	482	501	661	578	476	820	398	232	571	300	476	103	490	419	492	422	487	154	445	428	560	705	456	636	661	547	642	863	508	602	364	667	595	945	651	318	454	260	929	645	906	597
Metabolism	Energy metabolism	ko00680 Methane metabolism	K10945 methane/ammonia monooxygenase subunit B	1684	1572	1415	1764	1894	1264	1959	1266	774	1964	1075	1442	344	1628	1343	1316	1314	1516	462	1335	1319	1562	1972	1306	2073	2038	1724	1860	2298	1362	1962	1047	2088	1609	2589	1877	771	1167	758	2643	1583	2272	1580
Metabolism	Energy metabolism	ko00680 Methane metabolism	K10946 methane/ammonia monooxygenase subunit C	1674	1561	1252	1740	1704	1167	1677	1263	783	1714	1002	1423	381	1713	1502	1475	1360	1524	555	1341	1411	1558	2295	1363	2054	2006	1941	1850	2473	1393	2046	990	2135	1835	2475	1809	883	1203	789	2587	1507	1918	1588
Metabolism	Energy metabolism	ko00680 Methane metabolism	K10977 methanogen homocitrate synthase [EC:2.3.3.14 2.3.3.-]	3	5	2	6	4	5	2	4	1	13	5	4	3	6	3	3	3	7	1	5	3	1	12	5	9	5	7	3	1	3	1	1	12	6	4	10	4	4	1	10	6	8	2
Metabolism	Energy metabolism	ko00680 Methane metabolism	K10978 methanogen homoisocitrate dehydrogenase [EC:1.1.1.87 1.1.1.-]	2	4	0	1	2	5	6	8	2	5	4	3	3	4	1	3	2	2	7	8	10	2	9	2	5	6	10	1	5	3	4	2	8	4	3	2	4	5	2	7	3	4	5
Metabolism	Energy metabolism	ko00680 Methane metabolism	K11212 LPPG:FO 2-phospho-L-lactate transferase [EC:2.7.8.28]	9	14	3	2	5	2	14	2	3	4	6	3	2	10	2	6	3	7	4	8	1	3	3	6	11	8	14	5	3	1	2	6	9	5	8	8	8	1	3	16	2	4	3
Metabolism	Energy metabolism	ko00680 Methane metabolism	K11260 4Fe-4S ferredoxin	0	0	0	1	0	0	0	1	0	0	0	1	0	0	0	1	0	0	0	0	0	1	1	0	1	0	0	0	0	0	0	0	2	0	0	1	0	0	0	0	0	0	0
Metabolism	Energy metabolism	ko00680 Methane metabolism	K11261 formylmethanofuran dehydrogenase subunit E [EC:1.2.7.12]	11	8	10	8	6	6	6	6	6	15	1	6	4	8	5	4	5	2	8	4	9	9	17	8	11	6	6	5	4	8	7	7	9	7	6	6	3	5	6	11	10	11	10
Metabolism	Energy metabolism	ko00680 Methane metabolism	K11529 glycerate 2-kinase [EC:2.7.1.165]	7	9	7	11	7	7	11	7	4	11	7	9	8	6	7	8	12	6	1	15	10	8	14	12	13	13	13	7	3	9	11	7	7	6	18	8	10	13	7	17	9	10	8
Metabolism	Energy metabolism	ko00680 Methane metabolism	K11532 fructose-1,6-bisphosphatase II / sedoheptulose-1,7-bisphosphatase [EC:3.1.3.11 3.1.3.37]	4	1	2	2	2	3	1	1	3	0	3	4	3	3	4	2	4	0	1	3	2	0	5	0	1	6	1	2	1	2	1	2	2	2	1	0	2	2	0	2	0	3	0
Metabolism	Energy metabolism	ko00680 Methane metabolism	K11645 fructose-bisphosphate aldolase, class I [EC:4.1.2.13]	50	42	35	42	27	41	42	39	22	39	22	17	23	32	33	24	23	21	11	48	48	31	48	28	42	41	48	33	43	24	28	36	52	31	42	44	30	29	22	46	24	45	43
Metabolism	Energy metabolism	ko00680 Methane metabolism	K11779 FO synthase [EC:2.5.1.147 4.3.1.32]	6	4	5	2	3	0	6	0	3	5	2	9	2	3	4	2	3	3	1	8	5	3	4	2	7	5	7	2	3	4	2	4	1	5	5	5	3	3	3	10	5	9	2
Metabolism	Energy metabolism	ko00680 Methane metabolism	K11780 7,8-didemethyl-8-hydroxy-5-deazariboflavin synthase [EC:4.3.1.32]	3	1	1	1	0	1	1	0	1	1	0	1	0	1	0	2	1	0	0	1	0	1	0	0	1	0	2	0	0	1	0	1	1	2	1	1	1	0	0	2	1	0	2
Metabolism	Energy metabolism	ko00680 Methane metabolism	K11781 5-amino-6-(D-ribitylamino)uracil---L-tyrosine 4-hydroxyphenyl transferase [EC:2.5.1.147]	2	0	1	3	0	1	3	2	2	1	0	0	0	1	1	0	2	1	0	0	1	0	0	1	2	0	1	2	1	1	2	0	2	0	2	1	1	0	1	5	0	1	2
Metabolism	Energy metabolism	ko00680 Methane metabolism	K12234 coenzyme F420-0:L-glutamate ligase / coenzyme F420-1:gamma-L-glutamate ligase [EC:6.3.2.31 6.3.2.34]	1	2	3	5	4	2	0	3	4	2	4	0	1	4	1	1	1	4	2	1	1	2	4	3	2	3	4	1	1	6	0	3	0	1	2	3	1	3	1	8	2	3	4
Metabolism	Energy metabolism	ko00680 Methane metabolism	K13039 sulfopyruvate decarboxylase subunit beta [EC:4.1.1.79]	3	0	1	0	0	0	3	2	0	3	0	0	2	2	0	1	1	4	0	1	1	1	0	2	1	1	2	2	2	1	1	2	2	2	2	1	0	0	0	4	3	1	1
Metabolism	Energy metabolism	ko00680 Methane metabolism	K13788 phosphate acetyltransferase [EC:2.3.1.8]	10	6	7	17	4	7	16	6	4	11	1	18	29	25	10	12	7	6	6	13	12	8	18	7	18	8	20	14	19	12	5	16	13	16	11	16	30	21	13	20	12	3	14
Metabolism	Energy metabolism	ko00680 Methane metabolism	K13812 bifunctional enzyme Fae/Hps [EC:4.2.1.147 4.1.2.43]	0	0	0	1	0	0	1	0	0	0	0	0	0	0	1	0	0	0	0	1	0	1	1	2	1	2	0	1	1	0	1	0	0	0	0	0	0	1	0	1	1	0	1
Metabolism	Energy metabolism	ko00680 Methane metabolism	K13831 3-hexulose-6-phosphate synthase / 6-phospho-3-hexuloisomerase [EC:4.1.2.43 5.3.1.27]	5	6	6	4	3	4	1	5	2	0	4	6	3	0	3	1	1	3	1	4	4	2	3	1	9	4	3	2	4	3	5	2	8	1	8	7	3	4	1	8	5	9	3
Metabolism	Energy metabolism	ko00680 Methane metabolism	K14028 methanol dehydrogenase (cytochrome c) subunit 1 [EC:1.1.2.7]	68	66	54	255	76	76	151	81	82	95	54	117	17	90	115	110	139	86	39	86	65	106	117	142	115	125	122	97	119	118	103	84	106	147	137	145	105	101	46	220	120	262	99
Metabolism	Energy metabolism	ko00680 Methane metabolism	K14067 malate-CoA ligase subunit beta [EC:6.2.1.9]	1	2	4	5	1	2	8	0	4	0	0	2	1	3	3	0	4	3	1	6	4	1	1	3	3	4	0	4	4	4	2	2	3	2	3	3	1	2	1	4	3	1	4
Metabolism	Energy metabolism	ko00680 Methane metabolism	K14080 [methyl-Co(III) methanol/glycine betaine-specific corrinoid protein]:coenzyme M methyltransferase [EC:2.1.1.246 2.1.1.377]	12	13	9	4	11	9	8	8	11	12	14	11	16	3	18	9	8	14	9	9	28	9	26	7	18	14	11	14	8	11	7	14	18	14	10	6	9	30	17	15	22	9	11
Metabolism	Energy metabolism	ko00680 Methane metabolism	K14081 methanol corrinoid protein	1	0	1	0	1	4	3	0	3	2	1	2	2	0	3	0	0	0	0	0	2	0	2	2	0	0	0	0	0	1	0	2	0	3	1	1	2	2	0	1	3	0	0
Metabolism	Energy metabolism	ko00680 Methane metabolism	K14082 [methyl-Co(III) methylamine-specific corrinoid protein]:coenzyme M methyltransferase [EC:2.1.1.247]	6	4	4	4	0	1	2	0	0	8	2	1	2	2	0	1	0	6	0	2	2	4	7	0	5	6	5	3	4	3	2	0	4	3	0	2	2	0	6	1	6	4	5
Metabolism	Energy metabolism	ko00680 Methane metabolism	K14083 trimethylamine---corrinoid protein Co-methyltransferase [EC:2.1.1.250]	68	35	32	47	44	36	44	49	31	63	40	30	41	35	52	41	34	30	27	52	70	34	116	36	63	75	68	55	54	49	45	45	82	54	54	31	38	69	49	55	65	67	59
Metabolism	Energy metabolism	ko00680 Methane metabolism	K14084 trimethylamine corrinoid protein	30	23	26	24	22	30	21	17	22	34	30	18	10	15	29	19	19	17	17	28	48	20	50	14	37	33	35	36	27	15	24	29	47	28	39	20	16	40	23	26	35	26	24
Metabolism	Energy metabolism	ko00680 Methane metabolism	K14126 F420-non-reducing hydrogenase large subunit [EC:1.12.99.- 1.8.98.5]	13	5	13	8	19	35	21	5	3	11	17	5	13	8	17	7	8	9	20	22	40	16	32	5	42	15	18	26	22	12	14	31	40	30	17	6	9	46	12	20	35	9	13
Metabolism	Energy metabolism	ko00680 Methane metabolism	K14127 F420-non-reducing hydrogenase iron-sulfur subunit [EC:1.12.99.- 1.8.98.5 1.8.98.6]	27	13	14	26	26	30	21	20	15	27	24	23	17	21	35	13	18	28	39	25	58	30	66	12	55	35	29	41	23	28	21	37	63	32	35	23	27	55	26	23	56	18	35
Metabolism	Energy metabolism	ko00680 Methane metabolism	K14128 F420-non-reducing hydrogenase small subunit [EC:1.12.99.- 1.8.98.5]	22	4	13	12	25	43	24	9	10	18	14	12	17	11	31	8	14	17	20	17	63	14	26	7	46	15	19	40	18	17	17	20	56	24	17	9	17	52	18	12	34	16	14
Metabolism	Energy metabolism	ko00680 Methane metabolism	K14940 gamma-F420-2:alpha-L-glutamate ligase [EC:6.3.2.32]	0	0	0	0	0	0	1	1	0	0	0	1	1	1	0	2	0	0	0	0	1	0	1	0	1	0	0	0	0	3	0	0	0	0	0	1	0	1	0	3	1	0	2
Metabolism	Energy metabolism	ko00680 Methane metabolism	K14941 2-phospho-L-lactate/phosphoenolpyruvate guanylyltransferase [EC:2.7.7.68 2.7.7.105]	5	1	2	3	0	2	3	1	7	1	6	2	0	2	3	0	1	1	3	3	1	0	1	1	2	2	2	5	2	0	2	4	2	4	3	5	4	0	5	1	1	2	0
Metabolism	Energy metabolism	ko00680 Methane metabolism	K15022 formate dehydrogenase (NADP+) beta subunit [EC:1.17.1.10]	45	31	32	48	38	45	61	28	20	34	38	36	20	30	45	25	19	37	30	53	83	47	100	31	109	65	43	56	41	27	27	38	75	52	60	53	35	59	20	62	62	51	35
Metabolism	Energy metabolism	ko00680 Methane metabolism	K15228 methylamine dehydrogenase light chain [EC:1.4.9.1]	2	3	0	1	2	0	0	0	0	1	1	0	1	1	2	1	0	0	0	1	0	0	0	1	1	0	1	0	1	1	0	1	0	0	0	1	0	0	0	6	0	0	0
Metabolism	Energy metabolism	ko00680 Methane metabolism	K15229 methylamine dehydrogenase heavy chain [EC:1.4.9.1]	2	4	0	2	3	2	1	0	2	4	5	1	1	2	3	1	1	5	1	3	0	4	6	3	2	1	5	2	1	0	1	3	3	0	1	3	2	1	0	4	1	6	2
Metabolism	Energy metabolism	ko00680 Methane metabolism	K15633 2,3-bisphosphoglycerate-independent phosphoglycerate mutase [EC:5.4.2.12]	67	50	72	81	50	37	77	31	61	59	28	77	92	75	46	63	72	69	43	72	56	76	115	51	86	78	92	85	62	66	55	62	66	63	76	111	76	57	41	137	79	91	62
Metabolism	Energy metabolism	ko00680 Methane metabolism	K15634 2,3-bisphosphoglycerate-dependent phosphoglycerate mutase [EC:5.4.2.11]	6	4	4	2	4	7	4	2	8	6	1	2	4	10	10	3	1	6	1	11	7	6	10	7	10	6	10	7	7	3	2	10	7	3	7	11	4	0	1	10	4	7	3
Metabolism	Energy metabolism	ko00680 Methane metabolism	K15635 2,3-bisphosphoglycerate-independent phosphoglycerate mutase [EC:5.4.2.12]	11	15	12	19	17	10	14	13	9	19	11	9	9	20	10	10	13	10	14	21	16	19	33	7	18	22	27	18	21	9	16	13	28	17	16	26	14	17	9	16	11	21	24
Metabolism	Energy metabolism	ko00680 Methane metabolism	K16157 methane monooxygenase component A alpha chain [EC:1.14.13.25]	0	0	0	2	1	0	1	1	0	2	0	0	0	0	0	0	1	1	0	0	0	0	0	0	0	0	0	0	0	2	0	0	0	0	2	0	0	0	0	0	0	0	0
Metabolism	Energy metabolism	ko00680 Methane metabolism	K16161 methane monooxygenase component C [EC:1.14.13.25]	0	0	0	0	0	0	0	0	0	0	0	0	0	1	0	0	0	0	0	0	0	0	0	0	3	0	1	0	1	0	1	0	1	0	0	0	0	0	0	0	0	0	0
Metabolism	Energy metabolism	ko00680 Methane metabolism	K16176 methylamine---corrinoid protein Co-methyltransferase [EC:2.1.1.248]	12	4	7	2	3	2	10	2	7	6	3	1	4	1	4	4	3	4	5	7	14	4	21	7	10	11	8	3	3	4	7	6	10	7	3	4	2	17	14	9	6	14	1
Metabolism	Energy metabolism	ko00680 Methane metabolism	K16177 monomethylamine corrinoid protein	2	3	7	1	5	2	4	3	0	2	1	2	2	0	3	1	1	2	4	6	11	3	7	0	1	4	2	5	6	1	3	4	4	7	1	1	4	3	5	0	2	3	1
Metabolism	Energy metabolism	ko00680 Methane metabolism	K16178 dimethylamine---corrinoid protein Co-methyltransferase [EC:2.1.1.249]	7	7	11	11	10	6	12	9	7	12	6	4	5	5	11	4	10	11	19	16	19	10	22	6	11	14	18	13	10	12	13	9	17	13	11	8	9	15	8	11	20	9	12
Metabolism	Energy metabolism	ko00680 Methane metabolism	K16179 dimethylamine corrinoid protein	157	47	52	41	58	62	65	43	83	82	45	31	23	26	39	22	23	31	29	49	69	31	101	29	64	44	38	57	41	20	37	46	66	49	43	28	35	78	51	42	76	39	58
Metabolism	Energy metabolism	ko00680 Methane metabolism	K16254 mxaJ protein	2	0	1	14	6	1	4	2	1	3	1	6	0	4	1	10	1	3	1	2	1	3	2	1	4	2	1	6	3	6	3	4	6	1	3	2	5	3	1	2	1	5	4
Metabolism	Energy metabolism	ko00680 Methane metabolism	K16255 cytochrome c-L	0	0	0	14	1	0	3	1	0	1	0	5	1	10	2	22	8	1	0	2	0	2	2	2	2	4	9	1	0	5	1	3	5	1	12	3	1	2	0	11	2	0	0
Metabolism	Energy metabolism	ko00680 Methane metabolism	K16256 mxaA protein	0	0	0	1	1	0	0	0	0	0	1	0	0	0	0	0	0	1	0	0	0	0	1	0	0	0	0	0	0	0	1	0	2	0	0	0	1	0	0	0	0	1	0
Metabolism	Energy metabolism	ko00680 Methane metabolism	K16257 mxaC protein	0	0	0	1	0	0	1	1	0	0	0	0	0	0	0	1	1	0	0	0	0	1	0	0	0	1	0	0	0	0	0	0	0	0	1	0	0	0	0	0	0	0	0
Metabolism	Energy metabolism	ko00680 Methane metabolism	K16258 mxaK protein	0	0	0	0	0	0	0	1	1	1	0	1	0	0	0	1	0	0	0	1	0	0	0	0	0	0	1	1	0	0	0	0	0	1	1	0	0	0	0	0	0	1	0
Metabolism	Energy metabolism	ko00680 Methane metabolism	K16259 mxaL protein	0	0	0	1	0	0	0	0	1	0	0	0	0	0	0	0	0	0	0	0	0	1	0	0	0	0	0	1	0	0	0	0	0	2	1	1	0	0	0	0	0	0	0
Metabolism	Energy metabolism	ko00680 Methane metabolism	K16260 mxaD protein	6	6	2	20	6	3	9	6	5	8	6	11	4	6	5	14	8	7	1	4	7	5	11	7	6	7	3	7	6	14	8	9	14	11	15	10	8	3	7	15	5	22	8
Metabolism	Energy metabolism	ko00680 Methane metabolism	K16305 fructose-bisphosphate aldolase / 6-deoxy-5-ketofructose 1-phosphate synthase [EC:4.1.2.13 2.2.1.11]	0	0	0	1	0	0	0	0	1	0	0	0	0	0	0	0	0	0	0	1	0	0	1	0	0	0	1	0	1	0	0	1	0	0	0	0	0	0	0	0	1	0	0
Metabolism	Energy metabolism	ko00680 Methane metabolism	K16306 fructose-bisphosphate aldolase / 2-amino-3,7-dideoxy-D-threo-hept-6-ulosonate synthase [EC:4.1.2.13 2.2.1.10]	5	6	7	3	11	6	5	3	2	4	0	1	1	3	1	2	2	6	3	4	12	2	4	1	5	7	0	5	2	4	1	4	4	1	3	5	3	5	4	3	6	1	3
Metabolism	Energy metabolism	ko00680 Methane metabolism	K16370 6-phosphofructokinase 2 [EC:2.7.1.11]	0	2	0	1	3	3	2	2	4	3	2	2	2	3	3	2	3	5	1	2	1	3	3	2	3	2	6	3	4	1	4	2	4	3	1	5	3	2	3	2	4	4	3
Metabolism	Energy metabolism	ko00680 Methane metabolism	K16792 methanogen homoaconitase large subunit [EC:4.2.1.114]	4	0	4	5	9	6	6	3	4	9	7	1	6	1	3	6	2	7	3	6	10	2	15	7	7	9	7	5	5	4	4	2	7	10	8	8	9	7	4	6	12	3	6
Metabolism	Energy metabolism	ko00680 Methane metabolism	K16793 methanogen homoaconitase small subunit [EC:4.2.1.114]	3	2	1	3	4	3	1	3	0	3	1	1	2	1	1	0	2	0	1	3	1	0	1	1	0	1	2	0	1	1	1	1	4	1	2	7	2	7	3	0	2	0	4
[truncated: 21,573 more rows]
