# Supplementary material for: Biotic interactions between benthic infauna and aerobic methanotrophs mediate methane fluxes from coastal sediments
Source: ISME J. 2024 Jan 31;18(1):wrae013. doi: 10.1093/ismejo/wrae013 (PMC10942774; doi:10.1093/ismejo/wrae013)
Supplement: Supplementary_Data_4_wrae013 [file supplementary_data_4_wrae013.xlsx]

## Sheet: Bioinformatics table
Sequencing facility ID	Sample, replicate (Core #)	Million paired-end reads after sequencing	Read Length (bp) after sequencing	After quality trimming million paired-end reads	After quality trimming Read Length (bp)	After quality trimming R1 Phred33 scores	After quality trimming R2 Phred33 scores	Million 16S rRNA reads classifed as prokaryotic with Kraken2	PEAR merged read length (bp)	PEAR merged million reads	PEAR merge rate (%)	SortMeRNA non-rRNA million reads	% rRNA reads
P27306_101	FIELD 1	76.8	151	74.9	145	36.2568	35.9927	24484541	202	57.3	76.502	1704121	2.27519
P27306_102	FIELD 2	69.2	151	67.5	146	36.2358	35.9555	19286643	203	51.7	76.5926	1562036	2.31413
P27306_103	FIELD 3	73.9	151	71.6	145	36.2747	35.9038	24096039	203	54.1	75.5587	1372617	1.91706
P27306_104	CTRL 1	73.5	151	71.2	145	36.2605	36.0842	26941934	201	55.5	77.9494	1542759	2.1668
P27306_105	CTRL 2	75.7	151	74.2	147	36.2356	35.8948	24297716	213	50.9	68.5984	1424083	1.91925
P27306_106	CTRL 3	69.1	151	67.2	146	36.2354	35.91	22949283	205	49.2	73.2143	1349638	2.00839
P27306_107	CTRL 4	72.1	151	70.6	146	36.2578	35.9432	27818209	209	49.9	70.6799	1276753	1.80843
P27306_108	CTRL 5	70	151	68.7	147	36.25	35.8977	22202469	209	48.3	70.3057	1289698	1.87729
P27306_109	CTRL 6	78.3	151	76.4	146	36.252	35.8487	28363057	208	54	70.6806	1073203	1.40472
P27306_110	CTRL 7	69.8	151	67.8	145	36.2599	35.9011	21120014	203	50.6	74.6313	1525771	2.2504
P27306_111	CTRL 8	71.5	151	69.2	145	36.2528	35.9019	22319734	204	51.9	75	1371532	1.98198
P27306_112	HM 1	63.9	151	61.9	146	36.2605	35.8371	24226179	207	43.3	69.9515	1226348	1.98118
P27306_113	HM 2	65.6	151	63.6	146	36.2689	35.9385	26538655	205	47.2	74.2138	898430	1.41263
P27306_114	HM 3	76.1	151	74	146	36.2766	35.8889	28424890	208	52.4	70.8108	1500100	2.02716
P27306_115	HM 4	70.9	151	68.9	146	36.2837	36.0291	26192876	205	52.1	75.6168	926578	1.34482
P27306_116	HM 5	67.3	151	65.8	146	36.2698	35.9126	26006255	210	45.5	69.1489	1109000	1.68541
P27306_117	HM 6	69.1	151	67.1	146	36.3023	35.8672	28320984	206	48.7	72.5782	1073273	1.59951
P27306_118	HM 7	71.6	151	69.9	146	36.2698	35.9087	26344461	207	50.3	71.9599	1263909	1.80817
P27306_119	HM 8	62.2	151	60.1	145	36.2793	35.9725	24797173	203	46.6	77.5374	762817	1.26925
P27306_120	HMM 1	73.4	151	71	145	36.2821	35.9158	28095282	200	56.7	79.8592	1163779	1.63913
P27306_121	HMM 2	69.6	151	67.6	146	36.2529	35.9539	24792505	205	49.2	72.7811	1305814	1.93168
P27306_122	HMM 3	57.4	151	56	146	36.2642	35.9471	21270528	211	38.6	68.9286	1165814	2.08181
P27306_123	HMM 4	79.4	151	77.1	146	36.2905	36.0091	29005446	205	57	73.93	1347792	1.74811
P27306_124	HMM 5	66.7	151	65	146	36.296	35.9213	26755465	206	46.8	72	1090393	1.67753
P27306_125	HMM 6	91.4	151	89.1	146	36.2777	35.858	34026317	209	62	69.5847	1762768	1.97842
P27306_126	HMM 7	67.6	151	65.6	146	36.2565	35.8751	24065703	213	43.4	66.1585	1387828	2.11559
P27306_127	HMM 8	70.8	151	68.5	146	36.2705	35.9112	25971267	209	46.4	67.7372	1463084	2.13589
P27306_129	LM 1	71.3	151	69.1	146	36.2687	35.9806	26012050	206	49.3	71.3459	1390515	2.01232
P27306_130	LM 2	71.4	151	69.3	146	36.2658	35.9624	24623830	207	48.3	69.697	1366019	1.97117
P27306_131	LM 3	70.4	151	68.6	146	36.2491	35.8929	27036467	209	48	69.9708	1152030	1.67934
P27306_132	LM 4	74.2	151	72.3	146	36.2726	35.8447	27265651	210	49	67.7732	1319815	1.82547
P27306_133	LM 5	74.6	151	72.7	146	36.2722	35.8829	28025961	208	53.6	73.7276	1091508	1.50139
P27306_134	LM 6	72.3	151	70.6	146	36.2481	35.9669	25795690	211	50	70.8215	1394563	1.9753
P27306_135	LM 7	84.6	151	82.4	146	36.2879	35.9496	31403928	209	58.7	71.2379	1502881	1.82388
P27306_136	LM 8	78.6	151	76.9	147	36.2163	35.8897	28994861	213	51.5	66.9701	1401247	1.82217
P27306_137	LMM 1	65.4	151	63.8	146	36.291	35.9115	24928766	208	45.4	71.1599	1364591	2.13886
P27306_138	LMM 2	54.5	151	53.2	146	36.2414	35.9193	21970580	210	37.1	69.7368	866476	1.62871
P27306_139	LMM 3	71.2	151	69.5	147	36.2821	35.8674	26182628	213	45.1	64.8921	1029073	1.48068
P27306_140	LMM 4	65.7	151	64	146	36.2851	35.9769	26089746	210	45.8	71.5625	802475	1.25387
P27306_141	LMM 5	84.8	151	82.4	146	36.293	35.9138	31231095	204	62.1	75.3641	1900742	2.30673
P27306_142	LMM 6	68.3	151	66.6	146	36.2758	35.869	25983768	211	45.5	68.3183	1155552	1.73506
P27306_143	LMM 7	71.6	151	69.5	146	36.3001	35.9431	26799535	208	51.8	74.5324	1310901	1.88619
P27306_144	LMM 8	69.4	151	67.9	147	36.2806	35.8404	26627595	213	45.9	67.5994	1248776	1.83914
