# Supplementary material for: Biotic interactions between benthic infauna and aerobic methanotrophs mediate methane fluxes from coastal sediments
Source: ISME J. 2024 Jan 31;18(1):wrae013. doi: 10.1093/ismejo/wrae013 (PMC10942774; doi:10.1093/ismejo/wrae013)
Supplement: Supplementary_Data_5_wrae013 [file supplementary_data_5_wrae013.xlsx]

## Sheet: ANOVA tests
	Df	Sum sq	Mean sq	F value	Pr(>F)
Treatment	4	4.307	1.0767	3.677	0.0133	*
Residuals	35	10.249	0.2928
---
Signif. codes: 0 ,*** < 0.001 ,** < 0.01 ,* < 0.05 ,. < 0.1 , < 1
Tukey multiple comparisons of means
95% family-wise confidence level
Fit: aov(formula = Methanotrophs_ra_RNAseq ~ Treatment, data = data)
$Treatment
	diff	lwr	upr	p adj
2_HM-1_LM	-0.982375	-1.76027	-0.204482	0.0074789
3_LMM-1_LM	-0.6265	-1.40439	0.151393	0.164104
4_HMM-1_LM	-0.755375	-1.53327	0.0225184	0.0604957
5_CTRL-1_LM	-0.493375	-1.27127	0.284518	0.376773
3_LMM-2_HM	0.355875	-0.422018	1.13377	0.683709
4_HMM-2_HM	0.227	-0.550893	1.00489	0.91654
5_CTRL-2_HM	0.489	-0.288893	1.26689	0.385659
4_HMM-3_LMM	-0.128875	-0.906768	0.649018	0.989027
5_CTRL-3_LMM	0.133125	-0.644768	0.911018	0.987603
5_CTRL-4_HMM	0.262	-0.515893	1.03989	0.867442
	Df	Sum sq	Mean sq	F value	Pr(>F)
Treatment	4	76378680	19094670	3.495	0.0167	*
Residuals	35	191246688	5464191
---
Signif. codes: 0 ,*** < 0.001 ,** < 0.01 ,* < 0.05 ,. < 0.1 , < 1
Tukey multiple comparisons of means
95% family-wise confidence level
Fit: aov(formula = pmoABC_cpm_RNAseq ~ Treatment, data = data)
$Treatment
	diff	lwr	upr	p adj
2_HM-1_LM	-3425.51	-6785.83	-65.2006	0.0439
3_LMM-1_LM	-3735.68	-7095.99	-375.361	0.0230765
4_HMM-1_LM	-2684.88	-6045.19	675.434	0.16994
5_CTRL-1_LM	-1409.37	-4769.69	1950.94	0.748013
3_LMM-2_HM	-310.16	-3670.47	3050.15	0.998855
4_HMM-2_HM	740.635	-2619.68	4100.95	0.968513
5_CTRL-2_HM	2016.14	-1344.17	5376.46	0.432409
4_HMM-3_LMM	1050.8	-2309.52	4411.11	0.895302
5_CTRL-3_LMM	2326.3	-1034.01	5686.62	0.29164
5_CTRL-4_HMM	1275.51	-2084.81	4635.82	0.809764
	Df	Sum sq	Mean sq	F value	Pr(>F)
Treatment	4	3.59	0.8986	0.808	0.53
Residuals	30	33.37	1.1122
5 observations deleted due to missingness
Tukey multiple comparisons of means
95% family-wise confidence level
Fit: aov(formula = OM_perc ~ Treatment, data = data)
$Treatment
	diff	lwr	upr	p adj
2_HM-1_LM	-0.0931429	-1.72825	1.54196	0.999822
3_LMM-1_LM	-0.214571	-1.84968	1.42054	0.995298
4_HMM-1_LM	0.0314286	-1.60368	1.66654	0.999998
5_CTRL-1_LM	0.703	-0.932107	2.33811	0.724401
3_LMM-2_HM	-0.121429	-1.75654	1.51368	0.999492
4_HMM-2_HM	0.124571	-1.51054	1.75968	0.999438
5_CTRL-2_HM	0.796143	-0.838964	2.43125	0.624781
4_HMM-3_LMM	0.246	-1.38911	1.88111	0.992066
5_CTRL-3_LMM	0.917571	-0.717536	2.55268	0.492089
5_CTRL-4_HMM	0.671571	-0.963536	2.30668	0.756174
	Df	Sum sq	Mean sq	F value	Pr(>F)
Factor	4	0.2413	0.06032	1.065	0.423
Residuals	10	0.5662	0.05662
Tukey multiple comparisons of means
95% family-wise confidence level
Fit: aov(formula = CH4_turnover ~ Factor, data = data_ox)
$Factor
	diff	lwr	upr	p adj
2_HM-1_LM	-0.00666667	-0.646075	0.632741	1
3_LMM-1_LM	0.103333	-0.536075	0.742741	0.981819
4_HMM-1_LM	0.286667	-0.352741	0.926075	0.598402
5_CTRL-1_LM	0.27	-0.369408	0.909408	0.646946
3_LMM-2_HM	0.11	-0.529408	0.749408	0.977187
4_HMM-2_HM	0.293333	-0.346075	0.932741	0.579059
5_CTRL-2_HM	0.276667	-0.362741	0.916075	0.627527
4_HMM-3_LMM	0.183333	-0.456075	0.822741	0.873469
5_CTRL-3_LMM	0.166667	-0.472741	0.806075	0.905813
5_CTRL-4_HMM	-0.0166667	-0.656075	0.622741	0.999985
	Df	Sum sq	Mean sq	F value	Pr(>F)
Factor	4	7.054	1.7636	3.915	0.0364	*
Residuals	10	4.504	0.4504
---
Signif. codes: 0 ,*** < 0.001 ,** < 0.01 ,* < 0.05 ,. < 0.1 , < 1
Tukey multiple comparisons of means
95% family-wise confidence level
Fit: aov(formula = CH4_oxidation_log ~ Factor, data = data_ox)
$Factor
	diff	lwr	upr	p adj
2_HM-1_LM	-1.87744	-3.68088	-0.0739949	0.0405413
3_LMM-1_LM	-1.52096	-3.32441	0.282481	0.110456
4_HMM-1_LM	-1.71687	-3.52032	0.0865707	0.0638712
5_CTRL-1_LM	-0.912683	-2.71613	0.89076	0.493322
3_LMM-2_HM	0.356475	-1.44697	2.15992	0.962638
4_HMM-2_HM	0.160566	-1.64288	1.96401	0.998104
5_CTRL-2_HM	0.964755	-0.838688	2.7682	0.443683
4_HMM-3_LMM	-0.19591	-1.99935	1.60753	0.99591
5_CTRL-3_LMM	0.608279	-1.19516	2.41172	0.798003
5_CTRL-4_HMM	0.804189	-0.999254	2.60763	0.602889
	Df	Sum sq	Mean sq	F value	Pr(>F)
Treatment	4	420.2	105.05	1.515	0.226
Residuals	27	1872.1	69.34
8 observations deleted due to missingness
Tukey multiple comparisons of means
95% family-wise confidence level
Fit: aov(formula = DIC_flux_sqrt ~ Treatment, data = data)
$Treatment
	diff	lwr	upr	p adj
2_HM-1_LM	3.75168	-9.77876	17.2821	0.925321
3_LMM-1_LM	10.1006	-3.94063	24.1418	0.248767
4_HMM-1_LM	4.65701	-9.38419	18.6982	0.866736
5_CTRL-1_LM	0.176661	-13.3538	13.7071	1
3_LMM-2_HM	6.34889	-7.18155	19.8793	0.650956
4_HMM-2_HM	0.905333	-12.6251	14.4358	0.999652
5_CTRL-2_HM	-3.57502	-16.5746	9.42461	0.927351
4_HMM-3_LMM	-5.44355	-19.4848	8.59764	0.788203
5_CTRL-3_LMM	-9.92391	-23.4543	3.60653	0.232139
5_CTRL-4_HMM	-4.48035	-18.0108	9.05009	0.867404
	Df	Sum sq	Mean sq	F value	Pr(>F)
Treatment	4	278.9	69.72	5.388	0.00227	**
Residuals	29	375.3	12.94
---
Signif. codes: 0 ,*** < 0.001 ,** < 0.01 ,* < 0.05 ,. < 0.1 , < 1
6 observations deleted due to missingness
Tukey multiple comparisons of means
95% family-wise confidence level
Fit: aov(formula = CH4_flux_sqrt ~ Treatment, data = data)
$Treatment
	diff	lwr	upr	p adj
2_HM-1_LM	1.05984	-4.5295	6.64918	0.980922
3_LMM-1_LM	7.76847	2.17913	13.3578	0.0030625
4_HMM-1_LM	5.21575	-0.601815	11.0333	0.0955021
5_CTRL-1_LM	2.38185	-3.20749	7.97119	0.729276
3_LMM-2_HM	6.70863	1.11929	12.298	0.0125824
4_HMM-2_HM	4.15591	-1.66165	9.97348	0.25716
5_CTRL-2_HM	1.32201	-4.26733	6.91135	0.957603
4_HMM-3_LMM	-2.55272	-8.37028	3.26485	0.70782
5_CTRL-3_LMM	-5.38662	-10.976	0.202716	0.0631084
5_CTRL-4_HMM	-2.83391	-8.65147	2.98366	0.622686
	Df	Sum sq	Mean sq	F value	Pr(>F)
Treatment	4	9.868	2.467	3.347	0.0202	*
Residuals	35	25.797	0.737
---
Signif. codes: 0 ,*** < 0.001 ,** < 0.01 ,* < 0.05 ,. < 0.1 , < 1
> TukeyHSD(res.aov)
Tukey multiple comparisons of means
95% family-wise confidence level
Fit: aov(formula = CH4_porewater_log ~ Treatment, data = data)
$Treatment
	diff	lwr	upr	p adj
2_HM-1_LM	-0.689345	-1.92348	0.544796	0.503699
3_LMM-1_LM	-1.30967	-2.54381	-0.0755256	0.0329664
4_HMM-1_LM	-1.18231	-2.41645	0.0518314	0.065827
5_CTRL-1_LM	-1.26367	-2.49782	-0.0295346	0.0425757
3_LMM-2_HM	-0.620321	-1.85446	0.613819	0.603638
4_HMM-2_HM	-0.492964	-1.7271	0.741176	0.779824
5_CTRL-2_HM	-0.57433	-1.80847	0.65981	0.669939
4_HMM-3_LMM	0.127357	-1.10678	1.3615	0.998227
5_CTRL-3_LMM	0.045991	-1.18815	1.28013	0.999969
5_CTRL-4_HMM	-0.081366	-1.31551	1.15277	0.999696
	Df	Sum sq	Mean sq	F value	Pr(>F)
Treatment	4	276138	69034	12.87	3.25e-06	***
Residuals	30	160962	5365
---
Signif. codes: 0 ‘***’ 0.001 ‘**’ 0.01 ‘*’ 0.05 ‘.’ 0.1 ‘ ’ 1
Tukey multiple comparisons of means
95% family-wise confidence level
Fit: aov(formula = meiofauna_individuals_per_10_ml ~ Treatment, data = data_meio)
$Treatment
	diff	lwr	upr	p adj
2_HM-1_LM	127.143	13.5748	240.711	0.022224
3_LMM-1_LM	-3.85714	-117.425	109.711	0.999977
4_HMM-1_LM	168.143	54.5748	281.711	0.0014799
5_CTRL-1_LM	215.286	101.718	328.854	5.3e-05
3_LMM-2_HM	-131	-244.568	-17.432	0.0174776
4_HMM-2_HM	41	-72.568	154.568	0.831345
5_CTRL-2_HM	88.1429	-25.4252	201.711	0.18906
4_HMM-3_LMM	172	58.432	285.568	0.0011323
5_CTRL-3_LMM	219.143	105.575	332.711	4.03e-05
5_CTRL-4_HMM	47.1429	-66.4252	160.711	0.749035
	Df	Sum sq	Mean sq	F value	Pr(>F)
Treatment	4	15	3.75	1.167	0.342
Residuals	35	112.5	3.214
---
Signif. codes: 0 ‘***’ 0.001 ‘**’ 0.01 ‘*’ 0.05 ‘.’ 0.1 ‘ ’ 1
Tukey multiple comparisons of means
95% family-wise confidence level
Fit: aov(formula = mcrA_cpm ~ Treatment, data = data_flux)
$Treatment
	diff	lwr	upr	p adj
2_HM-1_LM	0.375	-2.20227	2.95227	0.993297
3_LMM-1_LM	1.75	-0.827266	4.32727	0.309991
4_HMM-1_LM	0.75	-1.82727	3.32727	0.917306
5_CTRL-1_LM	0.25	-2.32727	2.82727	0.998608
3_LMM-2_HM	1.375	-1.20227	3.95227	0.548212
4_HMM-2_HM	0.375	-2.20227	2.95227	0.993297
5_CTRL-2_HM	-0.125	-2.70227	2.45227	0.99991
4_HMM-3_LMM	-1	-3.57727	1.57727	0.797279
5_CTRL-3_LMM	-1.5	-4.07727	1.07727	0.462891
5_CTRL-4_HMM	-0.5	-3.07727	2.07727	0.980225
	Df	Sum sq	Mean sq	F value	Pr(>F)
Treatment	4	9437	2359	0.982	0.43
Residuals	35	84114	2403
---
Signif. codes: 0 ‘***’ 0.001 ‘**’ 0.01 ‘*’ 0.05 ‘.’ 0.1 ‘ ’ 1
Tukey multiple comparisons of means
95% family-wise confidence level
Fit: aov(formula = mxaF_cpm ~ Treatment, data = data_flux)
$Treatment
	diff	lwr	upr	p adj
2_HM-1_LM	-24.75	-95.2222	45.7222	0.849153
3_LMM-1_LM	23.375	-47.0972	93.8472	0.87365
4_HMM-1_LM	-4.125	-74.5972	66.3472	0.999811
5_CTRL-1_LM	-5.125	-75.5972	65.3472	0.999552
3_LMM-2_HM	48.125	-22.3472	118.597	0.304556
4_HMM-2_HM	20.625	-49.8472	91.0972	0.915725
5_CTRL-2_HM	19.625	-50.8472	90.0972	0.928651
4_HMM-3_LMM	-27.5	-97.9722	42.9722	0.79394
5_CTRL-3_LMM	-28.5	-98.9722	41.9722	0.772049
5_CTRL-4_HMM	-1	-71.4722	69.4722	0.999999
	Df	Sum sq	Mean sq	F value	Pr(>F)
Treatment	4	6.9	1.725	5.25	0.00203	**
Residuals	35	11.5	0.3286
---
Signif. codes: 0 ‘***’ 0.001 ‘**’ 0.01 ‘*’ 0.05 ‘.’ 0.1 ‘ ’ 1
Tukey multiple comparisons of means
95% family-wise confidence level
Fit: aov(formula = phnJ_cpm ~ Treatment, data = data_flux)
$Treatment
	diff	lwr	upr	p adj
2_HM-1_LM	1	0.175991	1.82401	0.0108947
3_LMM-1_LM	4.71845e-16	-0.824009	0.824009	1
4_HMM-1_LM	4.71845e-16	-0.824009	0.824009	1
5_CTRL-1_LM	-0.125	-0.949009	0.699009	0.992142
3_LMM-2_HM	-1	-1.82401	-0.175991	0.0108947
4_HMM-2_HM	-1	-1.82401	-0.175991	0.0108947
5_CTRL-2_HM	-1.125	-1.94901	-0.300991	0.0033451
4_HMM-3_LMM	0	-0.824009	0.824009	1
5_CTRL-3_LMM	-0.125	-0.949009	0.699009	0.992142
5_CTRL-4_HMM	-0.125	-0.949009	0.699009	0.992142

## Sheet: Dunn tests macrofauna
[1] "macro_bio_per.cm2.sediment"
Kruskal-Wallis rank sum test
data: x and group
Kruskal-Wallis chi-squared = 20.1542, df = 4, p-value = 0
Comparison of x by group
(Benjamini-Hochberg)
List of pairwise comparisons: Z statistic (adjusted p-value)
------------------------------------
1_LM - 2_HM : -0.466183 (0.6411)
1_LM - 3_LMM : -3.606064 (0.0031)*
2_HM - 3_LMM : -3.139881 (0.0085)*
1_LM - 4_HMM : -2.934212 (0.0111)*
2_HM - 4_HMM : -2.468029 (0.0272)*
3_LMM - 4_HMM : 0.671852 (0.6271)
1_LM - 5_CTRL : -0.946077 (0.4916)
2_HM - 5_CTRL : -0.479894 (0.7014)
3_LMM - 5_CTRL : 2.659987 (0.0195)*
4_HMM - 5_CTRL : 1.988134 (0.0780)
alpha = 0.05
Reject Ho if p <= alpha

## Sheet: Dunn tests O2 depth and O2 cons
[1] "Oxygen penetration Depth"
Kruskal-Wallis rank sum test
data: x and group
Kruskal-Wallis chi-squared = 15.8512, df = 4, p-value = 0
Comparison of x by group
(Benjamini-Hochberg)
List of pairwise comparisons: Z statistic (adjusted p-value)
--------------------------------
CTRL - HM : 0.215501 (0.8294)
CTRL - HMM : -0.982719 (0.3619)
HM - HMM : -1.184303 (0.3376)
CTRL - LM : 2.657856 (0.0393)*
HM - LM : 2.442354 (0.0365)*
HMM - LM : 3.468916 (0.0052)*
CTRL - LMM : 1.702857 (0.1772)
HM - LMM : 1.476837 (0.2329)
HMM - LMM : 2.607317 (0.0304)*
LM - LMM : -1.084726 (0.3476)
alpha = 0.05
Reject Ho if p <= alpha
[1] "O2 consumption"
Kruskal-Wallis rank sum test
data: x and group
Kruskal-Wallis chi-squared = 12.5345, df = 4, p-value = 0.01
Comparison of x by group
(Benjamini-Hochberg)
List of pairwise comparisons: Z statistic (adjusted p-value)
------------------------------------
1_LM - 2_HM : 0.456249 (0.7202)
1_LM - 3_LMM : 3.059552 (0.0222)*
2_HM - 3_LMM : 2.603303 (0.0462)*
1_LM - 4_HMM : 1.869433 (0.1539)
2_HM - 4_HMM : 1.431083 (0.3048)
3_LMM - 4_HMM : -1.070089 (0.4065)
1_LM - 5_CTRL : 0.617278 (0.6713)
2_HM - 5_CTRL : 0.161029 (0.8721)
3_LMM - 5_CTRL : -2.442274 (0.0487)*
4_HMM - 5_CTRL : -1.276372 (0.3364)
alpha = 0.05
Reject Ho if p <= alpha

## Sheet: Dunn tests methanotrophs
[1] "Methylococcales/Methyloprofundus"
Kruskal-Wallis rank sum test
data: x and group
Kruskal-Wallis chi-squared = 7.9781, df = 5, p-value = 0.16
Comparison of x by group
(Benjamini-Hochberg)
List of pairwise comparisons: Z statistic (adjusted p-value)
---------------------------------
CTRL - FIELD : 0.044113 (0.9648)
CTRL - HM : -0.457928 (0.8088)
FIELD - HM : -0.382316 (0.8103)
CTRL - HMM : -1.134866 (0.5495)
FIELD - HMM : -0.882268 (0.6294)
HM - HMM : -0.676938 (0.6797)
CTRL - LM : -2.229913 (0.3863)
FIELD - LM : -1.691013 (0.3406)
HM - LM : -1.771985 (0.3820)
HMM - LM : -1.095046 (0.5128)
CTRL - LMM : -1.871534 (0.4595)
FIELD - LMM : -1.426333 (0.4613)
HM - LMM : -1.413606 (0.3937)
HMM - LMM : -0.736667 (0.6920)
LM - LMM : 0.358379 (0.7715)
alpha = 0.05
Reject Ho if p <= alpha
[1] "Methylococcales/pLW.20"
Kruskal-Wallis rank sum test
data: x and group
Kruskal-Wallis chi-squared = 24.2479, df = 5, p-value = 0
Comparison of x by group
(Benjamini-Hochberg)
List of pairwise comparisons: Z statistic (adjusted p-value)
----------------------------------
CTRL - FIELD : -0.039211 (0.9687)
CTRL - HM : 1.951174 (0.0957)
FIELD - HM : 1.480249 (0.2313)
CTRL - HMM : 2.807302 (0.0187)*
FIELD - HMM : 2.112542 (0.0742)
HM - HMM : 0.856127 (0.5344)
CTRL - LM : -0.398198 (0.7967)
FIELD - LM : -0.254877 (0.8559)
HM - LM : -2.349373 (0.0470)*
HMM - LM : -3.205501 (0.0067)*
CTRL - LMM : 3.364780 (0.0057)*
FIELD - LMM : 2.524267 (0.0348)*
HM - LMM : 1.413606 (0.2362)
HMM - LMM : 0.557478 (0.7215)
LM - LMM : 3.762979 (0.0025)*
alpha = 0.05
Reject Ho if p <= alpha
[1] "Methylomonadaceae.Crenothrix"
Kruskal-Wallis rank sum test
data: x and group
Kruskal-Wallis chi-squared = 10.1549, df = 5, p-value = 0.07
Comparison of x by group
(Benjamini-Hochberg)
List of pairwise comparisons: Z statistic (adjusted p-value)
---------------------------------
CTRL - FIELD : -0.862662 (0.5295)
CTRL - HM : 1.891444 (0.2928)
FIELD - HM : 2.259586 (0.1789)
CTRL - HMM : 0.537568 (0.6818)
FIELD - HMM : 1.259682 (0.3896)
HM - HMM : -1.353876 (0.4394)
CTRL - LM : -0.915857 (0.5396)
FIELD - LM : 0.186256 (0.9131)
HM - LM : -2.807302 (0.0749)
HMM - LM : -1.453426 (0.4383)
CTRL - LMM : 0.637118 (0.6551)
FIELD - LMM : 1.333205 (0.3910)
HM - LMM : -1.254326 (0.3495)
HMM - LMM : 0.099549 (0.9207)
LM - LMM : 1.552975 (0.4516)
alpha = 0.05
Reject Ho if p <= alpha
[1] "Methylomonadaceae.Methylobacter"
Kruskal-Wallis rank sum test
data: x and group
Kruskal-Wallis chi-squared = 9.5444, df = 5, p-value = 0.09
Comparison of x by group
(Benjamini-Hochberg)
List of pairwise comparisons: Z statistic (adjusted p-value)
---------------------------------
CTRL - FIELD : -1.068524 (0.4279)
CTRL - HM : 1.194596 (0.5806)
FIELD - HM : 1.950792 (0.3831)
CTRL - HMM : -0.557478 (0.6660)
FIELD - HMM : 0.656799 (0.6972)
HM - HMM : -1.752075 (0.3988)
CTRL - LM : -1.632615 (0.3076)
FIELD - LM : -0.137241 (0.9545)
HM - LM : -2.827212 (0.0704)
HMM - LM : -1.075137 (0.4705)
CTRL - LMM : 0.039819 (0.9682)
FIELD - LMM : 1.097933 (0.5104)
HM - LMM : -1.154776 (0.5318)
HMM - LMM : 0.597298 (0.6879)
LM - LMM : 1.672435 (0.3541)
alpha = 0.05
Reject Ho if p <= alpha
[1] "Methylomonadaceae.Methylomonas"
Kruskal-Wallis rank sum test
data: x and group
Kruskal-Wallis chi-squared = 8.939, df = 5, p-value = 0.11
Comparison of x by group
(Benjamini-Hochberg)
List of pairwise comparisons: Z statistic (adjusted p-value)
---------------------------------
CTRL - FIELD : 0.367611 (0.7641)
CTRL - HM : 1.214506 (0.4812)
FIELD - HM : 0.529360 (0.7457)
CTRL - HMM : -0.517658 (0.6977)
FIELD - HMM : -0.749927 (0.6799)
HM - HMM : -1.732165 (0.4162)
CTRL - LM : -1.154776 (0.4653)
FIELD - LM : -1.220470 (0.5557)
HM - LM : -2.369283 (0.1337)
HMM - LM : -0.637118 (0.7146)
CTRL - LMM : -1.333966 (0.5466)
FIELD - LMM : -1.352811 (0.6604)
HM - LMM : -2.548472 (0.1623)
HMM - LMM : -0.816307 (0.6905)
LM - LMM : -0.179189 (0.8578)
alpha = 0.05
Reject Ho if p <= alpha
[1] "Methylomonadaceae.Marine.Methylotrophic.Group.2"
Kruskal-Wallis rank sum test
data: x and group
Kruskal-Wallis chi-squared = 8.1625, df = 5, p-value = 0.15
Comparison of x by group
(Benjamini-Hochberg)
List of pairwise comparisons: Z statistic (adjusted p-value)
---------------------------------
CTRL - FIELD : 0.166650 (0.9296)
CTRL - HM : -0.318559 (0.8655)
FIELD - HM : -0.401922 (0.8597)
CTRL - HMM : -1.095046 (0.5861)
FIELD - HMM : -0.975396 (0.6176)
HM - HMM : -0.776487 (0.5965)
CTRL - LM : -1.990994 (0.3486)
FIELD - LM : -1.637097 (0.2540)
HM - LM : -1.672435 (0.3541)
HMM - LM : -0.895947 (0.5554)
CTRL - LMM : -2.030814 (0.6341)
FIELD - LMM : -1.666506 (0.2868)
HM - LMM : -1.712255 (0.4342)
HMM - LMM : -0.935767 (0.5823)
LM - LMM : -0.039819 (0.9682)
alpha = 0.05
Reject Ho if p <= alpha
[1] "Methylomonadaceae.Methylomicrobium"
Kruskal-Wallis rank sum test
data: x and group
Kruskal-Wallis chi-squared = 20.7757, df = 5, p-value = 0
Comparison of x by group
(Benjamini-Hochberg)
List of pairwise comparisons: Z statistic (adjusted p-value)
----------------------------------
CTRL - FIELD : -0.568594 (0.7120)
CTRL - HM : 2.329551 (0.0496)*
FIELD - HM : 2.289082 (0.0473)*
CTRL - HMM : 1.921382 (0.0911)
FIELD - HMM : 1.987629 (0.0878)
HM - HMM : -0.408169 (0.7319)
CTRL - LM : -0.457946 (0.7465)
FIELD - LM : 0.230378 (0.8178)
HM - LM : -2.787497 (0.0266)*
HMM - LM : -2.379328 (0.0520)*
CTRL - LMM : 2.916917 (0.0265)*
FIELD - LMM : 2.722880 (0.0243)*
HM - LMM : 0.587365 (0.7595)
HMM - LMM : 0.995534 (0.4792)
LM - LMM : 3.374863 (0.0111)*
alpha = 0.05
Reject Ho if p <= alpha
[1] "Methylomonadaceae.Methyloglobulus"
Kruskal-Wallis rank sum test
data: x and group
Kruskal-Wallis chi-squared = 14.9976, df = 5, p-value = 0.01
Comparison of x by group
(Benjamini-Hochberg)
List of pairwise comparisons: Z statistic (adjusted p-value)
----------------------------------
CTRL - FIELD : -0.446069 (0.7024)
CTRL - HM : 0.846236 (0.5961)
FIELD - HM : 1.071056 (0.4736)
CTRL - HMM : -1.513270 (0.3255)
FIELD - HMM : -0.671554 (0.6273)
HM - HMM : -2.359506 (0.0915)
CTRL - LM : -2.240037 (0.0941)
FIELD - LM : -1.208308 (0.4863)
HM - LM : -3.086274 (0.0304)*
HMM - LM : -0.726767 (0.6373)
CTRL - LMM : -2.110613 (0.1044)
FIELD - LMM : -1.112722 (0.4984)
HM - LMM : -2.956850 (0.0233)*
HMM - LMM : -0.597343 (0.6349)
LM - LMM : 0.129424 (0.8970)
alpha = 0.05
Reject Ho if p <= alpha
[1] "Methylococcaceae.uncultured"
Kruskal-Wallis rank sum test
data: x and group
Kruskal-Wallis chi-squared = 23.041, df = 5, p-value = 0
Comparison of x by group
(Benjamini-Hochberg)
List of pairwise comparisons: Z statistic (adjusted p-value)
----------------------------------
CTRL - FIELD : -1.779643 (0.1252)
CTRL - HM : 2.200547 (0.0833)
FIELD - HM : 3.404855 (0.0050)*
CTRL - HMM : 0.338545 (0.7350)
FIELD - HMM : 2.029676 (0.1060)
HM - HMM : -1.862001 (0.1341)
CTRL - LM : -1.394011 (0.2041)
FIELD - LM : 0.750097 (0.5229)
HM - LM : -3.594559 (0.0049)*
HMM - LM : -1.732557 (0.1248)
CTRL - LMM : 1.792301 (0.1370)
FIELD - LMM : 3.103346 (0.0072)*
HM - LMM : -0.408246 (0.7319)
HMM - LMM : 1.453755 (0.1991)
LM - LMM : 3.186313 (0.0072)*
alpha = 0.05
Reject Ho if p <= alpha
[1] "Methylomonadaceae.Milano.WF1B.03"
Kruskal-Wallis rank sum test
data: x and group
Kruskal-Wallis chi-squared = 27.6086, df = 5, p-value = 0
Comparison of x by group
(Benjamini-Hochberg)
List of pairwise comparisons: Z statistic (adjusted p-value)
----------------------------------
CTRL - FIELD : -0.034310 (0.9726)
CTRL - HM : 2.389193 (0.0362)*
FIELD - HM : 1.798846 (0.1201)
CTRL - HMM : 3.504150 (0.0034)*
FIELD - HMM : 2.622296 (0.0218)*
HM - HMM : 1.114956 (0.3612)
CTRL - LM : 0.199099 (1.0000)
FIELD - LM : 0.181355 (0.9878)
HM - LM : -2.190093 (0.0535)
HMM - LM : -3.305050 (0.0036)*
CTRL - LMM : 3.663429 (0.0037)*
FIELD - LMM : 2.739932 (0.0184)*
HM - LMM : 1.274236 (0.3039)
HMM - LMM : 0.159279 (0.9358)
LM - LMM : 3.464330 (0.0027)*
alpha = 0.05
Reject Ho if p <= alpha
[1] "Methylomonadaceae.uncultured"
Kruskal-Wallis rank sum test
data: x and group
Kruskal-Wallis chi-squared = 17.7134, df = 5, p-value = 0
Comparison of x by group
(Benjamini-Hochberg)
List of pairwise comparisons: Z statistic (adjusted p-value)
----------------------------------
CTRL - FIELD : -0.750012 (0.5230)
CTRL - HM : 0.766619 (0.5541)
FIELD - HM : 1.316199 (0.3135)
CTRL - HMM : 1.483458 (0.2587)
FIELD - HMM : 1.845619 (0.1624)
HM - HMM : 0.716839 (0.5073)
CTRL - LM : -1.214644 (0.3368)
FIELD - LM : -0.147061 (0.8831)
HM - LM : -1.981263 (0.1427)
HMM - LM : -2.698103 (0.0523)
CTRL - LMM : 2.449200 (0.0537)
FIELD - LMM : 2.558867 (0.0525)
HM - LMM : 1.682580 (0.1981)
HMM - LMM : 0.965741 (0.4557)
LM - LMM : 3.663844 (0.0037)*
alpha = 0.05
Reject Ho if p <= alpha

## Sheet: PERMANOVA
Whole prokaryotic community
Bray-Curtis
Permutation N: 9999
Total sum of squares: 0.3849
Within-group sum of squares: 0.2131
F: 5.967
p: 0.0001
Pairwise comparison
Bonferroni corrected p-values, 9999 permutations
	LM	HM	LMM	HMM	CTRL	FIELD
LM		0.189	0.753	1	0.042	0.09
HM	0.189		0.486	0.069	0.0075	0.087
LMM	0.753	0.486		1	0.009	0.0975
HMM	1	0.069	1		0.0195	0.102
CTRL	0.042	0.0075	0.009	0.0195		0.5715
FIELD	0.09	0.087	0.0975	0.102	0.5715
Methanotrophs
Bray-Curtis
Permutation N: 9999
Total sum of squares: 0.5027
Within-group sum of squares: 0.3368
F: 3.645
p: 0.0004
Pairwise comparison
Bonferroni corrected p-values, 9999 permutations
	LM	HM	LMM	HMM	CTRL	FIELD
LM		0.0255	0.0375	0.099	1	1
HM	0.0255		0.849	1	0.5025	0.435
LMM	0.0375	0.849		1	0.2535	0.774
HMM	0.099	1	1		0.369	0.363
CTRL	1	0.5025	0.2535	0.369		1
FIELD	1	0.435	0.774	0.363	1

## Sheet: SIMPER
LM vs HM	SIMPER test output numbers					%
Methanotrophs	Contribution	sd	Overall	Cusum	Pvalue	Contribution %	sd %	Average between-group dissimilarity (Overall %)
Bacteria/Proteobacteria/Gammaproteobacteria/Methylococcales/Methylomonadaceae/pLW-20	0.0462134	0.0339559	0.154424	0.999955	0.016	4.62134	3.39559	15.4424
Bacteria/Proteobacteria/Gammaproteobacteria/Methylococcales/Methylomonadaceae/Methyloprofundus	0.0299116	0.0189968	0.154424	0.999712	0.928	2.99116	1.89968
Bacteria/Proteobacteria/Gammaproteobacteria/Methylococcales/Methylomonadaceae/Crenothrix	0.0277438	0.0178905	0.154424	0.999174	0.026	2.77438	1.78905
Bacteria/Proteobacteria/Gammaproteobacteria/Methylococcales/Methylomonadaceae/Methylobacter	0.0146234	0.00962306	0.154424	0.999449	0.011	1.46234	0.962306
Bacteria/Proteobacteria/Gammaproteobacteria/Methylococcales/Methylomonadaceae/Methylomonas	0.0103893	0.00676494	0.154424	0.999667	0.589	1.03893	0.676494
Bacteria/Proteobacteria/Gammaproteobacteria/Methylococcales/Methylomonadaceae/Marine Methylotrophic Group 2	0.00865644	0.00513912	0.154424	0.999384	0.85	0.865644	0.513912
Bacteria/Proteobacteria/Gammaproteobacteria/Methylococcales/Methylomonadaceae/Methylomicrobium	0.005214	0.00368384	0.154424	0.999618	0.007	0.5214	0.368384
Bacteria/Proteobacteria/Gammaproteobacteria/Methylococcales/Methylomonadaceae/Milano-WF1B-03	0.00292421	0.00207202	0.154424	0.999896	0.595	0.292421	0.207202
Bacteria/Proteobacteria/Gammaproteobacteria/Methylococcales/Methylomonadaceae/Methyloglobulus	0.0021154	0.00123133	0.154424	0.999511	0.001	0.21154	0.123133
Bacteria/Proteobacteria/Gammaproteobacteria/Methylococcales/Methylomonadaceae/uncultured	0.00167432	0.00119328	0.154424	0.999982	0.207	0.167432	0.119328
LM vs LMM
Methanotrophs	Contribution	sd	Overall	Cusum	Pvalue	Contribution %	sd %	Average between-group dissimilarity (Overall %)
Bacteria/Proteobacteria/Gammaproteobacteria/Methylococcales/Methylomonadaceae/pLW-20	0.0565912	0.0300649	0.160059	0.999952	0.002	5.65912	3.00649	16.0059
Bacteria/Proteobacteria/Gammaproteobacteria/Methylococcales/Methylomonadaceae/Methyloprofundus	0.0358536	0.0236144	0.160059	0.999739	0.696	3.58536	2.36144
Bacteria/Proteobacteria/Gammaproteobacteria/Methylococcales/Methylomonadaceae/Crenothrix	0.0218888	0.0153071	0.160059	0.999313	0.45	2.18888	1.53071
Bacteria/Proteobacteria/Gammaproteobacteria/Methylococcales/Methylomonadaceae/Methylobacter	0.0102321	0.00695643	0.160059	0.999537	0.604	1.02321	0.695643
Bacteria/Proteobacteria/Gammaproteobacteria/Methylococcales/Methylomonadaceae/Methylomonas	0.00986824	0.00646441	0.160059	0.999703	0.716	0.986824	0.646441
Bacteria/Proteobacteria/Gammaproteobacteria/Methylococcales/Methylomonadaceae/Marine Methylotrophic Group 2	0.0089244	0.00639865	0.160059	0.999489	0.819	0.89244	0.639865
Bacteria/Proteobacteria/Gammaproteobacteria/Methylococcales/Methylomonadaceae/Methylomicrobium	0.00509325	0.00309808	0.160059	0.999666	0.011	0.509325	0.309808
Bacteria/Proteobacteria/Gammaproteobacteria/Methylococcales/Methylomonadaceae/Milano-WF1B-03	0.00358701	0.00172725	0.160059	0.9999	0.117	0.358701	0.172725
Bacteria/Proteobacteria/Gammaproteobacteria/Methylococcales/Methylomonadaceae/uncultured	0.00225377	0.00116945	0.160059	0.999973	0.001	0.225377	0.116945
Bacteria/Proteobacteria/Gammaproteobacteria/Methylococcales/Methylomonadaceae/IheB2-23	0.00167395	0.00100673	0.160059	0.99943	0.574	0.167395	0.100673
LM vs HMM
Methanotrophs	Contribution	sd	Overall	Cusum	Pvalue	Contribution %	sd %	Average between-group dissimilarity (Overall %)
Bacteria/Proteobacteria/Gammaproteobacteria/Methylococcales/Methylomonadaceae/pLW-20	0.0516571	0.0324589	0.138391	0.999917	0.001	5.16571	3.24589	13.8391
Bacteria/Proteobacteria/Gammaproteobacteria/Methylococcales/Methylomonadaceae/Methyloprofundus	0.0248809	0.0181039	0.138391	0.999649	0.995	2.48809	1.81039
Bacteria/Proteobacteria/Gammaproteobacteria/Methylococcales/Methylomonadaceae/Crenothrix	0.0205087	0.0149602	0.138391	0.999114	0.658	2.05087	1.49602
Bacteria/Proteobacteria/Gammaproteobacteria/Methylococcales/Methylomonadaceae/Methylobacter	0.0102188	0.00728855	0.138391	0.999382	0.619	1.02188	0.728855
Bacteria/Proteobacteria/Gammaproteobacteria/Methylococcales/Methylomonadaceae/Methylomonas	0.0082594	0.00603315	0.138391	0.9996	0.962	0.82594	0.603315
Bacteria/Proteobacteria/Gammaproteobacteria/Methylococcales/Methylomonadaceae/Marine Methylotrophic Group 2	0.00724824	0.00496283	0.138391	0.99932	0.984	0.724824	0.496283
Bacteria/Proteobacteria/Gammaproteobacteria/Methylococcales/Methylomonadaceae/Methylomicrobium	0.00447777	0.00334456	0.138391	0.999548	0.121	0.447777	0.334456
Bacteria/Proteobacteria/Gammaproteobacteria/Methylococcales/Methylomonadaceae/Milano-WF1B-03	0.00361189	0.00183383	0.138391	0.999856	0.133	0.361189	0.183383
Bacteria/Proteobacteria/Gammaproteobacteria/Methylococcales/Methylomonadaceae/uncultured	0.00209906	0.00124227	0.138391	0.999946	0.007	0.209906	0.124227
Bacteria/Proteobacteria/Gammaproteobacteria/Methylococcales/Methylomonadaceae/IheB2-23	0.00167009	0.00105883	0.138391	0.999253	0.608	0.167009	0.105883
LM vs CTRL
Methanotrophs	Contribution	sd	Overall	Cusum	Pvalue	Contribution %	sd %	Average between-group dissimilarity (Overall %)
Bacteria/Proteobacteria/Gammaproteobacteria/Methylococcales/Methylomonadaceae/Methyloprofundus	0.0475221	0.0283917	0.143182	0.999588	0.081	4.75221	2.83917	14.3182
Bacteria/Proteobacteria/Gammaproteobacteria/Methylococcales/Methylomonadaceae/pLW-20	0.0327276	0.0234326	0.143182	0.999908	0.662	3.27276	2.34326
Bacteria/Proteobacteria/Gammaproteobacteria/Methylococcales/Methylomonadaceae/Crenothrix	0.0147269	0.011284	0.143182	0.998952	0.987	1.47269	1.1284
Bacteria/Proteobacteria/Gammaproteobacteria/Methylococcales/Methylomonadaceae/Marine Methylotrophic Group 2	0.0129202	0.00748417	0.143182	0.99919	0.04	1.29202	0.748417
Bacteria/Proteobacteria/Gammaproteobacteria/Methylococcales/Methylomonadaceae/Methylomonas	0.0104669	0.00668855	0.143182	0.999528	0.577	1.04669	0.668855
Bacteria/Proteobacteria/Gammaproteobacteria/Methylococcales/Methylomonadaceae/Methylobacter	0.0097096	0.00744529	0.143182	0.999264	0.723	0.97096	0.744529
Bacteria/Proteobacteria/Gammaproteobacteria/Methylococcales/Methylomonadaceae/Methylomicrobium	0.00347778	0.00240589	0.143182	0.999467	0.665	0.347778	0.240589
Bacteria/Proteobacteria/Gammaproteobacteria/Methylococcales/Methylomonadaceae/Milano-WF1B-03	0.00298162	0.00192792	0.143182	0.999835	0.563	0.298162	0.192792
Bacteria/Proteobacteria/Gammaproteobacteria/Methylococcales/Methylomonadaceae/IheB2-23	0.00293808	0.00351456	0.143182	0.999113	0.253	0.293808	0.351456
Bacteria/Proteobacteria/Gammaproteobacteria/Methylococcales/Methylomonadaceae/Methyloglobulus	0.0014442	0.000960591	0.143182	0.999335	0.409	0.14442	0.0960591
LM vs FIELD
Methanotrophs	Contribution	sd	Overall	Cusum	Pvalue	Contribution %	sd %	Average between-group dissimilarity (Overall %)
Bacteria/Proteobacteria/Gammaproteobacteria/Methylococcales/Methylomonadaceae/Methyloprofundus	0.0382914	0.0241501	0.110437	0.99946	0.509	3.82914	2.41501	11.0437
Bacteria/Proteobacteria/Gammaproteobacteria/Methylococcales/Methylomonadaceae/pLW-20	0.0239388	0.0233345	0.110437	0.999866	0.926	2.39388	2.33345
Bacteria/Proteobacteria/Gammaproteobacteria/Methylococcales/Methylomonadaceae/Marine Methylotrophic Group 2	0.012436	0.00802532	0.110437	0.999017	0.197	1.2436	0.802532
Bacteria/Proteobacteria/Gammaproteobacteria/Methylococcales/Methylomonadaceae/Crenothrix	0.00990578	0.00652935	0.110437	0.998704	0.999	0.990578	0.652935
Bacteria/Proteobacteria/Gammaproteobacteria/Methylococcales/Methylomonadaceae/Methylomonas	0.00889067	0.0061988	0.110437	0.999394	0.799	0.889067	0.61988
Bacteria/Proteobacteria/Gammaproteobacteria/Methylococcales/Methylomonadaceae/Methylobacter	0.00668009	0.00463127	0.110437	0.999109	0.952	0.668009	0.463127
Bacteria/Proteobacteria/Gammaproteobacteria/Methylococcales/Methylomonadaceae/Methylomicrobium	0.00258661	0.00203654	0.110437	0.999328	0.903	0.258661	0.203654
Bacteria/Proteobacteria/Gammaproteobacteria/Methylococcales/Methylomonadaceae/Milano-WF1B-03	0.00135472	0.00107502	0.110437	0.999757	0.991	0.135472	0.107502
Bacteria/Proteobacteria/Gammaproteobacteria/Methylococcales/Methylomonadaceae/IheB2-23	0.00127528	0.000875067	0.110437	0.998918	0.832	0.127528	0.0875067
Bacteria/Proteobacteria/Gammaproteobacteria/Methylococcales/Methylomonadaceae/Methyloglobulus	0.00123693	0.000719945	0.110437	0.99919	0.688	0.123693	0.0719945
HM vs LMM
Methanotrophs	Contribution	sd	Overall	Cusum	Pvalue	Contribution %	sd %	Average between-group dissimilarity (Overall %)
Bacteria/Proteobacteria/Gammaproteobacteria/Methylococcales/Methylomonadaceae/Methyloprofundus	0.0443046	0.0309017	0.141764	0.99968	0.206	4.43046	3.09017	14.1764
Bacteria/Proteobacteria/Gammaproteobacteria/Methylococcales/Methylomonadaceae/Crenothrix	0.0247641	0.0167702	0.141764	0.999095	0.161	2.47641	1.67702
Bacteria/Proteobacteria/Gammaproteobacteria/Methylococcales/Methylomonadaceae/pLW-20	0.0240237	0.0173495	0.141764	0.999955	0.971	2.40237	1.73495
Bacteria/Proteobacteria/Gammaproteobacteria/Methylococcales/Methylomonadaceae/Methylomonas	0.0143046	0.00975738	0.141764	0.999633	0.004	1.43046	0.975738
Bacteria/Proteobacteria/Gammaproteobacteria/Methylococcales/Methylomonadaceae/Methylobacter	0.0113851	0.00823343	0.141764	0.999413	0.367	1.13851	0.823343
Bacteria/Proteobacteria/Gammaproteobacteria/Methylococcales/Methylomonadaceae/Marine Methylotrophic Group 2	0.0109815	0.00752444	0.141764	0.999339	0.336	1.09815	0.752444
Bacteria/Proteobacteria/Gammaproteobacteria/Methylococcales/Methylomonadaceae/Methyloglobulus	0.00225626	0.00131698	0.141764	0.999474	0.001	0.225626	0.131698
Bacteria/Proteobacteria/Gammaproteobacteria/Methylococcales/Methylomonadaceae/Methylomicrobium	0.00218824	0.00151218	0.141764	0.999581	0.997	0.218824	0.151218
Bacteria/Proteobacteria/Gammaproteobacteria/Methylococcales/Methylomonadaceae/IheB2-23	0.00172473	0.00130148	0.141764	0.999263	0.571	0.172473	0.130148
Bacteria/Proteobacteria/Gammaproteobacteria/Methylococcales/Methylomonadaceae/Milano-WF1B-03	0.00165028	0.00121717	0.141764	0.999897	0.996	0.165028	0.121717
HM vs HMM
Methanotrophs	Contribution	sd	Overall	Cusum	Pvalue	Contribution %	sd %	Average between-group dissimilarity (Overall %)
Bacteria/Proteobacteria/Gammaproteobacteria/Methylococcales/Methylomonadaceae/Methyloprofundus	0.0247614	0.0172759	0.113782	0.9995	0.992	2.47614	1.72759	11.3782
Bacteria/Proteobacteria/Gammaproteobacteria/Methylococcales/Methylomonadaceae/Crenothrix	0.0243246	0.0176816	0.113782	0.998726	0.2	2.43246	1.76816
Bacteria/Proteobacteria/Gammaproteobacteria/Methylococcales/Methylomonadaceae/pLW-20	0.0234463	0.0169681	0.113782	0.999907	0.985	2.34463	1.69681
Bacteria/Proteobacteria/Gammaproteobacteria/Methylococcales/Methylomonadaceae/Methylobacter	0.0129349	0.00997128	0.113782	0.999107	0.099	1.29349	0.997128
Bacteria/Proteobacteria/Gammaproteobacteria/Methylococcales/Methylomonadaceae/Methylomonas	0.0099517	0.00692005	0.113782	0.99943	0.708	0.99517	0.692005
Bacteria/Proteobacteria/Gammaproteobacteria/Methylococcales/Methylomonadaceae/Marine Methylotrophic Group 2	0.00549973	0.00387765	0.113782	0.999017	1	0.549973	0.387765
Bacteria/Proteobacteria/Gammaproteobacteria/Methylococcales/Methylomonadaceae/Methylomicrobium	0.00279968	0.00204153	0.113782	0.99936	0.947	0.279968	0.204153
Bacteria/Proteobacteria/Gammaproteobacteria/Methylococcales/Methylomonadaceae/Methyloglobulus	0.00188199	0.00102852	0.113782	0.999194	0.007	0.188199	0.102852
Bacteria/Proteobacteria/Gammaproteobacteria/Methylococcales/Methylomonadaceae/IheB2-23	0.00167396	0.00136172	0.113782	0.998922	0.598	0.167396	0.136172
Bacteria/Proteobacteria/Gammaproteobacteria/Methylococcales/Methylomonadaceae/Milano-WF1B-03	0.00166579	0.0012575	0.113782	0.999809	0.995	0.166579	0.12575
HM vs CTRL
Methanotrophs	Contribution	sd	Overall	Cusum	Pvalue	Contribution %	sd %	Average between-group dissimilarity (Overall %)
Bacteria/Proteobacteria/Gammaproteobacteria/Methylococcales/Methylomonadaceae/Methyloprofundus	0.0423938	0.0310743	0.157401	0.999572	0.276	4.23938	3.10743	15.7401
Bacteria/Proteobacteria/Gammaproteobacteria/Methylococcales/Methylomonadaceae/pLW-20	0.038919	0.0270225	0.157401	0.999937	0.212	3.8919	2.70225
Bacteria/Proteobacteria/Gammaproteobacteria/Methylococcales/Methylomonadaceae/Crenothrix	0.0240212	0.0165819	0.157401	0.998793	0.227	2.40212	1.65819
Bacteria/Proteobacteria/Gammaproteobacteria/Methylococcales/Methylomonadaceae/Marine Methylotrophic Group 2	0.0108356	0.00775835	0.157401	0.999092	0.344	1.08356	0.775835
Bacteria/Proteobacteria/Gammaproteobacteria/Methylococcales/Methylomonadaceae/Methylobacter	0.0106428	0.0086195	0.157401	0.999179	0.515	1.06428	0.86195
Bacteria/Proteobacteria/Gammaproteobacteria/Methylococcales/Methylomonadaceae/Methylomonas	0.0102913	0.00893035	0.157401	0.999497	0.635	1.02913	0.893035
Bacteria/Proteobacteria/Gammaproteobacteria/Methylococcales/Methylomonadaceae/Methylomicrobium	0.00489862	0.00339354	0.157401	0.999422	0.029	0.489862	0.339354
Bacteria/Proteobacteria/Gammaproteobacteria/Methylococcales/Methylomonadaceae/Milano-WF1B-03	0.00484056	0.003228	0.157401	0.999857	0.001	0.484056	0.3228
Bacteria/Proteobacteria/Gammaproteobacteria/Methylococcales/Methylomonadaceae/IheB2-23	0.00346477	0.00415251	0.157401	0.999003	0.013	0.346477	0.415251
Bacteria/Proteobacteria/Gammaproteobacteria/Methylococcales/Methylomonadaceae/Methyloglobulus	0.00135465	0.000875645	0.157401	0.999261	0.592	0.135465	0.0875645
HM vs FIELD
Methanotrophs	Contribution	sd	Overall	Cusum	Pvalue	Contribution %	sd %	Average between-group dissimilarity (Overall %)
Bacteria/Proteobacteria/Gammaproteobacteria/Methylococcales/Methylomonadaceae/Methyloprofundus	0.0323303	0.0179444	0.143919	0.999507	0.74	3.23303	1.79444	14.3919
Bacteria/Proteobacteria/Gammaproteobacteria/Methylococcales/Methylomonadaceae/pLW-20	0.0318349	0.0205947	0.143919	0.999885	0.621	3.18349	2.05947
Bacteria/Proteobacteria/Gammaproteobacteria/Methylococcales/Methylomonadaceae/Crenothrix	0.0307096	0.0185482	0.143919	0.998686	0.036	3.07096	1.85482
Bacteria/Proteobacteria/Gammaproteobacteria/Methylococcales/Methylomonadaceae/Methylobacter	0.0138826	0.0107038	0.143919	0.999085	0.138	1.38826	1.07038
Bacteria/Proteobacteria/Gammaproteobacteria/Methylococcales/Methylomonadaceae/Marine Methylotrophic Group 2	0.0107831	0.00430448	0.143919	0.998993	0.382	1.07831	0.430448
Bacteria/Proteobacteria/Gammaproteobacteria/Methylococcales/Methylomonadaceae/Methylomonas	0.00646316	0.00413005	0.143919	0.999434	0.979	0.646316	0.413005
Bacteria/Proteobacteria/Gammaproteobacteria/Methylococcales/Methylomonadaceae/Methylomicrobium	0.0052704	0.00311966	0.143919	0.999352	0.056	0.52704	0.311966
Bacteria/Proteobacteria/Gammaproteobacteria/Methylococcales/Methylomonadaceae/Milano-WF1B-03	0.00281853	0.00172724	0.143919	0.999792	0.591	0.281853	0.172724
Bacteria/Proteobacteria/Gammaproteobacteria/Methylococcales/Methylococcaceae/uncultured	0.00157575	0.00069012	0.143919	0.998138	0.001	0.157575	0.069012
Bacteria/Proteobacteria/Gammaproteobacteria/Methylococcales/Methylomonadaceae/IheB2-23	0.00147331	0.00113837	0.143919	0.998896	0.717	0.147331	0.113837
LMM vs HMM
Methanotrophs	Contribution	sd	Overall	Cusum	Pvalue	Contribution %	sd %	Average between-group dissimilarity (Overall %)
Bacteria/Proteobacteria/Gammaproteobacteria/Methylococcales/Methylomonadaceae/Methyloprofundus	0.0418367	0.0274754	0.120436	0.999588	0.343	4.18367	2.74754	12.0436
Bacteria/Proteobacteria/Gammaproteobacteria/Methylococcales/Methylomonadaceae/Crenothrix	0.0236164	0.0159459	0.120436	0.998924	0.27	2.36164	1.59459
Bacteria/Proteobacteria/Gammaproteobacteria/Methylococcales/Methylomonadaceae/pLW-20	0.0138425	0.010181	0.120436	0.99993	1	1.38425	1.0181
Bacteria/Proteobacteria/Gammaproteobacteria/Methylococcales/Methylomonadaceae/Methylomonas	0.0120081	0.0082326	0.120436	0.999524	0.184	1.20081	0.82326
Bacteria/Proteobacteria/Gammaproteobacteria/Methylococcales/Methylomonadaceae/Methylobacter	0.0108032	0.0072392	0.120436	0.999252	0.464	1.08032	0.72392
Bacteria/Proteobacteria/Gammaproteobacteria/Methylococcales/Methylomonadaceae/Marine Methylotrophic Group 2	0.00988349	0.00671145	0.120436	0.999172	0.611	0.988349	0.671145
Bacteria/Proteobacteria/Gammaproteobacteria/Methylococcales/Methylomonadaceae/Methylomicrobium	0.00196271	0.00154016	0.120436	0.99946	1	0.196271	0.154016
Bacteria/Proteobacteria/Gammaproteobacteria/Methylococcales/Methylomonadaceae/uncultured	0.00116287	0.00118897	0.120436	0.999959	0.94	0.116287	0.118897
Bacteria/Proteobacteria/Gammaproteobacteria/Methylococcales/Methylomonadaceae/Methyloglobulus	0.00115709	0.000844332	0.120436	0.999325	0.887	0.115709	0.0844332
Bacteria/Proteobacteria/Gammaproteobacteria/Methylococcales/Methylomonadaceae/Milano-WF1B-03	0.000805089	0.00061652	0.120436	0.999855	1	0.0805089	0.061652
	Cusum	Pvalue
LMM vs CTRL
Methanotrophs	Contribution	sd	Overall	Cusum	Pvalue	Contribution %	sd %	Average between-group dissimilarity (Overall %)
Bacteria/Proteobacteria/Gammaproteobacteria/Methylococcales/Methylomonadaceae/Methyloprofundus	0.0584011	0.038188	0.184345	0.999673	0.004	5.84011	3.8188	18.4345
Bacteria/Proteobacteria/Gammaproteobacteria/Methylococcales/Methylomonadaceae/pLW-20	0.0466515	0.0260497	0.184345	0.999941	0.018	4.66515	2.60497
Bacteria/Proteobacteria/Gammaproteobacteria/Methylococcales/Methylomonadaceae/Crenothrix	0.0210327	0.0140796	0.184345	0.999103	0.579	2.10327	1.40796
Bacteria/Proteobacteria/Gammaproteobacteria/Methylococcales/Methylomonadaceae/Marine Methylotrophic Group 2	0.0152823	0.00910856	0.184345	0.999327	0.002	1.52823	0.910856
Bacteria/Proteobacteria/Gammaproteobacteria/Methylococcales/Methylomonadaceae/Methylomonas	0.0135387	0.00920333	0.184345	0.999623	0.023	1.35387	0.920333
Bacteria/Proteobacteria/Gammaproteobacteria/Methylococcales/Methylomonadaceae/Methylobacter	0.00944702	0.00633642	0.184345	0.999394	0.742	0.944702	0.633642
Bacteria/Proteobacteria/Gammaproteobacteria/Methylococcales/Methylomonadaceae/Milano-WF1B-03	0.00536034	0.00311944	0.184345	0.99988	0.001	0.536034	0.311944
Bacteria/Proteobacteria/Gammaproteobacteria/Methylococcales/Methylomonadaceae/Methylomicrobium	0.00452795	0.00300724	0.184345	0.99957	0.103	0.452795	0.300724
Bacteria/Proteobacteria/Gammaproteobacteria/Methylococcales/Methylomonadaceae/IheB2-23	0.00369291	0.00431819	0.184345	0.999254	0.004	0.369291	0.431819
Bacteria/Proteobacteria/Gammaproteobacteria/Methylococcales/Methylomonadaceae/Methyloglobulus	0.00148208	0.00108162	0.184345	0.999456	0.324	0.148208	0.108162
LMM vs FIELD
Methanotrophs	Contribution	sd	Overall	Cusum	Pvalue	Contribution %	sd %	Average between-group dissimilarity (Overall %)
Bacteria/Proteobacteria/Gammaproteobacteria/Methylococcales/Methylomonadaceae/Methyloprofundus	0.0487024	0.0358165	0.171062	0.999621	0.172	4.87024	3.58165	17.1062
Bacteria/Proteobacteria/Gammaproteobacteria/Methylococcales/Methylomonadaceae/pLW-20	0.0441742	0.0102768	0.171062	0.999927	0.152	4.41742	1.02768
Bacteria/Proteobacteria/Gammaproteobacteria/Methylococcales/Methylomonadaceae/Crenothrix	0.022663	0.0165608	0.171062	0.999006	0.406	2.2663	1.65608
Bacteria/Proteobacteria/Gammaproteobacteria/Methylococcales/Methylomonadaceae/Marine Methylotrophic Group 2	0.0151399	0.00922642	0.171062	0.999244	0.042	1.51399	0.922642
Bacteria/Proteobacteria/Gammaproteobacteria/Methylococcales/Methylomonadaceae/Methylomonas	0.0125568	0.00879187	0.171062	0.999565	0.213	1.25568	0.879187
Bacteria/Proteobacteria/Gammaproteobacteria/Methylococcales/Methylomonadaceae/Methylobacter	0.00985221	0.00668902	0.171062	0.999315	0.618	0.985221	0.668902
Bacteria/Proteobacteria/Gammaproteobacteria/Methylococcales/Methylomonadaceae/Methylomicrobium	0.00527722	0.00193736	0.171062	0.999505	0.061	0.527722	0.193736
Bacteria/Proteobacteria/Gammaproteobacteria/Methylococcales/Methylomonadaceae/Milano-WF1B-03	0.00372817	0.000676686	0.171062	0.999848	0.186	0.372817	0.0676686
Bacteria/Proteobacteria/Gammaproteobacteria/Methylococcales/Methylomonadaceae/uncultured	0.00184731	0.000730034	0.171062	0.999952	0.172	0.18473	0.0730034
Bacteria/Proteobacteria/Gammaproteobacteria/Methylococcales/Methylomonadaceae/IheB2-23	0.00148299	0.00111151	0.171062	0.999169	0.703	0.148299	0.111151
HMM vs CTRL
Methanotrophs	Contribution	sd	Overall	Cusum	Pvalue	Contribution %	sd %	Average between-group dissimilarity (Overall %)
Bacteria/Proteobacteria/Gammaproteobacteria/Methylococcales/Methylomonadaceae/Methyloprofundus	0.0445565	0.0311187	0.15972	0.999551	0.191	4.45565	3.11187	15.972
Bacteria/Proteobacteria/Gammaproteobacteria/Methylococcales/Methylomonadaceae/pLW-20	0.0427441	0.0266158	0.15972	0.999922	0.072	4.27441	2.66159
Bacteria/Proteobacteria/Gammaproteobacteria/Methylococcales/Methylomonadaceae/Crenothrix	0.0197381	0.0139557	0.15972	0.998887	0.716	1.97381	1.39557
Bacteria/Proteobacteria/Gammaproteobacteria/Methylococcales/Methylomonadaceae/Marine Methylotrophic Group 2	0.0115349	0.00751663	0.15972	0.999143	0.219	1.15349	0.751663
Bacteria/Proteobacteria/Gammaproteobacteria/Methylococcales/Methylomonadaceae/Methylomonas	0.0115194	0.00752742	0.15972	0.999488	0.278	1.15194	0.752742
Bacteria/Proteobacteria/Gammaproteobacteria/Methylococcales/Methylomonadaceae/Methylobacter	0.0100271	0.00795594	0.15972	0.999215	0.65	1.00271	0.795594
Bacteria/Proteobacteria/Gammaproteobacteria/Methylococcales/Methylomonadaceae/Milano-WF1B-03	0.00541446	0.00326435	0.15972	0.999843	0.001	0.541446	0.326435
Bacteria/Proteobacteria/Gammaproteobacteria/Methylococcales/Methylomonadaceae/Methylomicrobium	0.0042027	0.0029455	0.15972	0.999423	0.231	0.42027	0.29455
Bacteria/Proteobacteria/Gammaproteobacteria/Methylococcales/Methylomonadaceae/IheB2-23	0.00376116	0.00445598	0.15972	0.999066	0.002	0.376116	0.445598
Bacteria/Proteobacteria/Gammaproteobacteria/Methylococcales/Methylomonadaceae/uncultured	0.0015997	0.0011075	0.15972	0.999949	0.31	0.15997	0.110751
HMM vs FIELD
Methanotrophs	Contribution	sd	Overall	Cusum	Pvalue	Contribution %	sd %	Average between-group dissimilarity (Overall %)
Bacteria/Proteobacteria/Gammaproteobacteria/Methylococcales/Methylomonadaceae/pLW-20	0.0384761	0.0161015	0.141297	0.999893	0.31	3.84761	1.61015	14.1297
Bacteria/Proteobacteria/Gammaproteobacteria/Methylococcales/Methylomonadaceae/Methyloprofundus	0.0353864	0.0202062	0.141297	0.999506	0.613	3.53864	2.02062
Bacteria/Proteobacteria/Gammaproteobacteria/Methylococcales/Methylomonadaceae/Crenothrix	0.0212923	0.0156834	0.141297	0.998748	0.5	2.12923	1.56834
Bacteria/Proteobacteria/Gammaproteobacteria/Methylococcales/Methylomonadaceae/Marine Methylotrophic Group 2	0.0114395	0.00560551	0.141297	0.999027	0.308	1.14395	0.560551
Bacteria/Proteobacteria/Gammaproteobacteria/Methylococcales/Methylomonadaceae/Methylobacter	0.00950958	0.00771832	0.141297	0.999113	0.659	0.950958	0.771832
Bacteria/Proteobacteria/Gammaproteobacteria/Methylococcales/Methylomonadaceae/Methylomonas	0.00876755	0.00660739	0.141297	0.999436	0.812	0.876755	0.660739
Bacteria/Proteobacteria/Gammaproteobacteria/Methylococcales/Methylomonadaceae/Methylomicrobium	0.00439541	0.00272676	0.141297	0.999361	0.222	0.439541	0.272676
Bacteria/Proteobacteria/Gammaproteobacteria/Methylococcales/Methylomonadaceae/Milano-WF1B-03	0.00376122	0.000926388	0.141297	0.999799	0.167	0.376122	0.0926388
Bacteria/Proteobacteria/Gammaproteobacteria/Methylococcales/Methylomonadaceae/uncultured	0.00178715	0.000852616	0.141297	0.999936	0.176	0.178715	0.0852616
Bacteria/Proteobacteria/Gammaproteobacteria/Methylococcales/Methylomonadaceae/IheB2-23	0.00145834	0.00109836	0.141297	0.998938	0.693	0.145834	0.109836
CTRL vs FIELD
Methanotrophs	Contribution	sd	Overall	Cusum	Pvalue	Contribution %	sd %	Average between-group dissimilarity (Overall %)
Bacteria/Proteobacteria/Gammaproteobacteria/Methylococcales/Methylomonadaceae/Methyloprofundus	0.0428064	0.0331847	0.123036	0.999468	0.311	4.28064	3.31847	12.3036
Bacteria/Proteobacteria/Gammaproteobacteria/Methylococcales/Methylomonadaceae/pLW-20	0.0218413	0.0134863	0.123036	0.999868	0.947	2.18413	1.34863
Bacteria/Proteobacteria/Gammaproteobacteria/Methylococcales/Methylomonadaceae/Crenothrix	0.0136767	0.0115262	0.123036	0.998738	0.963	1.36767	1.15262
Bacteria/Proteobacteria/Gammaproteobacteria/Methylococcales/Methylomonadaceae/Marine Methylotrophic Group 2	0.0118425	0.00977235	0.123036	0.999023	0.23	1.18425	0.977235
Bacteria/Proteobacteria/Gammaproteobacteria/Methylococcales/Methylomonadaceae/Methylomonas	0.0101455	0.00756417	0.123036	0.999405	0.584	1.01455	0.756417
Bacteria/Proteobacteria/Gammaproteobacteria/Methylococcales/Methylomonadaceae/Methylobacter	0.00882235	0.00781634	0.123036	0.999109	0.747	0.882235	0.781634
Bacteria/Proteobacteria/Gammaproteobacteria/Methylococcales/Methylomonadaceae/IheB2-23	0.00326799	0.0039148	0.123036	0.998932	0.111	0.326799	0.39148
Bacteria/Proteobacteria/Gammaproteobacteria/Methylococcales/Methylomonadaceae/Milano-WF1B-03	0.0030646	0.00128684	0.123036	0.999759	0.466	0.30646	0.128684
Bacteria/Proteobacteria/Gammaproteobacteria/Methylococcales/Methylomonadaceae/Methylomicrobium	0.00284778	0.00186721	0.123036	0.999339	0.819	0.284778	0.186721
Bacteria/Proteobacteria/Gammaproteobacteria/Methylococcales/Methylomonadaceae/uncultured	0.000923668	0.000543658	0.123036	0.999914	0.971	0.0923669	0.0543658

## Sheet: SEM models
Full model
Response	Predictor	Estimate	Std.Error	DF	Crit.Value	P.Value	Std.Estimate	Significance
CH4_flux	CH4_porewater	-5.7118	2.3119	30	-2.4706	0.0194	-0.3791	*
CH4_flux	macro_bio_per.cm2	9.4195	2.8371	30	3.3202	0.0024	0.4665	**
CH4_flux	meiofauna_individuals_per_cm2	-0.0002	0.0001	30	-2.5281	0.017	-0.3663	*
CH4_flux	pmoABC_cpm_RNAseq	0.0036	0.0044	30	0.8174	0.4201	0.1283
CH4_porewater	macro_bio_per.cm2	-0.3435	0.2173	32	-1.5807	0.1238	-0.2563
CH4_porewater	meiofauna_individuals_per_cm2	0	0	32	-1.6867	0.1014	-0.2837
pmoABC_cpm_RNAseq	CH4_porewater	54.4222	81.1312	36	0.6708	0.5066	0.1021
pmoABC_cpm_RNAseq	Methanotrophs_ra_RNAseq	2112.64	647.561	36	3.2625	0.0024	0.4927	**
pmoABC_cpm_RNAseq	O2_flux	0.815	0.4954	36	1.6452	0.1086	0.2394
O2_flux	macro_bio_per.cm2	-125.325	29.5437	32	-4.242	0.0002	-0.5972	***
O2_flux	meiofauna_individuals_per_cm2	0.001	0.001	32	1.0352	0.3083	0.1512
Methanotrophs_ra_RNAseq	macro_bio_per.cm2	-0.0405	0.0314	30	-1.2925	0.2061	-0.2432
Methanotrophs_ra_RNAseq	meiofauna_individuals_per_cm2	0	0	30	-0.5798	0.5664	-0.0952
Methanotrophs_ra_RNAseq	CH4_porewater	0.0458	0.0202	30	2.2614	0.0311	0.3681	*
Methanotrophs_ra_RNAseq	O2_flux	-0.0003	0.0001	30	-2.0846	0.0457	-0.3908	*
Parsimonious model
Response	Predictor	Estimate	Std.Error	DF	Crit.Value	P.Value	Std.Estimate	Significance
CH4_flux	CH4_porewater	-5.0806	2.1674	31	-2.3441	0.0257	-0.3372	*
CH4_flux	macro_bio_per.cm2	8.9611	2.7662	31	3.2396	0.0029	0.4438	**
CH4_flux	meiofauna_individuals_per_cm2	-0.0002	0.0001	31	-2.454	0.0199	-0.3505	*
pmoABC_cpm_RNAseq	Methanotrophs_ra_RNAseq	2090.37	607.336	38	3.4419	0.0014	0.4875	**
O2_flux	macro_bio_per.cm2	-118.231	28.1241	38	-4.2039	0.0002	-0.5634	***
Methanotrophs_ra_RNAseq	CH4_porewater	0.0474	0.0191	37	2.4865	0.0175	0.3813	*
Methanotrophs_ra_RNAseq	O2_flux	-0.0002	0.0001	37	-1.5714	0.1246	-0.241
